# Supplementary material for: H3K27ac mediated SS18/BAFs relocation regulates JUN induced pluripotent-somatic transition
Source: Cell Biosci. 2022 Jun 16;12:89. doi: 10.1186/s13578-022-00827-1 (PMC9204951; doi:10.1186/s13578-022-00827-1)
Supplement: Supplementary file 8 — Additional file 8. shRNA target sequences used in this study. [file 13578_2022_827_MOESM8_ESM.xlsx]

## Sheet: shRNA target sequences
Supplementary Table S1
shRNA used in this research
IP-MS candidates	Direction	Sequence
mCebpb	F	CCGGCTGACGCAACACACGTGTAACCTCGAGGTTACACGTGTGTTGCGTCAGTTTTTG
	R	AATTCAAAAACTGACGCAACACACGTGTAACCTCGAGGTTACACGTGTGTTGCGTCAG
mCebpg	F	CCGGAGATACACTGCAAAGAGTAAACTCGAGTTTACTCTTTGCAGTGTATCTTTTTTG
	R	AATTCAAAAAAGATACACTGCAAAGAGTAAACTCGAGTTTACTCTTTGCAGTGTATCT
mZscan4f	F	CCGGGAAAGCCAGTGGTAGCGATATCTCGAGATATCGCTACCACTGGCTTTCTTTTTG
	R	AATTCAAAAAGAAAGCCAGTGGTAGCGATATCTCGAGATATCGCTACCACTGGCTTTC
BAF＆PBAF	Direction	Sequence
mSs18	F	CCGGGCTCGCAGTATCAGCAGATATCTCGAGATATCTGCTGATACTGCGAGCTTTTTG
	R	AATTCAAAAAGCTCGCAGTATCAGCAGATATCTCGAGATATCTGCTGATACTGCGAGC
mBrg1	F1	CCGGCGCCCGACACATTATTGAGAACTCGAGTTCTCAATAATGTGTCGGGCGTTTTTG
	R1	AATTCAAAAACGCCCGACACATTATTGAGAACTCGAGTTCTCAATAATGTGTCGGGCG
	F2	CCGGCGGCTCAAGAAGGAAGTTGAACTCGAGTTCAACTTCCTTCTTGAGCCGTTTTTG
	R2	AATTCAAAAACGGCTCAAGAAGGAAGTTGAACTCGAGTTCAACTTCCTTCTTGAGCCG
