# Supplementary material for: H3K27ac mediated SS18/BAFs relocation regulates JUN induced pluripotent-somatic transition
Source: Cell Biosci. 2022 Jun 16;12:89. doi: 10.1186/s13578-022-00827-1 (PMC9204951; doi:10.1186/s13578-022-00827-1)
Supplement: Supplementary file 9 — Additional file 9. RT-qPCR primers used in this study. [file 13578_2022_827_MOESM9_ESM.xlsx]

## Sheet: RT-qPCR primers
Supplementary Table S2
RT-qPCR primers
Downstream genes of Jun	Direction	Sequence
mAnxa1	F	ATGTATCCTCGGATGTTGCTGC
	R	TGAGCATTGGTCCTCTTGGTA
mRunx1	F	GCAGGCAACGATGAAAACTACT
	R	GCAACTTGTGGCGGATTTGTA
mPxdc1	F	TGACCACAGCATACCCAACG
	R	ACGGAACCAAATGGTAATAGGAC
mFosl2	F	CCTTGTCTTCACCTACCCCA
	R	TCCCCACTGCTACTGCTTCT
IP-MS candidates	Direction	Sequence
mCebpb	F	GCTGAGCGACGAGTACAAGA
	R	TTGAACAAGTTCCGCAGGGT
mCebpg	F	AGCGGCTTACAGCAGGTTC
	R	GGCGGTATTCGTCACTATTCC
mZscan4f	F	AGTGGAAAGCCAGTGGTAGC
	R	AGAGGGCTTCTTGTCCTTGC
BAF＆PBAF	Direction	Sequence
mSs18	F	GGCAAGGGCGAAATCACG
	R	GAGGCCTTCCCTTTGTTCTGAT
