# Supplementary material for: H3K27ac mediated SS18/BAFs relocation regulates JUN induced pluripotent-somatic transition
Source: Cell Biosci. 2022 Jun 16;12:89. doi: 10.1186/s13578-022-00827-1 (PMC9204951; doi:10.1186/s13578-022-00827-1)
Supplement: Supplementary file 10 — Additional file 10. IP-MS data in this study. [file 13578_2022_827_MOESM10_ESM.xlsx]

## Sheet: JUN 8h IP-MS
Supplementary Table S3
Pvalue	FC	FDR	Gene.names
7.7389e-05	1.87364	0.00818487	Smim4
5.16419e-05	1.77196	0.00598243	Ubxn4
0.00260701	1.70235	0.0629182	Erf
0.000568477	2.86631	0.0259953	Zscan4f
6.3469e-05	2.57718	0.00703966	Cacna1a
0.00163167	5.3173	0.0472549	Nrd1
0.00786069	1.1894	0.123056	Dgkz
0.00108279	2.7842	0.0376306	Focad
8.37364e-05	1.47438	0.00823619	Dennd4c
0.00021271	2.36732	0.0138607	Tmed1
0.000119614	1.16693	0.0103924	Nedd4
1.17049e-05	2.24331	0.00265293	AU015836
0.000697506	2.34744	0.028407	Nfatc3
0.000909944	1.83563	0.0336421	Ttll4
0.00114704	2.30453	0.039082	Phldb1
0.00679198	1.24537	0.111875	Uqcc2
2.54405e-05	3.78033	0.00424112	Zc3h4_1
2.24509e-05	4.36962	0.00421626	Mef2d
0.00247598	1.05062	0.0605977	D8Ertd82e
1.74902e-06	5.21996	0.000911762	Trim33_2
0.000110619	1.35922	0.0101168	Lamc1_1
0.00048405	1.17299	0.02395	Hectd1
0.00844246	1.85966	0.129443	Cobl_2
0.000144353	1.55457	0.0112427	Frmd4a
0.000151163	1.30559	0.0114205	Ppp2r1b
0.00206758	2.46867	0.0538915	Trappc13
6.5833e-05	2.7763	0.00714974	Purb
0.000343259	2.61981	0.0196638	Fhl2
1.58757e-09	9.3892	8.27601e-06	Jun
0.00100792	1.15797	0.0362364	C5
3.72186e-05	4.06727	0.00524381	Junb
2.46461e-07	7.2254	0.000642401	Jund
3.42092e-05	3.78182	0.00509522	Atf2_1
0.000351831	3.07703	0.0198554	Nfkb1
2.52524e-06	4.00565	0.00101262	Cebpb
4.21931e-05	1.6475	0.00550875	Tead1
8.45994e-07	6.54669	0.000876448	Fosl2
1.45389e-06	4.89182	0.000876448	Fosl1
1.0659e-05	5.26553	0.00253353	Cebpg
0.00616186	1.4834	0.106287	Acyp2
0.00102723	2.16514	0.0363307	Ensa
3.59834e-05	1.34701	0.0052106	Ppp2cb
3.92701e-05	4.86513	0.00538724	Jdp2
2.38302e-06	4.24221	0.00101262	Serpina1d
4.54396e-05	3.3667	0.00550875	8030462N17Rik
0.00149759	1.42415	0.0451268	Trim71
0.000390369	1.84046	0.021421	Mrgbp
1.0692e-05	2.73039	0.00253353	Npm3
0.00161146	1.20043	0.047033	Maged2
0.000703563	2.27836	0.0284316	Tmed9
5.28425e-07	1.82047	0.00068867	Ppp2r2a
0.00493886	1.3462	0.0929469	Ralbp1
8.2274e-06	3.57978	0.00214447	Atf7
7.31105e-06	1.93783	0.00214447	Snx27
1.51315e-06	3.43629	0.000876448	Sirt1
0.000536039	1.72244	0.0254034	Ammecr1l
1.8612e-05	2.48175	0.00373171	Gpn1
0.000842578	1.45121	0.0321285	Nr0b1
0.0020469	1.74738	0.0536205	Mapk9
1.68223e-05	4.40277	0.0035444	Ccdc157
4.49201e-05	2.39337	0.00550875	Npm1
3.1275e-05	2.01525	0.00479519	Ppm1g
7.82947e-06	1.58061	0.00214447	Trim24
0.000461656	2.39486	0.0238279	Spty2d1
2.50049e-06	3.75982	0.00101262	Nek9
0.006359	1.02137	0.108332	Ndnl2
0.000247972	1.22746	0.0148584	Gpbp1l1
0.00617101	1.4635	0.106287	Ube2r2
0.00190954	1.561	0.051955	Ppp2r1a
1.49493e-06	6.52553	0.000876448	Stk40
7.71889e-06	4.36298	0.00214447	Atf3
0.000180756	2.003	0.0127335	Gtf2h2
2.60341e-05	2.49644	0.00424112	Ahcyl1
0.00456527	1.41226	0.0894689	Usp54
0.00174567	2.01943	0.0491902	Terf2ip
0.00447389	1.17182	0.0890945	Trib1
5.89909e-06	3.27772	0.00205013	Tada3
0.00311799	1.44186	0.0710853	Flnc
4.30897e-05	1.51213	0.00550875	Senp2
0.000445036	2.48666	0.0236688	Ppp2r2d
7.96309e-05	3.52584	0.00818487	Mrpl57
3.95611e-07	4.18682	0.000687441	Det1
0.0030952	2.50498	0.0710805	Armc9
0.00904691	1.16102	0.135133	Sun1
0.000244245	1.77716	0.0148052	Ralb
0.000220353	3.06248	0.0141815	Rad18
0.000127021	9.5269	0.01068	Rfwd2
6.98611e-06	2.70263	0.00214447	Arih1
4.69172e-06	4.62173	0.00174699	REV__E9QAH1
0.000146654	2.87284	0.0112427	REV__E9QLJ0

## Sheet: JUN 24h IP-MS
Supplementary Table S3
Pvalue	FC	FDR	Gene.names
0.000529437	1.07181	0.0171426	Lrrfip1_1
0.00364225	1.85214	0.0540942	Mast4
0.00132438	1.80772	0.0285289	Itgav
0.00268707	1.23123	0.0441454	Specc1
0.000200039	3.73675	0.00983777	Creb5
0.000193955	2.28298	0.00963913	Ubxn4
7.66593e-05	2.94188	0.00590904	Cmas
0.000422564	1.65209	0.0152574	Tgm1
0.000565327	1.52943	0.0177533	Bcl7c
0.00656101	1.15709	0.076345	Nhsl1
0.00210118	1.07852	0.0382926	Rnf213
0.000150188	2.12913	0.00841861	Cyth2
0.00194061	3.04645	0.0371402	Zscan4f
0.000238101	2.05087	0.0110823	Tpd52l1
0.000144834	2.08758	0.00820675	Emc1
0.000660871	1.31448	0.0187277	Dennd4c
0.00251799	1.09598	0.0427566	Map7d1
0.000225852	2.2044	0.0106069	Tmed1
0.000128165	1.52833	0.00767957	Nedd4
6.55669e-06	4.65242	0.00192561	AU015836
1.61751e-06	2.44439	0.000819724	Otud7b
0.00113102	1.76934	0.0260121	Qpct
0.00109634	1.35041	0.0254009	Nek1
3.97154e-05	3.92974	0.00410081	Anxa1
0.000452125	1.55937	0.0156618	Tex9
0.00210818	1.2969	0.0382926	Spag9
0.000716785	2.74585	0.0192608	Cep170b
0.000453659	1.20915	0.0156618	Pdzd8
0.000191923	3.77036	0.00963913	Krt18
5.70637e-05	2.8214	0.00504192	Phldb1
0.000520314	1.58217	0.0171426	Uqcc2
2.76009e-05	4.18754	0.00359099	Rbm26_1
0.00588108	1.64207	0.0717987	Pisd
0.0014577	1.13242	0.030518	Rbms1
0.00582387	1.15595	0.0714844	Ahnak
1.31655e-05	4.10075	0.00244281	Zc3h4_1
1.21979e-05	4.6916	0.00244281	Mef2d
0.000103186	3.651	0.00717209	D8Ertd82e
0.00014175	3.47531	0.00812027	Cgn
1.08909e-06	5.32206	0.000819724	Trim33_2
9.40309e-06	3.45687	0.0023342	Larp1b
0.00148407	1.62183	0.0307003	Morc4
0.000674701	1.22804	0.0187277	Lamc1_1
0.000110711	1.70178	0.00719165	Hectd1
1.20446e-05	1.93695	0.00244281	Slc12a4
0.000409875	6.71555	0.0152574	Gtf2i_1
0.0093564	1.81676	0.0943422	Lamc2
0.000415389	1.54153	0.0152574	Ppp2r1b
0.000485315	2.58124	0.0166444	Gm2056
0.000223184	3.24078	0.0105769	Purb
0.000111448	2.94342	0.00719165	Ptrf
0.00520507	1.3792	0.0666545	Csnk2a2
6.18787e-05	3.79018	0.0052028	Fhl2
0.00268286	1.93573	0.0441454	Sfn
0.000208569	4.44134	0.0101614	H3f3a
6.73246e-07	9.19187	0.000819724	Jun
0.00204601	1.75629	0.0376157	Anxa2
2.48892e-05	5.22587	0.00359099	S100a10
8.74151e-05	3.93739	0.00641824	Junb
1.61396e-05	3.24199	0.00254956	Krt8
2.72018e-05	5.29118	0.00359099	S100a6
6.04812e-06	7.189	0.00192561	Jund
4.29287e-05	3.62707	0.0043036	Atf2_1
6.05526e-06	4.55997	0.00192561	Cebpb
0.00165112	1.62944	0.032989	Tead1
2.98345e-07	7.36248	0.000518424	Fosl2
0.00052058	2.89112	0.0171426	Lmna
2.75651e-07	5.58562	0.000518424	Fosl1
5.11166e-05	5.76323	0.00475841	Cebpg
0.000162771	1.84564	0.00886426	Ppp2cb
0.00060045	1.50018	0.018308	Smad1
0.00170649	1.09235	0.0339539	Csrp1
1.53533e-05	3.84532	0.00250116	Irf6
4.63525e-06	5.57397	0.00172597	Jdp2
0.00488056	1.02036	0.0645746	Eif2ak2
0.000174361	3.76785	0.0091383	8030462N17Rik
0.00451768	1.14498	0.0623033	Trim71
0.00109173	2.0111	0.0254009	Mrgbp
0.00470198	2.38082	0.0638012	Meaf6
0.00018148	2.86331	0.00927505	Npm3
0.000928263	1.65243	0.0226123	Maged2
0.000115883	2.68193	0.00719165	Tmed9
1.15543e-06	5.23859	0.000819724	Eif4ebp1
0.009872	1.18135	0.0970995	Gnai3
0.00113769	2.38598	0.0260121	Dctn4
8.10918e-06	2.25594	0.00211366	Ppp2r2a
0.00126555	2.85475	0.0278368	Wasl
1.0059e-05	3.92965	0.00238352	Atf7
0.00417721	1.86938	0.0591734	Carhsp1
0.000663623	1.27837	0.0187277	Mrpl44
0.000177917	1.43544	0.00918299	Rnh1
0.000700055	1.03594	0.0189354	Tubb6
0.000383749	2.84816	0.0146021	Dr1
1.61705e-06	3.28724	0.000819724	Sirt1
4.40131e-05	2.89445	0.00432906	Pycr1
0.000314079	1.96747	0.0130984	Ammecr1l
0.000153944	2.35443	0.00853734	Mapk9
0.000313744	2.51987	0.0130984	Npm1
0.00197841	1.06362	0.0373676	Zdbf2
0.00128316	1.3592	0.028032	Grb10
0.000113695	3.12734	0.00719165	Fam83g
3.05682e-05	2.31779	0.00359099	Ppm1g
0.000680801	2.76788	0.0187778	Itga3
0.00154746	1.76007	0.0317595	Trim24
0.000122734	2.88681	0.00743966	Spty2d1
2.91257e-05	3.925	0.00359099	Nek9
0.00521677	4.14703	0.0666545	Esco1
0.00204927	1.0509	0.0376157	Gpbp1l1
1.36147e-05	2.85441	0.00244281	Gsn
0.000701044	2.48529	0.0189354	Ube2r2
4.06766e-08	1.7715	0.000212047	Ppp2r1a
1.69446e-06	6.52464	0.000819724	Stk40
1.2755e-05	5.80635	0.00244281	Atf3
5.30468e-05	3.61327	0.00485145	Ahcyl1
0.000571434	1.93475	0.0178376	Khnyn
2.98772e-06	3.88879	0.00129792	Fbll1
7.48758e-05	2.78985	0.00590904	H1fx
0.000313211	1.65657	0.0130984	Lpp
0.00353419	1.62789	0.0533188	Epb41l5
0.000310047	2.36147	0.0130984	Vapb
0.00270968	1.49413	0.0442808	Tpm1_2
0.000741116	1.07656	0.0194795	Chd9
0.00971288	1.37241	0.0964519	Nav1
0.00309298	1.01641	0.0482746	Pdlim5
0.000658519	2.74333	0.0187277	Spin4
0.00108306	2.42546	0.0253184	H2rsp
0.00204682	1.99431	0.0376157	Rpp21
6.95791e-05	3.28839	0.00566744	Suox
0.00128518	1.13297	0.028032	Cald1
0.00355938	1.4817	0.053319	Mtmr14
1.72971e-06	8.01307	0.000819724	Flnc
4.01191e-05	2.16129	0.00410081	Klc3
0.000113971	2.76461	0.00719165	Ppp2r2d
0.00908228	1.13857	0.0932006	Ftsj2
0.00296771	1.01409	0.0467581	Pkp2
0.00797591	1.95115	0.08629	Ufc1
0.000626256	1.87302	0.018308	Wdr45b
3.70181e-05	2.49084	0.00402032	Ndufaf7
0.000990089	1.70458	0.0235677	Glipr2
8.03886e-06	4.78167	0.00211366	Det1
2.35626e-05	2.92102	0.00359099	Armc9
0.000210807	2.9196	0.0101753	Mxra8
9.41824e-05	1.5761	0.00674611	Prcc
0.00152607	1.76242	0.0314443	Ralb
0.001945	1.46635	0.0371402	Ap3b2
1.4058e-05	3.38186	0.00244281	Rad18
1.70263e-06	9.33561	0.000819724	Rfwd2
0.0048154	1.47456	0.0640374	Foxo1
6.64893e-06	3.46328	0.00192561	Arih1

## Sheet: SS18 0h IP-MS
Supplementary Table S3
Pvalue	FC	FDR	Gene.names
0.00342676	2.48205	0.0397483	Tfap2c
6.38e-05	4.06768	0.00785664	Spata5
0.000152197	5.23364	0.00849438	Tet2
0.00404422	3.21434	0.0429044	Ehmt1
0.00445003	3.02835	0.0449792	Rbpj
0.000478571	6.47274	0.0153581	Hist1h2ah
0.000752174	2.07915	0.0183688	Tra2a
0.000783899	3.0905	0.0184073	Ppp6c
0.00088201	3.63725	0.01919	Rfc1
0.0001408	4.73229	0.00829968	Hdac2
0.00235762	2.05267	0.0331358	Isg20l2
0.00494502	2.33458	0.0473494	Polr2a
1.22e-05	11.1065	0.00635196	Smarca4
1.36e-05	10.6756	0.00635196	A0A0R4J175
0.000314065	5.11926	0.0123415	Xrcc6
0.007787	2.14356	0.0617032	Arid3a
0.00542067	2.04219	0.049507	Tgm1
0.00105199	9.27849	0.0208334	Bcl7c
0.00417842	2.56817	0.043724	Zbtb44
0.00151011	3.33623	0.0256826	Hist1h3e
0.00109344	5.73255	0.0211599	Hist1h2bj
0.000114375	6.06041	0.00825946	Hist1h3i
0.000419241	2.61561	0.0139181	Stau1
0.00194813	3.43887	0.0303306	Bptf
0.000164233	5.32596	0.00878419	Tfe3
0.00145039	4.16067	0.0251598	Chd7
0.0046983	2.45471	0.046274	Surf6
0.00281831	3.45635	0.0362987	Mllt3
0.0013224	4.05346	0.0236863	Mrto4
0.000850206	4.05722	0.0190562	Baz2b
0.00207936	2.97998	0.0309174	Ssrp1
0.00476279	2.83948	0.0467895	Ehmt2
0.000461562	4.10215	0.0149368	NanogPd
0.000109061	6.22135	0.00825946	Aff1
0.00101501	2.72585	0.0203583	Zbtb17
8.65e-05	7.25987	0.00825946	Cul7
0.00727397	5.20566	0.0589727	Zfp462
0.000531144	3.82866	0.0162336	Hist2h4
0.000313418	5.51663	0.0123415	H2afv
0.000990106	6.91599	0.0203526	Hist1h2al
0.000326415	4.88241	0.0124458	Arid3b
0.00218028	3.65908	0.0312128	Fancm
2.22e-05	10.3896	0.00635196	Gltscr1l
0.000131533	3.05798	0.00829968	Apobec3
7.86e-05	6.77863	0.00825946	Aff4
0.00091994	5.52341	0.0196816	Tdp1
0.00264884	3.01797	0.0348383	Mbd3
0.000617776	5.28473	0.0166368	Kdm2b
0.00122863	2.05263	0.0229829	Drap1
6.17e-05	2.19199	0.00785664	Zc3hav1
0.00122941	3.79808	0.0229829	Rsf1
0.000190523	2.97862	0.00928739	Prr12
0.00323754	2.17595	0.0385457	Mitf
0.000268304	2.18928	0.0113543	Tead1
0.0031947	2.57121	0.0385254	Scaf11
0.00813578	2.20821	0.0636952	Zfp384
8.65e-05	9.24264	0.00825946	Ice1
0.00149538	9.84035	0.0256826	Arid1b_1
0.000104037	5.8048	0.00825946	Arid2
0.00207361	3.29122	0.0309174	Zbtb10
2.38e-05	10.8347	0.00635196	Arid1a
0.000763253	4.43389	0.0183688	Chd4_1
0.00285746	2.40845	0.0364374	Chd4_2
0.000283421	6.62227	0.0116112	Mdc1
0.0012425	3.21198	0.0230823	Esrrb
0.000394859	5.89381	0.0137279	Zfhx3
0.00137913	3.52165	0.0244145	Gatad2a
0.00105493	4.31838	0.0208334	Rbm33_1
0.0093141	3.39912	0.0690171	Wiz
0.000505756	2.57965	0.0158347	Crebbp
9.1e-05	8.19501	0.00825946	Gltscr1
0.00444654	3.87112	0.0449792	Prc1_1
0.00101123	4.98117	0.0203583	Smarca4_2
0.000881322	2.36127	0.01919	Sp1
7.78e-05	7.01573	0.00825946	Cabin1
0.000624323	4.36829	0.0166608	Gtf2h1
0.00215579	3.04545	0.0312103	Supt16
0.00071189	4.49907	0.0179182	Zbtb43_1
0.0015945	3.80011	0.0261948	Phf14
0.000187063	5.46551	0.00928739	Cux1_2
0.00203532	3.51863	0.0307373	Hmbox1
0.00021814	6.26241	0.00990164	Smarca2
0.000978867	2.40558	0.0202668	Knop1
0.00160529	3.74353	0.0261948	Phf10
0.00238177	2.12946	0.0332327	Gm10324
0.00014127	5.71426	0.00829968	Mta1_1
2.82e-05	8.65719	0.00635196	Ell
0.00245919	2.69319	0.0340659	Hdac1
0.000322183	6.08637	0.0124073	Cdk2ap1
0.00016068	5.92344	0.00871521	Pkd2
1.48e-05	3.70924	0.00635196	Kpna4
0.0015129	10.3205	0.0256826	Smarce1_2
2.57e-05	7.38936	0.00635196	Banf1
0.0006403	4.80292	0.0166608	Top3a
0.00012547	7.07134	0.00829968	Parp2
0.000765195	4.24108	0.0183688	Brd7
0.00178055	5.13756	0.0282442	Blm
3.01e-05	5.01158	0.00635196	H3f3a
0.000221122	5.02704	0.00990164	Xrcc5
0.00939106	2.84159	0.0690171	Pura
0.000599952	5.34652	0.0164603	Ercc3
0.00773333	2.30159	0.0614073	Xpc
0.00932223	2.45341	0.0690171	Hmga2
8.97e-05	6.04083	0.00825946	Dpf3
0.000334746	3.92214	0.0126383	Tbx3
0.000631381	3.65018	0.0166608	Rad50
0.00124672	4.77749	0.0230823	Tp53bp1
0.000114618	5.45766	0.00825946	Cbx1
0.000188772	2.55018	0.00928739	Rpl10l
0.000562333	4.24576	0.0162806	Prkdc
0.00290641	2.22647	0.0368177	Frg1
2.13e-05	10.0529	0.00635196	Smarcc1
0.000459061	3.20208	0.0149368	Hmmr
0.00418961	2.80272	0.043724	Creb1
5.57e-07	3.10993	0.00107196	Cdk7
0.00283494	2.92732	0.0363912	Mex3c
0.000413923	4.77335	0.0138903	Mta1_2
0.00068712	4.48417	0.0175238	Zfhx2
0.00297564	2.95442	0.037337	Vrtn
0.00021597	3.96378	0.00990164	Fxr2_1
0.000592346	6.86314	0.016411	Vrk3
0.000523009	4.09771	0.0161129	Tmod3
0.00200267	4.393	0.0306042	Zc3h8
0.00059152	4.72032	0.016411	Tfeb
0.00386315	3.41858	0.0415043	Timeless
0.000771324	2.90419	0.0183688	Ccnt2
9.7e-05	8.69793	0.00825946	Lig3_1
3.79e-05	9.82187	0.0066376	Smarcb1_1
9.89e-05	7.90501	0.00825946	Smarcc2
0.00138207	3.65608	0.0244145	Mta3_2
6.69e-05	7.201	0.00785664	Ell2_2
0.00157927	3.67067	0.0261948	Dr1
0.000342697	3.94955	0.0128129	Rmi2
0.00152492	4.20229	0.0257565	Brd9
0.00194873	3.36275	0.0303306	Zscan10
0.00441779	3.99947	0.0449792	Zscan4f
0.00141544	3.41227	0.0247766	Ctcf
0.00014833	6.64719	0.00840028	Ice2
0.000450459	4.92568	0.0148266	Kif22
0.00252443	2.32785	0.0341234	Nmnat1
0.000185025	5.46036	0.00928739	Ubn1
0.00014039	2.93247	0.00829968	Rfc2
0.000586294	3.78303	0.016411	Ankrd28
8.16e-05	8.4833	0.00825946	Actl6a
0.000318771	2.42434	0.0123999	Rplp0_2
0.0013143	2.56265	0.0236513	Patz1
0.00484682	3.12342	0.0468244	Ddx56
0.000142133	3.25931	0.00829968	Tsr1
3.99e-05	8.82561	0.00668476	Xrcc1
7.96e-05	4.85382	0.00825946	Khdrbs1
0.00463903	3.01979	0.0459253	Rbbp4
0.00213418	4.99183	0.0311316	Sox2
0.00109118	2.99076	0.0211599	Tmpo_2
0.000182449	10.7003	0.00928739	Dpf2
3.13e-05	10.8835	0.00635196	Smarcd1
0.000107142	7.10895	0.00825946	Hira
0.00178222	3.83678	0.0282442	Cbx5
0.000848649	4.17577	0.0190562	Atrx
0.000209037	7.10191	0.00981708	Sall3
1.9e-05	11.7934	0.00635196	Ss18_1
0.000773379	5.80211	0.0183688	Helz
1.83e-05	9.16389	0.00635196	Dpf1_3
0.00151388	6.26532	0.0256826	Zfp219
0.000850495	2.88824	0.0190562	Nipbl
0.00127321	3.35878	0.0232376	Zfp646
3.4e-05	8.49458	0.0064224	Sall1_1
6.63e-05	7.96392	0.00785664	Smarcd3
0.00129619	3.3601	0.0235455	Ahdc1
0.00481615	3.41953	0.0468244	Hltf
0.000658052	5.18891	0.0170078	Scaf4
0.00135339	3.56379	0.0241293	Nfrkb
0.000747524	4.21599	0.0183688	Jade1
0.000115817	8.56321	0.00825946	Arid1b_3
0.000279943	6.14502	0.011592	Smarcb1_2
0.000544865	4.35475	0.0162806	Dek_2
0.00799678	2.5267	0.0629767	Znf516
0.00256811	2.84365	0.0343237	Nacc1
0.00328758	2.9497	0.0386176	Rere
0.00338845	6.08444	0.0395422	Ell3
5.42e-05	7.39973	0.00746011	Ubn2
0.00055668	4.39554	0.0162806	Lig3_2
0.00822882	2.22537	0.0641482	Fbxw8
0.00177862	3.81476	0.0282442	Smarcal1
0.00101201	4.03254	0.0203583	Arid5b
0.000230244	5.05215	0.0100758	Phf23
0.000146753	7.86423	0.00840028	Sall4_3
0.0023509	3.69994	0.0331358	Kctd20
0.00340726	2.86655	0.0396416	Sec24c
0.000573842	4.05871	0.0163694	Sall2
0.000872862	3.55321	0.01919	Peo1
0.00161802	3.16199	0.0262839	Mllt1
0.000105302	2.10571	0.00825946	Ago2
0.000993583	2.36144	0.0203526	Spats2
0.0039376	2.15557	0.0421213	Ssbp1
0.00265969	2.81975	0.0348383	Actr8
0.000220716	2.65092	0.00990164	Seh1l
0.00024964	6.42699	0.0106818	Nup85
0.00305847	5.17616	0.0378455	Uhrf1
0.00417039	2.68493	0.043724	Rpa1
0.0046055	5.61486	0.0459066	Gatad2b_2
0.000777492	3.87816	0.0183688	Gtf2h2
0.000494701	4.69341	0.0156662	Msantd4
0.00534284	4.08631	0.0492389	Smarca5
0.000271859	2.08949	0.0113797	Hnrnpll
0.000181518	6.23546	0.00928739	Parp1_2
0.000108623	8.31776	0.00825946	Bcl7b
0.00115404	2.40685	0.0219678	Sf3b5
0.000410698	2.64379	0.0138903	Polr2h
3.5e-05	9.66696	0.0064224	Smarcd2_2
0.000843166	4.78885	0.0190562	Znf281
0.0016244	2.65497	0.0262839	Pwp1
0.00375411	2.42795	0.040991	Rpa3
0.000960608	4.10146	0.0199962	Asf1a
0.000863665	2.58632	0.01919	Nhp2
4.44e-05	7.75426	0.00696112	Bcl7a
0.000880084	4.01341	0.01919	Rbm33_2
0.000755263	2.52617	0.0183688	Q9CXL3
4.52e-05	7.46126	0.00696112	Eaf1
0.00257584	4.07364	0.0343237	Rmi1
0.000383028	2.18958	0.0137279	Polr2d
0.000155729	8.47976	0.0085673	Tfg
0.000833888	5.65845	0.0190562	Aplf
0.00513968	3.17681	0.0482754	Ebna1bp2
0.00405967	2.55376	0.04295	Hmg20a
0.00010333	3.30556	0.00825946	Crot
0.00826174	2.8061	0.0642747	Brix1
0.00082801	4.28546	0.0190562	Tcf20
0.00592174	2.72161	0.0523042	Rpf2
0.00126451	2.73717	0.0232376	Slc30a7
0.00363176	2.89933	0.040991	Hic2
0.000496308	3.94927	0.0156662	Ccnt1
0.000414797	4.27183	0.0138903	Dpf1_4
0.00252536	3.49403	0.0341234	H2afy
0.00370801	4.11984	0.040991	Pex14
0.00108908	5.61336	0.0211599	Mta2
0.00901457	2.99854	0.0683368	Incenp
0.00480881	3.0717	0.0468244	Klf5
0.00822751	5.16501	0.0641482	Mbd3_2
0.00322945	3.57077	0.0385457	Hspb1_2

## Sheet: SS18 8h IP-MS
Supplementary Table S3
Pvalue	FC	FDR	Gene.names
0.000189317	5.02035	0.00414239	Tfap2c
0.00238403	2.02708	0.0190081	Gcdh
0.000329003	4.15475	0.0053686	Actr5
0.00355412	2.15967	0.0247056	Pou2f1
0.000191925	6.54221	0.00415801	Tet2
0.000323544	4.94413	0.00531794	Ehmt1
0.00490393	4.20015	0.0304507	Rbpj
1.80689e-05	6.12043	0.00139911	Hist1h2ah
9.79264e-05	2.30595	0.00315066	Ppp6c
0.00516516	2.37925	0.0311772	A0A0N4SVS6
0.00126306	3.13303	0.0121601	Rfc1
0.00319088	5.63148	0.0231081	Hdac2
0.00920755	2.91662	0.0424608	Isg20l2
5.62378e-05	2.87501	0.0022327	Polr2a
2.6222e-05	10.5081	0.00155758	Smarca4_1
5.38722e-05	10.9574	0.00216106	A0A0R4J175
2.59882e-05	5.35977	0.00155758	Xrcc6
0.00462943	2.94926	0.0296638	Rprd1b
2.45406e-05	5.21619	0.00155758	Arid3a
0.000396424	4.12674	0.00605806	Maz
7.24196e-05	9.81141	0.00260865	Bcl7c
0.00303853	2.46977	0.022546	Champ1
0.00977007	2.56828	0.0440568	Rbm34
0.000105261	4.8444	0.00321716	Zbtb44
0.000780342	2.83562	0.00897044	Prdm10
0.00733676	3.10686	0.0373322	Nfat5
0.00176362	2.95742	0.0151817	Baz2a
0.00140304	2.68163	0.0128953	Hist1h3e
7.92506e-08	5.08323	0.000305194	Hist1h2bj
0.00269307	3.42379	0.0209093	Tcf7l1
0.00166452	3.04811	0.0146241	Bptf
0.00136849	2.25527	0.0127223	Med14
0.00121554	5.3054	0.011791	Faap100
0.0001502	7.08211	0.00378052	Tfe3
0.000117126	6.6998	0.00336608	Chd7
0.000220049	5.16983	0.00433201	Mllt3
0.000106225	2.03114	0.00322104	Esf1
0.00244945	3.80456	0.0194065	Zbtb34
4.43799e-05	5.42444	0.00193138	Baz2b
7.56849e-06	3.02708	0.00107339	Ssrp1
0.000143428	3.58372	0.00373205	Mga
7.18329e-05	5.12188	0.00260865	Ehmt2
0.000220338	7.68044	0.00433201	Aff1
0.00758659	2.38229	0.0379921	Phrf1
0.00145122	5.18128	0.013219	Zbtb17
0.000571054	4.58062	0.00733043	Cul7
0.000162317	4.04038	0.00390676	Chd3
0.00194071	2.80238	0.0162825	Casz1
0.000585946	2.89257	0.00745036	Fancb
9.19907e-05	7.37519	0.00308049	Zfp462
0.00804099	2.27253	0.0392469	Zmym3
0.00104883	3.91546	0.0105002	Apitd1
3.08821e-05	3.45353	0.00162914	Hist2h4
0.00359857	3.38285	0.0248185	Zfp706
0.000882683	2.92848	0.00956753	Zfp609
0.00272978	4.32871	0.0210964	Fanca
1.7735e-05	7.57172	0.00139911	Arid3b
0.000184621	6.47119	0.00407984	Fancm
4.34889e-07	11.542	0.000642376	Gltscr1l
4.43892e-05	8.39416	0.00193138	Aff4
1.1671e-05	7.47299	0.00132192	Tdp1
0.00731975	2.88427	0.0373322	Pogz
0.00112347	4.79997	0.0110935	CON__ENSEMBL:ENSBTAP00000033053
0.00111328	3.91926	0.0110495	CON__P07477
0.000335731	3.66197	0.00542727	Tet1
0.0026916	4.99538	0.0209093	Mbd3_1
0.00201508	3.45396	0.0167967	Lemd3
2.27527e-05	6.66769	0.00154544	Kdm2b
0.00858031	3.11339	0.0407935	Drap1
3.32151e-05	2.62341	0.00169273	0610010K14Rik_2
0.00210377	4.10025	0.0173812	Dppa4
0.00104445	3.97541	0.0105002	Satb1
0.000157703	4.66128	0.00383639	Rsf1
0.000139184	4.80099	0.00369654	Prr12
0.000113464	4.29842	0.00333549	Mitf
2.75034e-05	4.34447	0.00155758	Scaf11
0.00824346	4.7332	0.0397814	Sec23a
0.000157933	9.60422	0.00383639	Ice1
0.00541936	2.01142	0.0321371	Brwd1
4.28313e-05	11.2217	0.00191822	Arid1b_1
0.000420326	3.35368	0.00622657	Zfp296
0.000865744	3.92799	0.00956753	Mta3_1
0.000394208	7.1925	0.00604819	Arid2
0.000214064	5.64712	0.00433201	Zbtb10
0.00168966	7.30152	0.0147113	Ino80d
0.00898271	3.24179	0.0419302	Nsd1
1.36272e-05	10.6357	0.0013736	Arid1a
3.01426e-06	5.41382	0.000773861	Chd4_1
0.000470911	4.62652	0.00657057	Chd4_2
0.00676082	2.37	0.0360608	Utp20
2.93277e-05	7.43584	0.00161108	Mdc1
5.75063e-05	3.26149	0.00225976	Esrrb
0.00316149	2.31072	0.0231081	Hjurp
9.78601e-06	8.02247	0.00121746	Zfhx3
1.91673e-05	4.9472	0.00139911	Gatad2a
1.67864e-05	5.33468	0.00139911	Syne2
0.00620201	2.16345	0.0346599	Tcf7l2
4.84545e-05	5.99532	0.00207331	Rbm33_1
0.000126308	6.20356	0.00344974	Wiz
1.49809e-05	3.76419	0.0013736	Impdh1
0.000221499	3.62295	0.00433201	Crebbp
2.71472e-05	9.25012	0.00155758	Gltscr1
0.00535999	2.74847	0.0320086	Nf2
0.000671884	2.4035	0.00808571	Prc1_1
0.00102042	3.78968	0.0104512	Trps1
0.000323853	6.00098	0.00531794	Smarca4_2
0.00375417	2.18514	0.0256335	L1td1
0.00168884	3.79993	0.0147113	Sp1
4.28375e-05	9.34909	0.00191822	Cabin1
0.000496172	6.15306	0.00674894	Gtf2h1
2.43713e-05	3.42598	0.00155758	Supt16
0.000244021	6.39517	0.00457055	Zbtb43_1
0.000138421	4.75642	0.00369654	Rad52
0.00239363	5.01377	0.0190452	Phf14
0.00316615	2.4454	0.0231081	2310050C09Rik
1.10694e-05	8.4498	0.00129177	Cux1_2
1.63114e-06	5.89936	0.000755846	Hmbox1
4.99909e-05	7.29784	0.00209255	Smarca2_1
0.00020611	3.58532	0.00429042	Knop1
0.000766822	4.7915	0.00889467	Phf10
2.12509e-06	6.90998	0.000755846	Mta1_1
1.74723e-05	4.08503	0.00139911	Nfil3
1.82796e-05	9.79295	0.00139911	Ell
1.03492e-05	3.91226	0.00124547	Hdac1
0.000164131	7.87299	0.0039259	Cdk2ap1
5.24185e-06	7.94071	0.00089753	Pkd2
7.80447e-06	9.96777	0.00107339	Smarce1_2
4.23276e-06	8.04463	0.00089753	Banf1
0.000418593	6.39209	0.00622657	Top3a
8.31707e-06	7.67243	0.00110445	Parp2
0.000723345	5.49812	0.00851866	Brd7
8.71334e-05	6.08578	0.00296947	Blm
0.000185399	5.36263	0.00407984	Zbtb7a
0.000157526	4.47084	0.00383639	H3f3a
0.00622878	3.41487	0.0346599	Hmga1
0.00206472	5.16349	0.0170994	Vim
0.000119558	3.76041	0.00338541	Eno3
1.83094e-05	2.70321	0.00139911	Impdh2_2
3.34063e-05	4.79552	0.00169273	Xrcc5
0.000482005	3.81163	0.00665305	Cebpb
0.00029884	3.31771	0.00498196	Kif4
0.000174268	3.54689	0.00406732	Pura
6.06357e-05	6.8836	0.00235867	Ercc3
0.000267203	2.90191	0.00489999	Hoxc13
0.000536034	3.59969	0.00704527	Xpc
0.00345477	3.97702	0.0243223	Hmga2
0.000592072	4.7796	0.00750023	Cebpg
0.000856058	4.14096	0.00952798	Polg
4.2106e-05	6.3597	0.00191822	Dpf3
0.00086572	2.60355	0.00956753	Lsm5
0.000510639	4.81942	0.00687578	Rpl39
0.000110259	6.19364	0.003306	Tbx3
0.000670757	3.63916	0.00808571	Rad50
0.000893539	5.1314	0.00962238	Tp53bp1
0.000925654	2.05575	0.00982009	Cbx1
0.00087238	3.81014	0.00956753	Bach1
0.00912482	5.71168	0.0422352	Prkdc
0.00108093	3.01895	0.0107563	Kif20a
3.64375e-05	9.56843	0.00179898	Smarcc1
0.00318988	2.27108	0.0231081	Polr2c
0.000428523	4.65927	0.00622657	Creb1
0.00014583	2.22343	0.00373733	Top2a
0.00287491	3.86909	0.0217084	Cdk7
0.00104975	2.87469	0.0105002	Eif2ak2
0.00174703	4.92325	0.0151187	Mex3c
0.000619956	3.19277	0.00769293	Polg2
0.000761136	3.51006	0.0088554	Zbtb48
2.66991e-05	6.83659	0.00155758	Mta1_2
7.64755e-05	7.27776	0.0027019	Zfhx2
0.00129884	4.69976	0.0123807	Vrtn
4.91758e-06	9.44583	0.00089753	Vrk3
0.000125927	3.70514	0.00344974	Rpa2
0.000417873	2.5161	0.00622657	Wdr6
0.00509702	3.21381	0.0310089	Myl12b
0.000595362	5.9447	0.00750933	Zc3h8
0.00993912	2.14657	0.0444599	Rsl1d1
0.00577074	2.54293	0.0332616	Hexim2
0.00837499	2.37087	0.0401645	Zbtb22
0.00260963	3.57358	0.0203616	Sin3b
2.33872e-06	7.14388	0.000755846	Tfeb
9.36503e-05	4.01765	0.00310903	Timeless
0.00025254	4.47797	0.00469822	Ccnt2
4.93932e-06	10.2186	0.00089753	Lig3_1
9.29989e-07	12.8929	0.000755846	Smarcb1_1
7.99886e-05	3.94589	0.00275032	Rreb1
0.00153622	2.16521	0.0137902	Myh10
0.00230381	2.98318	0.0184832	Kat6b
2.50212e-05	9.27514	0.00155758	Smarcc2
2.6684e-05	4.97779	0.00155758	Mta3_2
0.00520029	2.94359	0.0313401	Coil
0.000158397	8.44653	0.00383639	Ell2_2
0.000933495	5.63437	0.0098221	Dr1
0.000233518	5.80204	0.00449639	Rmi2
1.41528e-05	3.2379	0.0013736	Tmpo_1
0.000600828	5.47918	0.00753677	Zscan10
0.000919926	3.72893	0.00978628	Zscan4f
0.00687376	2.63068	0.0361563	Znf48
0.000508191	4.09316	0.00686682	Ctcf
0.00070413	2.44708	0.00836915	Kdm5a
5.17197e-05	7.64412	0.00209655	Ice2
0.000485918	4.26934	0.00668311	Gtf2h3
0.000231768	6.61512	0.00448511	Kif22
0.000430173	7.7387	0.00622657	Ubn1
0.000525179	4.51564	0.00697401	Ankrd28
2.49649e-05	8.07064	0.00155758	Actl6a
0.000276702	3.74996	0.00495618	Zbtb45
0.0004596	2.13718	0.0065061	Nr0b1
4.46359e-05	5.29503	0.00193138	Satb2
0.00490713	3.31688	0.0304507	Zbtb7b
0.00456245	2.14768	0.0293322	Ddx50
0.000556985	2.66075	0.00719782	Rsl24d1
5.15853e-05	4.6105	0.00209655	Patz1
0.00021439	4.54178	0.00433201	Etaa1
0.000285481	3.47312	0.00498196	Ddx56
0.000421655	3.23313	0.00622657	Scaf1
1.5005e-06	10.4036	0.000755846	Xrcc1
2.23594e-05	4.50693	0.00154544	Rbbp4
0.00104808	7.41974	0.0105002	Sox2
3.79116e-05	4.80915	0.00182497	Tmpo_2
0.00011666	10.0211	0.00336608	Dpf2
2.82646e-05	10.1064	0.00157749	Smarcd1
2.46085e-06	9.82186	0.000755846	Hira
0.000546172	4.99238	0.00712986	Atrx
0.00469587	2.62381	0.0298089	Trim27_1
3.92076e-06	9.3684	0.000888168	Sall3
0.000122587	11.4348	0.00343276	Ss18_1
7.76644e-05	2.69362	0.00271896	Top2b
0.000241786	7.84085	0.0045643	Helz
0.00214292	3.71372	0.017521	Lemd2
5.36047e-06	10.2274	0.00089753	Dpf1_3
1.88239e-05	7.13375	0.00139911	Zfp219
0.000210541	3.91552	0.00433201	Nipbl
0.000238372	3.92358	0.00452203	Pdcd11
0.000166036	4.89648	0.00394694	Zfp646
1.76022e-06	11.2907	0.000755846	Sall1_1
0.00458279	2.59924	0.0294139	Ddx51
4.98144e-06	8.62271	0.00089753	Smarcd3
2.71529e-05	4.05638	0.00155758	Bend3
0.000850586	5.15035	0.00949451	Hltf
0.00996799	7.45972	0.0444806	Scaf4
5.15154e-05	2.22243	0.00209655	Bms1
0.000123012	5.18392	0.00343276	Nfrkb
0.00028214	3.28887	0.00498196	D11Wsu47e
0.000556284	4.37071	0.00719782	Jade1
0.00191276	4.2054	0.0161007	Ino80
0.000324517	9.46712	0.00531794	Arid1b_3
7.49945e-05	6.87281	0.00267411	Smarcb1_2
9.5403e-05	2.09155	0.00314015	Rpl36
0.000948693	2.99067	0.00992776	Med26
6.37273e-05	3.70501	0.00242984	Dek_2
0.000361407	4.91945	0.00571601	Znf516
0.000178887	4.00426	0.00407628	Nacc1
0.00156276	4.41407	0.0139633	Rere
0.0027336	3.09237	0.0210964	Rrs1
0.00010005	7.96819	0.00315066	Ell3
5.00422e-07	10.0593	0.000642376	Ubn2
0.000209955	6.00027	0.00433201	Btbd10
0.00148056	5.88996	0.0134029	Lig3_2
0.00017567	3.58824	0.00407534	Chfr
7.74865e-06	3.84085	0.00107339	Ubp1
0.00290316	2.49406	0.0218361	Ino80c
0.000825861	2.40599	0.00935409	Tbc1d10b
0.00216301	2.53246	0.0176105	Fbxw8
3.01394e-05	4.73599	0.00161204	Smarcal1
0.000100631	6.99765	0.00315066	Arid5b
1.34274e-05	7.21258	0.0013736	Phf23
2.39879e-06	8.85375	0.000755846	Sall4_3
0.00136167	3.63695	0.0127223	Tbl3_2
0.00471384	2.51941	0.0298089	Max
0.00640902	2.57232	0.0349096	H2afy2
0.00217538	3.86308	0.0176738	Zbtb9
0.000543021	5.32207	0.00711284	Kctd20
0.000221563	4.32761	0.00433201	Q8CFE2
1.97785e-05	2.10656	0.0014105	Polr2b
0.000102303	6.24603	0.00315176	Sall2
1.69983e-05	5.82651	0.00139911	Peo1
0.00296428	4.44681	0.0220802	Mllt1
0.000664316	3.35904	0.00804491	Spats2
0.000521119	3.06063	0.00696338	Mepce
0.000470152	3.18082	0.00657057	Polb
6.94713e-05	2.88177	0.00257244	Hoxc12
0.00245416	2.89027	0.0194065	Ssbp1
9.9757e-05	4.28995	0.00315066	Actr8
0.00645865	4.45954	0.0350791	Rpap2
0.000331961	2.12003	0.00539401	Myh9
0.000657267	4.5153	0.00798465	Uhrf1
4.21037e-05	3.85138	0.00191822	Rpa1
2.90256e-06	6.79393	0.000773861	Gatad2b_2
0.00112205	3.48606	0.0110935	Nifk
0.00409636	2.14592	0.0272454	Aim2
0.000221606	5.52047	0.00433201	Gtf2h2
0.00780076	6.98686	0.0385138	Msantd4
0.0038247	2.7395	0.026066	Ppan
1.46227e-05	3.64229	0.0013736	Smarca5
3.89419e-06	6.50761	0.000888168	Parp1_2
2.28746e-05	8.96819	0.00154544	Bcl7b
0.000427701	3.59167	0.00622657	Ddx27
0.00584124	2.10787	0.0333439	Med1
0.000174037	2.96219	0.00406732	Cdk9
3.28082e-05	10.2901	0.00169273	Smarcd2_2
0.000409067	6.54402	0.00617771	Znf281
2.97031e-05	3.55553	0.00161108	Rpa3
0.000357935	6.50013	0.00571601	Asf1a
0.00079063	3.09118	0.00903477	Msantd3
0.000437791	2.42117	0.00629079	Zcchc10
9.94165e-05	8.70721	0.00315066	Bcl7a
0.00277427	3.5796	0.0212158	Chd1l
7.8812e-05	5.54794	0.00273428	Rbm33_2
0.00278878	2.94061	0.0212665	Med31
4.03445e-05	9.1639	0.00189472	Eaf1
0.000203271	5.56988	0.00428572	Rmi1
0.00335784	3.00254	0.0239877	Amotl1
0.00116634	2.30178	0.0114	Nop56
0.00292665	4.02045	0.0219202	Polr2d
1.34679e-05	11.6801	0.0013736	Tfg
9.04234e-05	7.13695	0.00305457	Aplf
1.41719e-05	3.95474	0.0013736	Ebna1bp2
0.000492653	3.40887	0.00674465	Dda1
0.0070351	2.47072	0.0364741	Dcps
0.00317461	3.35834	0.0231081	Hmg20a
0.00466774	2.27474	0.0298089	Wwtr1
0.000292165	6.0132	0.00498196	Tcf20
0.000295347	3.72509	0.00498196	Fancg
0.00868931	2.38344	0.0411087	Rpf2
7.6699e-06	4.62767	0.00107339	Slc30a7
0.000203791	5.4731	0.00428572	Hic2
0.00439867	2.49058	0.028662	Chaf1a
0.000404738	6.13332	0.00616066	Ccnt1
0.00307004	5.46925	0.0226924	Dpf1_4
7.24812e-05	3.90138	0.00260865	H2afy
0.000238368	5.35519	0.00452203	Pex14
1.4686e-06	5.95744	0.000755846	Mta2
0.00442248	3.38449	0.0287685	Incenp
3.87653e-05	5.06385	0.00184303	Klf5
0.00787004	2.78822	0.0387482	Baz1b
0.000265905	4.94986	0.00489951	Mbd2
0.000460305	4.1029	0.0065061	Hspb1_2
0.000769311	3.76447	0.00889675	Zfp292
0.00285363	3.9137	0.02159	REV__Q61625

## Sheet: SS18 24h IP-MS
Supplementary Table S3
Pvalue	FC	FDR	Gene.names
3.86579e-05	3.17929	0.00145952	Tfap2c
5.74081e-06	10.4899	0.000506847	A0A097PUG1
0.000103572	3.67239	0.00275072	Actr5
1.20631e-06	4.03679	0.00029923	Tet2
6.88606e-05	2.61097	0.00212146	Rprd2
9.20388e-05	4.05786	0.00258157	Ehmt1
0.00105508	2.56793	0.0123124	A0A0J9YTR2
0.00686768	2.82509	0.0419704	Rbpj
0.00142672	5.15195	0.0149708	Hist1h2ah
0.000442008	4.89806	0.00709239	Ppp6c
0.00272437	2.77339	0.02252	Rfc1
0.000975732	5.62416	0.0118535	Hdac2
0.00239708	3.05935	0.0209799	Polr2a
0.000317878	8.86517	0.00582927	Smarca4_1
6.58862e-06	10.4718	0.000539846	A0A0R4J175
0.0010063	4.33813	0.011916	Xrcc6
0.000163613	2.30461	0.00364204	Rprd1b
0.000476656	4.45958	0.00737189	Arid3a
0.000177079	3.3844	0.00383258	Rcor2
0.000177737	5.21035	0.00383258	Tfam
2.31703e-07	3.2439	0.000253745	Maz
1.48343e-05	8.86377	0.000817414	Bcl7c
0.000322191	2.29404	0.00585262	Champ1
0.000310098	3.12574	0.00571381	Zbtb44
0.00741865	3.16408	0.0437507	Hist1h3e
0.00190449	4.76283	0.0180646	Hist1h2bj
0.00140849	2.21437	0.0148606	Tcf7l1
3.11329e-06	3.20154	0.000413424	Stau1
1.82353e-06	3.48822	0.000311113	Bptf
6.40165e-05	5.07174	0.00207166	Tfe3
3.31978e-05	5.63102	0.00134574	Usp8
0.000307597	2.32056	0.00571008	Map7d1
3.30627e-05	5.46628	0.00134574	Chd7
0.00136446	2.03238	0.0145153	Pnisr
1.10668e-05	5.31523	0.00076104	Mllt3
0.000284077	3.42014	0.00539804	Mrto4
4.09778e-07	3.52597	0.000253745	Zbtb34
1.25808e-05	4.48182	0.000796442	Baz2b
0.000457865	3.1816	0.00724943	Ehmt2
9.41766e-06	6.97595	0.000707693	Aff1
0.000278449	3.09281	0.00536153	Phrf1
0.00331416	2.78084	0.0259407	Cul7
0.000115958	5.14454	0.00297702	Zfp462
0.00151275	3.71729	0.0154936	Hist2h4
0.000120786	2.63677	0.00303433	Ppp6r1
0.000489162	4.71626	0.00749893	Zfp609
4.6358e-06	6.40594	0.000504589	Arid3b
0.00148099	2.91285	0.0152903	Fancm
3.31385e-06	10.1806	0.000425388	Gltscr1l
0.000647122	3.97112	0.00899663	Nfatc2
0.00244143	3.31376	0.0210806	Apobec3
9.43372e-07	7.9737	0.00029923	Aff4
0.00339198	5.98894	0.0261037	Tdp1
0.00833911	3.06211	0.0472959	CON__P02662
0.00290474	3.1818	0.0235004	CON__P02663
0.000601871	2.94227	0.00849013	CON__P02666
0.00221099	2.85	0.0198012	CON__P02754
0.000377066	2.68915	0.00648251	Mbd3_1
0.000459325	2.38249	0.00724943	Lemd3
0.000642371	3.72986	0.00896293	Mov10
0.00142213	2.19194	0.0149634	Uspl1
0.00578918	2.10972	0.0372189	Polr2j
3.80998e-05	3.48624	0.0014527	Zc3hav1
0.000491981	4.77899	0.00749893	Pex5
0.000719291	2.48238	0.00975348	Satb1
1.20281e-06	4.26333	0.00029923	Rsf1
1.49561e-05	2.96218	0.000817414	Prr12
0.00051213	2.41707	0.007608	Tead1
3.39357e-05	3.43361	0.00134728	Scaf11
0.000533578	2.94716	0.00779168	Zfp384
5.763e-07	9.66622	0.000253745	Ice1
1.14901e-06	10.8665	0.00029923	Arid1b_1
1.36518e-05	6.72856	0.000801849	Arid2
0.000138159	2.29676	0.00330465	Dnajc21
5.99956e-06	5.2752	0.000506847	Zbtb10
0.00015807	9.6946	0.00362339	Arid1a
0.00600534	4.17235	0.0382257	Chd4_1
2.26262e-06	7.33423	0.000352247	Mdc1
1.33809e-05	7.28694	0.000801849	Zfhx3
4.16414e-05	4.39862	0.00147554	Gatad2a
2.45101e-07	5.64098	0.000253745	Rbm33_1
1.1729e-06	3.98426	0.00029923	Wiz
4.32013e-06	3.26443	0.000495342	Impdh1
0.0012568	3.74903	0.0139883	Crebbp
9.55596e-06	8.63719	0.000707693	Gltscr1
4.39428e-05	2.46935	0.0015384	Ddx24
0.000425012	4.26523	0.00689358	Prc1_1
2.86875e-05	4.60028	0.00124201	Runx1
4.46643e-07	5.05213	0.000253745	Smarca4_2
9.25101e-05	2.51216	0.00258157	Csnk2b
5.49699e-06	3.22683	0.000506847	Sp1
9.91417e-06	7.7468	0.000720367	Cabin1
3.17481e-05	4.80659	0.00131464	Gtf2h1
0.000436646	3.98847	0.00703566	Zbtb43_1
0.0017721	2.5484	0.017143	Ppp6r3
0.000196043	3.98934	0.00411208	Phf14
4.71701e-06	6.94945	0.000504589	Cux1_2
0.00132141	4.0069	0.0142944	Hmbox1
5.40895e-06	7.22062	0.000506847	Smarca2_1
0.000390351	2.67462	0.00659095	Knop1
0.000106245	4.58071	0.002767	Phf10
4.02185e-05	5.93803	0.00147163	Mta1_1
2.53964e-05	5.40664	0.0011506	Nfil3
9.14619e-07	8.70981	0.00029923	Ell
3.78424e-05	4.15536	0.0014527	L1MdTf29
0.0041748	2.62599	0.0297725	Hdac1
0.000353536	5.65774	0.00618848	Cdk2ap1
1.34675e-06	8.71531	0.000305078	Pkd2
0.000607214	2.3392	0.00853424	Purb
0.000124003	8.76747	0.00306112	Smarce1_2
0.00288252	4.26939	0.0234123	Top3a
0.000168922	6.80034	0.00371725	Parp2
7.88587e-05	5.04078	0.00233604	Brd7
0.00111024	4.21958	0.012687	Blm
0.000125164	3.01702	0.00307011	Zbtb7a
0.000956647	2.10262	0.0116584	Impdh2_2
0.00106213	4.09544	0.0123573	Xrcc5
3.48156e-05	4.13706	0.00136811	Cebpb
5.63577e-07	5.26815	0.000253745	Ercc3
0.00100873	2.27722	0.011916	Xpc
3.94845e-05	4.13759	0.00147163	Hmga2
0.00277041	2.21186	0.0228455	Exosc10
4.17641e-05	5.66509	0.00147554	Dpf3
1.92812e-05	4.49109	0.000928148	Polr2i
0.000177926	2.74528	0.00383258	Ppp1cb
0.000484093	2.86457	0.00745697	Snrpg
4.37331e-06	5.05219	0.000495342	Tbx3
0.000425382	5.02568	0.00689358	Rad50
3.08539e-05	5.40513	0.0012915	Tp53bp1
5.12743e-05	3.89785	0.00173208	Atf1
0.000939516	2.34274	0.0115594	Bend4
0.00231995	2.84695	0.0204442	Bach1
4.08891e-05	4.8989	0.00147163	Prkdc
0.000415993	2.52665	0.00684611	Kif20a
0.000272497	8.70064	0.0052733	Smarcc1
0.0002893	3.96558	0.00546126	Polr2c
0.000391931	2.16837	0.00659095	Rbbp6
0.00184696	3.5213	0.0176055	Creb1
0.00010634	5.47483	0.002767	Mex3c
9.39196e-05	2.65252	0.00260205	Cbfb
5.56084e-06	5.24952	0.000506847	Mta1_2
0.000569408	3.23215	0.00815164	Zfhx2
9.46092e-06	7.8854	0.000707693	M3a
2.62876e-05	4.09779	0.00117714	Fxr2_1
3.07832e-05	7.17973	0.0012915	Vrk3
3.07504e-06	5.02412	0.000413424	Zc3h8
0.00019166	2.16753	0.0040554	Melk
0.000403221	4.93152	0.00669312	Sin3b
0.00491869	2.02645	0.0329424	Ezh2
2.8316e-05	4.88743	0.00124201	Tfeb
0.000503507	2.92728	0.00757424	Timeless
1.26157e-05	3.85437	0.000796442	Ccnt2
1.06736e-05	3.08808	0.000757637	Tbrg1
2.07461e-05	9.29558	0.000986337	Lig3_1
0.000418533	8.4423	0.0068586	Smarcb1_1
1.53243e-05	3.85878	0.000819639	Rreb1
1.50705e-05	8.9158	0.000817414	Smarcc2
0.000198449	3.46834	0.00413096	Mta3_2
1.5562e-05	8.00904	0.000820947	Ell2_2
0.00206441	4.71664	0.0190649	Dr1
0.000463376	2.03751	0.00728297	Sdcbp2
0.00102981	3.22548	0.0120908	Rmi2
0.00281324	2.14613	0.0230506	Tmpo_1
7.05219e-05	5.31987	0.00213842	Zscan4f
1.35725e-05	2.94559	0.000801849	Ctcf
0.00101283	2.83382	0.0119278	Kdm5a
4.94949e-07	7.47705	0.000253745	Ice2
0.00353781	2.75842	0.0269785	Gtf2h3
2.90265e-05	5.30888	0.00124201	Kif22
1.69456e-05	5.6413	0.000870102	Ubn1
0.00108534	4.7715	0.0124816	Ankrd28
0.000398749	7.38793	0.00664754	Actl6a
3.99392e-05	4.58866	0.00147163	Satb2
0.000308413	2.3324	0.00571008	Zbtb7b
0.000343927	3.07471	0.00608062	Patz1
0.000292449	2.31874	0.00549376	Ttf2
0.00176204	2.57636	0.0170922	Ddx56
0.00418526	3.08488	0.0297919	Scaf1
2.50617e-06	9.13512	0.000357454	Xrcc1
0.00012213	2.95005	0.00303433	Rbbp4
0.000685984	5.67593	0.00937958	Sox2
1.86904e-05	3.20662	0.00092146	Tmpo_2
0.00515762	9.02653	0.0342204	Dpf2
0.000157063	3.22811	0.00362186	Tcf12
0.000450199	8.7481	0.00716411	Smarcd1
1.47408e-05	8.2678	0.000817414	Hira
6.11563e-05	4.43031	0.00199587	Cbx5
2.87069e-05	6.83583	0.00124201	Atrx
0.00152882	2.11189	0.0156167	Trim27_1
8.92293e-05	6.68315	0.00255868	Sall3
0.00172578	9.793	0.0168826	Ss18_1
0.000881184	3.91674	0.011	Supt6h
0.000326564	3.17699	0.00587831	Top2b
0.000183206	2.63983	0.00389793	mKIAA0224
1.85811e-06	6.80151	0.000311113	Helz
0.000162888	3.30362	0.00364204	Lemd2
4.30803e-06	9.32201	0.000495342	Dpf1_3
0.000143022	3.37754	0.00339986	Nipbl
0.000342508	2.75416	0.00608062	Pdcd11
7.25731e-05	2.19455	0.00218343	Tacc3
0.00200741	3.69472	0.0186728	Zfp646
0.000882274	2.01359	0.011	Smchd1
4.05386e-05	8.1279	0.00147163	Sall1_1
1.243e-05	7.19532	0.000796442	Smarcd3
1.453e-06	2.99677	0.000309354	Ahdc1
0.000100902	3.37445	0.00271729	Hltf
4.59901e-05	7.43529	0.00158132	Scaf4
0.000118381	4.07642	0.00300979	Nfrkb
0.000224492	3.16592	0.00450271	Jade1
0.000163367	4.1586	0.00364204	Ino80
1.8903e-05	8.11307	0.00092146	Arid1b_3
5.02806e-06	6.58581	0.000506847	Smarcb1_2
0.000270219	4.06318	0.00525563	Dek_2
6.77255e-05	4.40003	0.00210331	Znf516
2.22232e-05	4.36351	0.0010311	Pgm2_2
9.82621e-05	2.17093	0.00266484	Sgol2
0.000914168	2.19883	0.0113563	Nacc1
1.78045e-05	4.59502	0.000902172	Rere
6.56251e-05	2.68425	0.00208861	Rrs1
1.65634e-06	6.6678	0.000311113	Ell3
5.93016e-07	8.57285	0.000253745	Ubn2
6.48774e-05	4.27606	0.00208202	Lig3_2
0.000104757	2.70663	0.00276313	Chfr
6.7548e-05	3.37089	0.00210331	Ubp1
0.0069291	2.86814	0.0421663	Fbxw8
0.000502649	3.6628	0.00757424	Smarcal1
1.1499e-05	5.35469	0.000776126	Arid5b
0.00110958	6.48477	0.012687	Phf23
0.000865347	2.96454	0.011	Smad3
2.36734e-05	7.30943	0.00108531	Sall4_3
0.00133627	2.55196	0.0142944	H2afy2
0.000129175	3.36721	0.00314844	Q8CFE2
0.00143447	3.31703	0.0150112	Sec24c
1.80837e-05	3.76864	0.000904422	Sall2
8.08867e-05	3.98843	0.00237782	Peo1
0.000372699	4.28696	0.00643616	Mllt1
5.32379e-06	2.92853	0.000506847	Spats2
9.46639e-05	2.24925	0.00260393	Mepce
0.00394029	2.45666	0.0288348	Polb
1.08206e-05	3.65174	0.000757637	Actr8
0.00132351	3.32251	0.0142944	Rbm28_2
0.00159344	7.07243	0.0160218	Nup85
0.000145553	2.91986	0.0034388	Rpap2
0.000282097	3.03833	0.00539804	Uhrf1
0.00112829	2.01931	0.0127795	Rpa1
8.02107e-06	5.14563	0.000643523	Gatad2b_2
0.000131211	2.77687	0.00317796	Nifk
8.58398e-05	2.03177	0.00248548	Rrp9
0.000251898	2.23169	0.00492416	Dnajc9
5.72345e-06	4.42662	0.000506847	Gtf2h2
5.47015e-05	5.34494	0.00183179	Msantd4
0.000446082	3.01336	0.00712805	Smarca5
0.000202364	5.15409	0.0041674	Parp1_2
2.28673e-06	8.1611	0.000352247	Bcl7b
0.00033926	2.45825	0.0060767	Ddx27
0.00525886	2.77676	0.0346779	Cdk9
0.00223736	9.89434	0.0199909	Smarcd2_2
1.24323e-06	6.25976	0.00029923	Znf281
0.00133172	5.07547	0.0142944	2210010C04Rik
0.00171345	2.69881	0.0168826	Nop16
0.00988656	4.88714	0.053928	Asf1a
4.8657e-07	2.99	0.000253745	Zcchc10
0.000534148	7.68801	0.00779168	Bcl7a
6.68944e-05	5.42439	0.00210331	Rbm33_2
2.41328e-06	8.28383	0.000357444	Eaf1
0.00100148	4.22757	0.011916	Rmi1
0.00313163	2.92622	0.0248985	Amotl1
0.00272126	2.32792	0.02252	Polr2d
2.11689e-05	3.47354	0.000994164	Chmp5
0.0026598	8.66249	0.0222196	Tfg
1.16892e-05	6.14372	0.000776126	Aplf
0.00087007	3.44519	0.011	Ebna1bp2
0.000134605	2.49964	0.00323977	Dda1
0.00707965	2.3745	0.0425331	Hmg20a
0.00245932	2.73894	0.0210932	Brix1
0.0016009	2.2948	0.0160548	Wwtr1
0.00270075	4.55725	0.0225121	Tcf20
0.00219549	2.40314	0.0197083	Rpf2
9.08242e-05	2.607	0.00257179	Slc30a7
0.000102136	3.78368	0.00273143	Hic2
0.000154598	4.22853	0.00358648	Znf207
4.21719e-06	5.30069	0.000495342	Ccnt1
3.36768e-05	4.74261	0.00134728	Dpf1_4
0.00253254	3.10183	0.0215294	H2afy
1.38874e-05	6.62452	0.000801849	Pex14
8.19909e-05	4.77382	0.00239202	Mta2
1.39506e-05	2.25683	0.000801849	Nbn
1.83161e-06	2.7901	0.000311113	Incenp
0.00010982	3.68085	0.00283836	Klf5
0.000118797	4.68484	0.00300979	Mbd3_2
0.000201347	3.13122	0.0041674	Mbd2
0.00243896	3.82479	0.0210806	Hspb1_2
