# Supplementary material for: H3K27ac mediated SS18/BAFs relocation regulates JUN induced pluripotent-somatic transition
Source: Cell Biosci. 2022 Jun 16;12:89. doi: 10.1186/s13578-022-00827-1 (PMC9204951; doi:10.1186/s13578-022-00827-1)
Supplement: Supplementary file 11 — Additional file 11. RNA-seq data in this study. [file 13578_2022_827_MOESM11_ESM.xlsx]

## Sheet: Jun time course RNA-seq
Supplementary Table S4
loc	ensg	name	strand	Jun.0h	Jun.4h	Jun.8h	Jun.12h
chr3:108107280-108146146	ENSMUSG00000000001	Gnai3	-1	39	44	59	64
chrX:77837901-77853623	ENSMUSG00000000003	Pbsn	-1	0	0	0	0
chr16:18780447-18811987	ENSMUSG00000000028	Cdc45	-1	69	59	51	52
chr7:142575529-142578143	ENSMUSG00000000031	H19	-1	13	13	20	22
chrX:161117193-161258213	ENSMUSG00000000037	Scml2	1	1	0	0	1
chr11:108343354-108414396	ENSMUSG00000000049	Apoh	1	0	0	0	0
chr11:121237253-121255856	ENSMUSG00000000056	Narf	1	2	3	11	15
chr6:17281185-17289115	ENSMUSG00000000058	Cav2	1	0	0	0	0
chr13:5861489-5870393	ENSMUSG00000000078	Klf6	1	8	27	44	47
chr4:120405281-120530186	ENSMUSG00000000085	Scmh1	1	25	19	18	15
chr9:57521274-57532426	ENSMUSG00000000088	Cox5a	1	449	623	544	522
chr11:85832551-85841948	ENSMUSG00000000093	Tbx2	1	0	0	0	0
chr11:85886422-85916097	ENSMUSG00000000094	Tbx4	1	0	0	0	0
chrY:2106015-2170409	ENSMUSG00000000103	Zfy2	-1	0	0	0	0
chr11:95568818-95587735	ENSMUSG00000000120	Ngfr	-1	13	23	30	23
chr11:103774150-103817957	ENSMUSG00000000125	Wnt3	1	0	0	0	0
chr11:59306928-59333552	ENSMUSG00000000126	Wnt9a	1	0	0	1	1
chr17:63896018-64139494	ENSMUSG00000000127	Fer	1	10	10	9	8
chr7:126101715-126200501	ENSMUSG00000000131	Xpo6	-1	150	148	157	157
chrX:7762560-7775202	ENSMUSG00000000134	Tfe3	1	44	41	42	32
chr11:108920349-108950783	ENSMUSG00000000142	Axin2	1	26	16	23	34
chr5:140705011-140719379	ENSMUSG00000000148	Brat1	1	10	11	12	13
chr5:140758408-140830431	ENSMUSG00000000149	Gna12	-1	17	24	32	33
chr7:143473736-143499334	ENSMUSG00000000154	Slc22a18	1	0	1	0	0
chr16:96422288-96443619	ENSMUSG00000000157	Itgb2l	-1	0	0	0	0
chr16:96361668-96525580	ENSMUSG00000000159	Igsf5	1	0	0	0	0
chr9:50617321-50625000	ENSMUSG00000000167	Pih1d2	1	1	1	0	1
chr9:50634633-50659780	ENSMUSG00000000168	Dlat	-1	22	52	38	45
chr9:50596357-50603812	ENSMUSG00000000171	Sdhd	-1	123	143	117	133
chr6:127072902-127081408	ENSMUSG00000000182	Fgf23	1	0	0	0	0
chr6:127015586-127028187	ENSMUSG00000000183	Fgf6	1	0	0	0	0
chr6:127125162-127152193	ENSMUSG00000000184	Ccnd2	-1	7	1	0	0
chr2:31152316-31218775	ENSMUSG00000000194	Gpr107	1	31	31	51	52
chr14:123276641-123627144	ENSMUSG00000000197	Nalcn	-1	0	0	0	0
chr11:114791217-114795945	ENSMUSG00000000202	Btbd17	-1	0	0	1	3
chr11:83175186-83190216	ENSMUSG00000000204	Slfn4	1	0	0	0	0
chr7:142892752-142931128	ENSMUSG00000000214	Th	-1	0	0	0	0
chr7:142678656-142743381	ENSMUSG00000000215	Ins2	-1	0	0	0	0
chr7:121734479-121768475	ENSMUSG00000000216	Scnn1g	1	0	0	0	0
chrX:134404551-134456573	ENSMUSG00000000223	Drp2	1	0	0	0	0
chr7:143005046-143019644	ENSMUSG00000000244	Tspan32	1	3	2	1	2
chr2:38339281-38369733	ENSMUSG00000000247	Lhx2	1	1	3	0	1
chr6:128934381-128984707	ENSMUSG00000000248	Clec2g	1	0	0	0	0
chr13:45507444-45546382	ENSMUSG00000000253	Gmpr	1	4	7	8	5
chr11:55514238-55608198	ENSMUSG00000000263	Glra1	-1	0	0	0	0
chrX:140664599-140767715	ENSMUSG00000000266	Mid2	1	0	0	0	0
chr11:88999376-89020293	ENSMUSG00000000275	Trim25	1	77	69	65	52
chr11:89035179-89066850	ENSMUSG00000000276	Dgke	-1	8	7	5	5
chr11:88924020-88955465	ENSMUSG00000000278	Scpep1	-1	93	92	98	107
chr11:74830920-74845725	ENSMUSG00000000282	Mnt	1	22	26	18	18
chr10:77530252-77565708	ENSMUSG00000000290	Itgb2	1	1	0	1	3
chr10:31313383-31328204	ENSMUSG00000000295	Hddc2	1	24	31	33	34
chr10:31332376-31445958	ENSMUSG00000000296	Tpd52l1	-1	22	29	23	26
chr11:59970614-60046489	ENSMUSG00000000301	Pemt	-1	4	5	4	3
chr8:106603351-106670246	ENSMUSG00000000303	Cdh1	1	151	169	267	315
chr2:179442431-179899373	ENSMUSG00000000305	Cdh4	1	5	8	4	5
chr2:121357714-121363737	ENSMUSG00000000308	Ckmt1	1	20	22	14	11
chr11:70224128-70229798	ENSMUSG00000000317	Bcl6b	-1	0	0	0	0
chr11:70156197-70170834	ENSMUSG00000000318	Clec10a	1	2	2	1	1
chr11:70241457-70255353	ENSMUSG00000000320	Alox12	-1	2	1	0	0
chr16:18348182-18407076	ENSMUSG00000000325	Arvcf	1	36	28	12	18
chr16:18406886-18426852	ENSMUSG00000000326	Comt	-1	19	22	19	39
chr3:116488963-116508208	ENSMUSG00000000339	Rtca	-1	35	38	41	49
chr3:116513070-116549981	ENSMUSG00000000340	Dbt	1	22	21	20	21
chr15:100615628-100620731	ENSMUSG00000000346	Dazap2	1	61	58	51	56
chrX:38600578-38613426	ENSMUSG00000000355	Mcts1	1	22	38	35	41
chr2:152626951-152635198	ENSMUSG00000000359	Rem1	1	0	0	0	0
chr14:56402697-56525032	ENSMUSG00000000365	Rnf17	1	17	21	18	16
chr10:78186725-78244641	ENSMUSG00000000374	Trappc10	-1	9	13	10	17
chr11:6546887-6596744	ENSMUSG00000000378	Ccm2	1	22	16	27	30
chr11:6635482-6638637	ENSMUSG00000000381	Wap	-1	0	0	0	0
chr11:6615598-6626067	ENSMUSG00000000384	Tbrg4	-1	154	146	136	122
chr16:97564684-97611195	ENSMUSG00000000385	Tmprss2	-1	0	0	0	1
chr16:97447035-97462907	ENSMUSG00000000386	Mx1	-1	0	0	0	0
chr2:62500943-62574075	ENSMUSG00000000392	Fap	-1	0	0	0	0
chr2:62474530-62483650	ENSMUSG00000000394	Gcg	-1	0	0	0	0
chr6:126821721-126849136	ENSMUSG00000000399	Ndufa9	-1	97	98	98	94
chrX:166523007-166585720	ENSMUSG00000000402	Egfl6	-1	9	7	5	2
chr4:129548344-129573641	ENSMUSG00000000409	Lck	-1	20	17	9	10
chr4:129489014-129491022	ENSMUSG00000000411	Tssk3	-1	0	0	0	0
chr6:18366478-18514843	ENSMUSG00000000416	Cttnbp2	-1	2	2	1	0
chr18:24205344-24286818	ENSMUSG00000000420	Galnt1	1	30	30	52	55
chr10:107482908-107486134	ENSMUSG00000000435	Myf5	-1	0	0	0	0
chr6:115601902-115622624	ENSMUSG00000000439	Mkrn2	1	40	33	34	37
chr6:115360951-115490399	ENSMUSG00000000440	Pparg	1	1	2	2	0
chr6:115618067-115676635	ENSMUSG00000000441	Raf1	-1	180	177	160	142
chr7:127214447-127233130	ENSMUSG00000000486	2021-09-01	-1	331	301	205	188
chr15:79995900-80014808	ENSMUSG00000000489	Pdgfb	-1	0	0	0	2
chr15:101128522-101145336	ENSMUSG00000000530	Acvrl1	1	0	0	0	0
chr15:101224207-101232755	ENSMUSG00000000531	Grasp	1	13	13	8	9
chr15:101174067-101213679	ENSMUSG00000000532	Acvr1b	1	12	11	7	8
chr11:60226714-60352905	ENSMUSG00000000538	Tom1l2	-1	7	6	5	14
chr1:166130238-166166510	ENSMUSG00000000544	Gpa33	1	67	64	46	37
chr15:103313895-103340086	ENSMUSG00000000552	Zfp385a	-1	26	24	27	31
chr15:103344286-103366763	ENSMUSG00000000555	Itga5	-1	31	45	70	103
chr5:70957597-71095849	ENSMUSG00000000560	Gabra2	-1	0	0	0	0
chr3:105959369-105970037	ENSMUSG00000000561	Wdr77	1	193	196	165	173
chr3:105870858-105908926	ENSMUSG00000000562	Adora3	1	0	0	0	0
chr3:105942698-105960099	ENSMUSG00000000563	Atp5f1	-1	374	404	397	460
chr11:112782224-112787760	ENSMUSG00000000567	Sox9	1	0	0	0	0
chr5:99955935-99978938	ENSMUSG00000000568	Hnrnpd	-1	660	680	623	634
chr17:6601671-6609774	ENSMUSG00000000579	Dynlt1c	1	24	20	23	11
chr11:17257579-17269176	ENSMUSG00000000581	C1d	1	24	28	31	24
chr11:55098115-55113029	ENSMUSG00000000594	Gm2a	1	3	3	3	4
chr5:3803184-3845564	ENSMUSG00000000600	Krit1	1	31	36	38	34
chr7:7282309-7300851	ENSMUSG00000000605	Clcn4	-1	2	1	3	3
chr14:51411001-51419527	ENSMUSG00000000606	Vmn2r88	1	0	0	0	0
chr11:50850685-50866208	ENSMUSG00000000617	Grm6	1	0	0	0	0
chr6:82911885-82939769	ENSMUSG00000000627	Sema4f	-1	1	2	1	4
chr6:82725025-82774454	ENSMUSG00000000628	Hk2	-1	109	175	232	233
chr11:77763246-77865980	ENSMUSG00000000631	Myo18a	1	28	34	47	41
chr11:77930800-77979048	ENSMUSG00000000632	Sez6	1	0	2	1	0
chr17:83831356-83846790	ENSMUSG00000000673	Haao	-1	0	0	0	0
chr4:134082448-134095082	ENSMUSG00000000682	Cd52	-1	1	0	0	0
chr11:77515121-77538607	ENSMUSG00000000686	Abhd15	1	0	0	0	0
chr11:96292476-96301569	ENSMUSG00000000690	Hoxb6	1	0	0	0	0
chr6:83034173-83052562	ENSMUSG00000000693	Loxl3	1	2	1	1	0
chr12:105176358-105181143	ENSMUSG00000000701	Tcl1b5	1	0	0	0	0
chr13:23456992-23465901	ENSMUSG00000000706	Btn1a1	-1	0	0	4	9
chr17:53566861-53672720	ENSMUSG00000000708	Kat2b	1	26	27	26	19
chr10:128677193-128696268	ENSMUSG00000000711	Rab5b	-1	27	26	24	28
chr11:77718615-77725283	ENSMUSG00000000724	Cryba1	-1	0	0	0	0
chr10:78041947-78063622	ENSMUSG00000000730	Dnmt3l	1	182	146	98	59
chr10:78030022-78043610	ENSMUSG00000000731	Aire	-1	7	3	7	6
chr10:78069302-78083913	ENSMUSG00000000732	Icosl	1	11	6	3	4
chr8:123062942-123097760	ENSMUSG00000000738	Spg7	1	35	33	38	52
chr8:123140192-123158315	ENSMUSG00000000739	Sult5a1	-1	2	2	1	0
chr8:123102350-123105244	ENSMUSG00000000740	Rpl13	1	1383	1177	1089	1305
chr8:123204264-123212763	ENSMUSG00000000743	Chmp1a	-1	46	47	44	58
chr11:75298166-75348324	ENSMUSG00000000751	Rpa1	-1	174	191	161	153
chr11:75409769-75422701	ENSMUSG00000000753	Serpinf1	-1	5	4	11	21
chr8:12614277-12672248	ENSMUSG00000000759	Tubgcp3	-1	35	31	24	20
chr10:6758506-7038198	ENSMUSG00000000766	Oprm1	1	0	0	0	0
chr14:70438748-70443471	ENSMUSG00000000776	Polr3d	-1	36	30	30	25
chr11:52252371-52283014	ENSMUSG00000000782	Tcf7	-1	34	41	72	63
chrX:13280970-13294052	ENSMUSG00000000787	Ddx3x	1	284	272	255	259
chr8:70808449-70821424	ENSMUSG00000000791	Il12rb1	1	0	0	0	0
chr8:70882889-70892757	ENSMUSG00000000792	Slc5a5	-1	1	1	5	9
chr3:89520164-89675132	ENSMUSG00000000794	Kcnn3	1	0	0	0	0
chr11:84984442-85140161	ENSMUSG00000000804	Usp32	-1	12	20	15	18
chr11:84957786-84966044	ENSMUSG00000000805	Car4	1	1	0	0	1
chr6:89643988-89675529	ENSMUSG00000000811	Txnrd3	1	5	5	3	3
chr1:161780689-161788495	ENSMUSG00000000817	Fasl	-1	0	0	0	0
chr2:181582103-181592803	ENSMUSG00000000823	Zfp512b	-1	29	34	26	41
chr2:181520485-181555133	ENSMUSG00000000826	Dnajc5	1	35	45	64	49
chr2:181497142-181517966	ENSMUSG00000000827	Tpd52l2	1	121	119	114	133
chrX:68678541-68717963	ENSMUSG00000000838	Fmr1	1	28	35	40	38
chr11:24078056-24174123	ENSMUSG00000000861	Bcl11a	1	0	0	0	0
chr11:53602982-53618669	ENSMUSG00000000869	Il4	-1	0	0	0	1
chr2:154585758-154603708	ENSMUSG00000000876	Pxmp4	-1	5	8	2	3
chrX:100767722-100818410	ENSMUSG00000000881	Dlg3	1	13	12	15	19
chr16:18498768-18566679	ENSMUSG00000000884	Gnb1l	1	7	5	6	12
chr2:27165233-27183200	ENSMUSG00000000889	Dbh	1	0	0	0	0
chr10:75923222-75936496	ENSMUSG00000000901	Mmp11	-1	33	21	14	19
chr10:75896769-75921617	ENSMUSG00000000902	Smarcb1	-1	98	109	102	110
chr10:75943057-75949657	ENSMUSG00000000903	Vpreb3	1	1	0	0	0
chr5:123973628-124005558	ENSMUSG00000000915	Hip1r	1	4	5	3	9
chr5:135369953-135376805	ENSMUSG00000000916	Nsun5	1	26	25	21	23
chr15:75657035-75678800	ENSMUSG00000000934	Top1mt	-1	3	3	2	2
chr6:52231197-52240854	ENSMUSG00000000938	Hoxa10	-1	0	0	0	1
chr6:52189671-52191753	ENSMUSG00000000942	Hoxa4	-1	0	0	0	0
chr7:59974149-60005064	ENSMUSG00000000948	Gm38393	-1	14	11	21	10
chr14:54431612-54441265	ENSMUSG00000000957	Mmp14	1	7	9	9	18
chr14:54369442-54417780	ENSMUSG00000000958	Slc7a7	-1	24	14	10	8
chr14:54360841-54369673	ENSMUSG00000000959	Oxa1l	1	69	69	70	56
chr11:83753696-83783754	ENSMUSG00000000976	Heatr6	1	9	9	15	16
chr11:83647844-83649355	ENSMUSG00000000982	Ccl3	-1	1	2	1	1
chr11:83709015-83711348	ENSMUSG00000000983	Wfdc18	1	0	0	0	0
chr9:21029373-21030595	ENSMUSG00000001014	Icam4	1	0	0	0	1
chr3:90476126-90488379	ENSMUSG00000001016	Ilf2	1	145	153	150	164
chr3:90498956-90509498	ENSMUSG00000001017	Chtop	-1	127	121	117	132
chr3:90488026-90491033	ENSMUSG00000001018	Snapin	-1	28	26	27	24
chr3:90603771-90606045	ENSMUSG00000001020	S100a4	1	1	2	3	9
chr3:90560578-90602702	ENSMUSG00000001021	S100a3	1	0	0	3	8
chr3:90608523-90611780	ENSMUSG00000001023	S100a5	1	0	0	0	0
chr3:90612882-90624181	ENSMUSG00000001025	S100a6	1	16	95	338	864
chr11:106318592-106353288	ENSMUSG00000001027	Scn4a	-1	0	0	0	0
chr11:106377656-106388075	ENSMUSG00000001029	Icam2	-1	0	0	0	0
chr11:61488812-61494406	ENSMUSG00000001034	Mapk7	-1	50	35	25	39
chr11:61517249-61579687	ENSMUSG00000001036	Epn2	-1	31	25	21	29
chr11:61505144-61512931	ENSMUSG00000001039	B9d1	1	30	28	23	31
chr3:129982759-130061553	ENSMUSG00000001052	Sec24b	-1	51	43	60	76
chr11:51643063-51650842	ENSMUSG00000001053	N4bp3	-1	37	26	15	19
chr11:51623671-51635896	ENSMUSG00000001054	Rmnd5b	-1	53	41	30	43
chr11:51619735-51623714	ENSMUSG00000001056	Nhp2	1	412	356	305	274
chr8:123242356-123254348	ENSMUSG00000001062	Vps9d1	-1	8	11	19	13
chr8:123254195-123269745	ENSMUSG00000001065	Zfp276	1	9	13	11	22
chr15:99084686-99087817	ENSMUSG00000001076	C1ql4	-1	0	0	0	0
chr5:34633642-34637212	ENSMUSG00000001082	Mfsd10	-1	162	143	137	119
chr4:136469761-136554780	ENSMUSG00000001089	Luzp1	1	26	26	26	27
chr11:78397087-78422217	ENSMUSG00000001095	Slc13a2	-1	0	0	0	0
chr5:114363567-114380508	ENSMUSG00000001098	Kctd10	-1	26	32	44	52
chr11:78512193-78522736	ENSMUSG00000001100	Poldip2	1	111	118	75	102
chr11:78503447-78505081	ENSMUSG00000001103	Sebox	1	0	0	0	0
chr11:78536361-78541737	ENSMUSG00000001105	Ift20	1	37	41	38	54
chr10:76708792-76726168	ENSMUSG00000001119	Col6a1	-1	0	0	0	1
chr10:76761857-76961887	ENSMUSG00000001120	Pcbp3	-1	11	11	14	22
chr11:78962974-78984946	ENSMUSG00000001123	Lgals9	-1	4	3	2	1
chrX:20797814-20860519	ENSMUSG00000001127	Araf	1	37	43	64	83
chrX:20925454-20931555	ENSMUSG00000001128	Cfp	-1	12	6	9	5
chrX:20870166-20874735	ENSMUSG00000001131	Timp1	1	58	72	201	240
chrX:20941722-20962017	ENSMUSG00000001134	Uxt	-1	31	37	23	20
chr1:36511867-36528237	ENSMUSG00000001138	Cnnm3	1	22	18	20	21
chr1:36419871-36445271	ENSMUSG00000001143	Lman2l	-1	5	8	11	8
chr10:76468927-76515857	ENSMUSG00000001150	Mcm3ap	1	130	166	131	109
chr10:76351263-76442786	ENSMUSG00000001151	Pcnt	-1	100	81	52	47
chr10:76575648-76590338	ENSMUSG00000001155	Ftcd	1	0	0	0	0
chr6:86647042-86669161	ENSMUSG00000001156	Mxd1	-1	7	2	2	9
chr6:86691768-86733383	ENSMUSG00000001157	Gmcl1	-1	16	16	18	19
chr6:86675151-86684522	ENSMUSG00000001158	Snrnp27	-1	58	53	53	69
chr5:120800194-120812514	ENSMUSG00000001166	Oas1c	-1	0	1	0	0
chr5:120861421-120873506	ENSMUSG00000001168	Oas1h	1	0	0	0	0
chrX:47912387-47965868	ENSMUSG00000001173	Ocrl	1	20	12	24	30
chr12:100199435-100209806	ENSMUSG00000001175	Calm1	1	283	285	356	376
chr10:78269178-78352489	ENSMUSG00000001211	Agpat3	-1	13	13	14	26
chr12:31390871-31473917	ENSMUSG00000001225	Slc26a3	1	0	1	0	0
chr17:56123085-56140343	ENSMUSG00000001227	Sema6b	-1	2	1	1	3
chr17:56303321-56323486	ENSMUSG00000001228	Uhrf1	1	304	296	270	241
chr17:56186682-56218889	ENSMUSG00000001229	Dpp9	-1	26	28	25	35
chr11:101246028-101259546	ENSMUSG00000001240	Ramp2	1	0	1	2	1
chr7:30957770-30973464	ENSMUSG00000001247	Lsr	-1	14	10	11	27
chr7:31130127-31155896	ENSMUSG00000001248	Gramd1a	-1	39	36	23	26
chr7:31098725-31115290	ENSMUSG00000001249	Hpn	-1	2	2	3	2
chr5:70751047-70842617	ENSMUSG00000001260	Gabrg1	-1	0	0	0	0
chr12:111669355-111672338	ENSMUSG00000001270	Ckb	-1	990	860	707	636
chr15:102406143-102436404	ENSMUSG00000001280	Sp1	1	46	53	44	52
chr15:102215995-102231935	ENSMUSG00000001281	Itgb7	-1	2	4	1	0
chr15:102331709-102338139	ENSMUSG00000001285	Myg1	1	59	59	58	56
chr15:102234938-102257517	ENSMUSG00000001288	Rarg	-1	89	44	12	8
chr15:102326116-102331873	ENSMUSG00000001289	Pfdn5	1	411	314	292	278
chr8:8617434-8661242	ENSMUSG00000001300	Efnb2	-1	4	4	7	17
chr1:186720978-186749358	ENSMUSG00000001305	Rrp15	-1	92	101	103	99
chr11:101464999-101471853	ENSMUSG00000001313	Rnd2	1	9	9	13	14
chr11:74906359-74925948	ENSMUSG00000001323	Srr	-1	4	4	1	5
chr4:129287617-129308559	ENSMUSG00000001333	Sync	1	1	1	0	3
chr4:129136999-129144593	ENSMUSG00000001334	Fndc5	1	0	0	0	3
chr9:22126727-22135711	ENSMUSG00000001348	Acp5	-1	6	5	3	8
chr9:22099216-22109630	ENSMUSG00000001349	Cnn1	1	3	3	6	9
chr9:78081499-78109065	ENSMUSG00000001366	Fbxo9	-1	24	17	16	16
chr6:3498382-3603531	ENSMUSG00000001376	Vps50	1	29	30	39	30
chr18:36766530-36783205	ENSMUSG00000001380	Hars	-1	87	78	84	104
chr18:36793923-36799660	ENSMUSG00000001383	Zmat2	1	102	91	75	77
chr2:164769898-164778822	ENSMUSG00000001403	Ube2c	1	346	304	382	343
chr3:88336260-88362338	ENSMUSG00000001415	Smg5	1	143	150	106	114
chr3:88297116-88321767	ENSMUSG00000001416	Cct3	1	569	619	513	513
chr3:88325023-88331313	ENSMUSG00000001418	Glmp	1	107	112	102	136
chr3:88142372-88172086	ENSMUSG00000001419	Mef2d	1	33	35	49	48
chr3:88328655-88336148	ENSMUSG00000001420	Tmem79	-1	13	10	9	14
chr6:28475139-28935162	ENSMUSG00000001424	Snd1	1	68	63	67	72
chr10:77052178-77166548	ENSMUSG00000001435	Col18a1	-1	112	108	111	130
chr10:77032241-77061002	ENSMUSG00000001436	Slc19a1	1	20	15	14	19
chr11:97159714-97187881	ENSMUSG00000001440	Kpnb1	-1	347	353	350	393
chr11:97205842-97280638	ENSMUSG00000001441	Npepps	-1	95	103	80	127
chr11:97098071-97115331	ENSMUSG00000001444	Tbx21	-1	1	0	0	1
chr11:97041560-97049213	ENSMUSG00000001445	Mrpl10	1	58	60	68	59
chr5:4081145-4104746	ENSMUSG00000001467	Cyp51	-1	41	32	36	33
chr8:123373753-123403835	ENSMUSG00000001472	Tcf25	1	162	129	134	138
chr18:67390717-67402748	ENSMUSG00000001473	Tubb6	1	83	93	151	282
chr8:123423527-123463270	ENSMUSG00000001482	Def8	1	44	47	38	44
chr11:101877510-101894374	ENSMUSG00000001493	Meox1	-1	0	0	0	0
chr11:101962458-101967015	ENSMUSG00000001494	Sost	-1	0	0	0	0
chr12:56531958-56536908	ENSMUSG00000001496	Nkx2-1	-1	0	0	0	0
chr12:56691767-56712822	ENSMUSG00000001497	Pax9	1	0	0	0	0
chr13:72628820-72634198	ENSMUSG00000001504	Irx2	1	6	5	6	7
chr11:94936224-94953042	ENSMUSG00000001506	Col1a1	1	12	14	12	12
chr11:95044474-95076801	ENSMUSG00000001507	Itga3	-1	12	13	54	78
chr11:94962791-94976327	ENSMUSG00000001508	Sgca	-1	0	0	0	0
chr11:95120119-95125296	ENSMUSG00000001510	Dlx3	1	0	0	0	0
chr6:128362967-128376146	ENSMUSG00000001517	Foxm1	1	38	44	88	103
chr6:128409444-128424931	ENSMUSG00000001518	Itfg2	-1	35	36	38	30
chr6:128399296-128416427	ENSMUSG00000001520	Nrip2	1	0	0	0	1
chr6:128321161-128355851	ENSMUSG00000001521	Tulp3	-1	30	31	43	33
chr17:35667730-35673739	ENSMUSG00000001524	Gtf2h4	-1	57	52	38	39
chr17:35833921-35838306	ENSMUSG00000001525	Tubb5	-1	1437	1373	1424	1452
chr13:75707484-75772356	ENSMUSG00000001542	Ell2	1	22	24	36	48
chr11:100368958-100397763	ENSMUSG00000001552	Jup	-1	224	135	104	85
chr11:100415697-100424824	ENSMUSG00000001555	Fkbp10	1	9	7	6	14
chr11:100441917-100457022	ENSMUSG00000001558	Klhl10	1	0	0	0	0
chr5:29473034-29478470	ENSMUSG00000001566	Mnx1	-1	0	0	0	0
chr5:29434664-29457843	ENSMUSG00000001569	Nom1	1	34	20	32	33
chr17:26561489-26656931	ENSMUSG00000001576	Ergic1	1	76	74	111	142
chr11:69851005-69858730	ENSMUSG00000001583	Tnk1	-1	5	6	6	6
chr11:69881567-69895539	ENSMUSG00000001588	Acap1	-1	7	6	3	4
chr4:136247729-136274898	ENSMUSG00000001604	Tcea3	1	104	91	51	37
chr5:87925579-87932665	ENSMUSG00000001622	Csn3	1	0	0	1	4
chr12:40201567-40248504	ENSMUSG00000001627	Ifrd1	-1	42	79	152	148
chr6:146724995-146778812	ENSMUSG00000001630	Stk38l	1	12	18	19	15
chr6:113307137-113324860	ENSMUSG00000001632	Brpf1	1	30	29	30	33
chr6:34302434-34317478	ENSMUSG00000001642	Akr1b3	-1	424	386	305	310
chr15:102921103-102928814	ENSMUSG00000001655	Hoxc13	1	6	4	3	2
chr15:102954427-102957708	ENSMUSG00000001656	Hoxc11	1	0	0	0	0
chr15:102990607-102994111	ENSMUSG00000001657	Hoxc8	1	0	0	0	0
chr15:102998257-103011881	ENSMUSG00000001661	Hoxc6	1	0	0	0	0
chr10:75783813-75798584	ENSMUSG00000001663	Gstt1	-1	1	0	0	1
chr10:75774115-75781414	ENSMUSG00000001665	Gstt3	-1	2	2	3	2
chr10:75771230-75773414	ENSMUSG00000001666	Ddt	-1	107	92	105	115
chr8:109990437-109999803	ENSMUSG00000001670	Tat	1	0	0	0	0
chr8:109947914-109962203	ENSMUSG00000001672	Marveld3	-1	0	0	0	2
chr1:121553835-121567989	ENSMUSG00000001674	Ddx18	-1	131	139	147	125
chr5:148504635-148552789	ENSMUSG00000001687	Ubl3	-1	55	56	68	82
chr18:56432132-56503792	ENSMUSG00000001700	Gramd3	1	0	0	1	1
chr13:38645698-38659028	ENSMUSG00000001707	Eef1e1	-1	60	66	74	71
chr12:112653821-112674884	ENSMUSG00000001729	Akt1	-1	19	21	32	63
chr5:136966616-136975858	ENSMUSG00000001739	Cldn15	1	0	1	0	0
chr7:83642825-83745726	ENSMUSG00000001741	Il16	-1	0	0	0	0
chr19:3896050-3907133	ENSMUSG00000001750	Tcirg1	-1	16	32	37	53
chr11:101070012-101077672	ENSMUSG00000001751	Naglu	1	0	1	1	3
chr11:101082565-101086619	ENSMUSG00000001755	Coasy	1	10	13	12	18
chr6:29735503-29761365	ENSMUSG00000001761	Smo	1	7	9	9	17
chr6:29694222-29718559	ENSMUSG00000001763	Tspan33	1	2	1	2	4
chr2:145917479-145935014	ENSMUSG00000001767	Crnkl1	-1	31	39	40	38
chr2:145784734-145887616	ENSMUSG00000001768	Rin2	1	1	1	3	3
chr7:86718977-86775943	ENSMUSG00000001773	Folh1	-1	0	0	0	0
chr9:18292125-18317442	ENSMUSG00000001774	Chordc1	1	54	76	61	76
chr10:85938637-85957823	ENSMUSG00000001783	Rtcb	-1	122	129	115	129
chr10:85829494-85889096	ENSMUSG00000001785	Pwp1	1	63	62	57	57
chr10:86021972-86051873	ENSMUSG00000001786	Fbxo7	1	10	16	10	15
chr7:30186936-30198811	ENSMUSG00000001794	Capns1	-1	550	634	954	918
chr7:35200027-35215498	ENSMUSG00000001802	Lrp3	-1	1	1	1	5
chr18:20436175-20471821	ENSMUSG00000001804	Dsg4	1	0	0	0	0
chr2:74652991-74659557	ENSMUSG00000001815	Evx2	-1	0	0	0	0
chr2:74668310-74671599	ENSMUSG00000001819	Hoxd13	1	1	0	1	2
chr2:74675013-74677705	ENSMUSG00000001823	Hoxd12	1	0	0	0	0
chr7:101858331-101870788	ENSMUSG00000001827	Folr1	-1	263	284	173	127
chr7:101663633-101795506	ENSMUSG00000001829	Clpb	1	62	62	60	77
chr9:25252439-25308571	ENSMUSG00000001833	2021-09-07	1	64	84	104	121
chr5:143316489-143329256	ENSMUSG00000001844	Zdhhc4	-1	36	30	35	44
chr5:143503634-143528036	ENSMUSG00000001847	Rac1	-1	113	121	162	253
chr2:31974436-32053975	ENSMUSG00000001855	Nup214	1	72	79	71	64
chr2:31950139-31973442	ENSMUSG00000001864	Aif1l	1	2	3	3	7
chr3:20215620-20242181	ENSMUSG00000001865	Cpa3	-1	0	0	0	0
chr17:75005568-75392512	ENSMUSG00000001870	Ltbp1	1	13	29	14	28
chr11:21321138-21371201	ENSMUSG00000001891	Ugp2	-1	15	14	16	20
chr11:106008124-106034549	ENSMUSG00000001901	Kcnh6	1	1	0	0	0
chr8:84686307-84699808	ENSMUSG00000001909	Trmt1	1	171	156	93	165
chr8:84670483-84687862	ENSMUSG00000001910	Nacc1	-1	135	129	110	114
chr8:84699876-84800344	ENSMUSG00000001911	Nfix	-1	1	0	0	0
chr7:16781340-16798274	ENSMUSG00000001918	Slc1a5	1	71	62	34	49
chrX:20658326-20683179	ENSMUSG00000001924	Uba1	1	330	318	337	311
chr6:125546774-125686679	ENSMUSG00000001930	Vwf	1	1	0	1	1
chr9:37555698-37649655	ENSMUSG00000001942	Siae	1	1	2	4	3
chr9:37539255-37544205	ENSMUSG00000001943	Vsig2	1	0	1	1	1
chr9:37528078-37538319	ENSMUSG00000001946	Esam	1	0	0	0	0
chr9:37603290-37613722	ENSMUSG00000001948	Spa17	-1	3	2	1	0
chrX:74313033-74320149	ENSMUSG00000001962	Fam50a	1	67	73	70	65
chrX:74254687-74261548	ENSMUSG00000001964	Emd	1	140	122	110	89
chr11:106066061-106073612	ENSMUSG00000001983	Taco1	1	8	11	7	10
chr4:125490700-125714173	ENSMUSG00000001985	Grik3	1	9	9	14	10
chrX:41400854-41678601	ENSMUSG00000001986	Gria3	1	0	0	0	1
chr7:16455721-16477728	ENSMUSG00000001988	Npas1	-1	0	0	0	0
chr8:125418063-125569808	ENSMUSG00000001995	Sipa1l2	-1	10	11	25	34
chr2:127008717-127067909	ENSMUSG00000001998	Ap4e1	1	6	7	6	8
chr2:127070665-127097084	ENSMUSG00000001999	Blvra	1	9	9	7	8
chrX:73793359-73824969	ENSMUSG00000002006	Pdzd4	-1	16	18	7	7
chrX:73774405-73778925	ENSMUSG00000002007	Srpk3	1	0	0	0	0
chrX:73778963-73786897	ENSMUSG00000002010	Idh3g	-1	181	167	156	133
chrX:73655994-73660117	ENSMUSG00000002012	Pnck	-1	0	0	2	3
chrX:73787028-73790830	ENSMUSG00000002014	Ssr4	1	102	110	121	115
chrX:73686178-73716175	ENSMUSG00000002015	Bcap31	-1	94	96	89	84
chr17:75537086-75551946	ENSMUSG00000002017	Fam98a	-1	35	41	36	34
chr12:84783212-84876532	ENSMUSG00000002020	Ltbp2	-1	1	1	2	1
chr9:44803355-44881296	ENSMUSG00000002028	Kmt2a	-1	20	30	45	40
chr9:44767908-44793447	ENSMUSG00000002031	Ift46	1	122	125	146	122
chr9:44793769-44799307	ENSMUSG00000002032	Tmem25	-1	0	0	0	1
chr9:44969572-44980431	ENSMUSG00000002033	Cd3g	-1	2	2	3	1
chr7:19508395-19516145	ENSMUSG00000002043	Trappc6a	1	23	13	9	13
chr11:78206746-78245987	ENSMUSG00000002052	Supt6	-1	95	84	88	84
chr11:78301529-78322457	ENSMUSG00000002055	Spag5	1	64	64	82	75
chr11:78357577-78386558	ENSMUSG00000002057	Foxn1	-1	0	0	1	2
chr11:78343482-78349164	ENSMUSG00000002058	Unc119	1	28	29	34	39
chr11:78188430-78192193	ENSMUSG00000002059	Rab34	1	30	33	36	43
chr11:78245746-78255496	ENSMUSG00000002064	Sdf2	1	33	37	35	37
chr7:38097984-38107534	ENSMUSG00000002068	Ccne1	-1	181	173	189	157
chr17:31944769-32034508	ENSMUSG00000002076	Hsf2bp	-1	78	95	85	80
chr7:16308393-16318205	ENSMUSG00000002083	Bbc3	1	19	19	13	13
chr2:91118144-91136516	ENSMUSG00000002100	Mybpc3	1	0	0	0	0
chr2:91054009-91066369	ENSMUSG00000002102	Psmc3	1	317	274	319	290
chr2:91202885-91214098	ENSMUSG00000002103	Acp2	1	9	10	10	8
chr2:91035620-91045729	ENSMUSG00000002104	Rapsn	1	3	2	1	1
chr2:91061791-91070417	ENSMUSG00000002105	Slc39a13	-1	9	12	13	16
chr2:6539694-7509563	ENSMUSG00000002107	Celf2	-1	2	2	2	3
chr2:91184061-91202834	ENSMUSG00000002108	Nr1h3	-1	1	3	2	0
chr2:91211572-91236982	ENSMUSG00000002109	Ddb2	-1	8	9	5	9
chr2:91082390-91115756	ENSMUSG00000002111	Spi1	1	0	2	1	1
chr11:4160350-4182541	ENSMUSG00000002129	Sf3a1	1	102	95	105	108
chr10:127642986-127660957	ENSMUSG00000002147	Stat6	1	19	16	13	9
chr8:83389867-83428552	ENSMUSG00000002190	Clgn	1	4	3	3	2
chr7:44572380-44586862	ENSMUSG00000002204	Napsa	1	0	0	0	0
chr7:44748413-44777515	ENSMUSG00000002205	Vrk3	1	35	27	26	24
chr7:24399619-24422778	ENSMUSG00000002210	Smg9	1	20	41	24	18
chr5:27740080-27791691	ENSMUSG00000002221	Paxip1	-1	57	64	68	58
chr6:71388634-71440637	ENSMUSG00000002222	Rmnd5a	-1	25	27	29	30
chr3:104794836-104818563	ENSMUSG00000002227	Mov10	-1	63	66	44	41
chr3:104781056-104786018	ENSMUSG00000002228	Ppm1j	1	11	19	26	28
chr3:104788375-104794459	ENSMUSG00000002233	Rhoc	1	28	35	67	77
chr5:87825686-87846387	ENSMUSG00000002240	Prr27	1	0	0	0	0
chr17:28331671-28350805	ENSMUSG00000002249	Tead3	-1	8	4	6	9
chr17:28232754-28301469	ENSMUSG00000002250	Ppard	1	16	16	11	18
chr17:28207778-28228608	ENSMUSG00000002257	Def6	1	33	31	24	24
chr7:6703892-6730431	ENSMUSG00000002265	Peg3	-1	12	14	23	30
chr7:6671269-6696450	ENSMUSG00000002266	Zim1	-1	0	0	2	0
chr17:25794571-25797136	ENSMUSG00000002274	Metrn	-1	16	26	40	62
chr17:25579174-25662826	ENSMUSG00000002279	Lmf1	1	5	8	5	7
chr17:25773776-25783332	ENSMUSG00000002280	Narfl	1	16	24	35	37
chr17:33773750-33781575	ENSMUSG00000002289	Angptl4	-1	22	15	12	11
chr5:8396973-8422716	ENSMUSG00000002297	Dbf4	-1	98	111	108	83
chr17:33909414-33915589	ENSMUSG00000002307	Daxx	1	93	105	109	79
chr17:33843091-33849774	ENSMUSG00000002308	Cd320	1	40	37	27	35
chr14:55625400-55637895	ENSMUSG00000002319	Ipo4	-1	106	163	136	146
chr14:55635965-55643806	ENSMUSG00000002320	Tm9sf1	-1	24	29	22	34
chr14:55618037-55625395	ENSMUSG00000002324	Rec8	1	7	7	7	4
chr14:55603571-55610030	ENSMUSG00000002325	Irf9	1	15	12	6	9
chr14:55672235-55678750	ENSMUSG00000002326	Gmpr2	1	22	23	20	26
chr14:55657879-55660508	ENSMUSG00000002329	Mdp1	-1	18	18	18	24
chr14:55739020-55745690	ENSMUSG00000002332	Dhrs1	-1	23	28	49	64
chr8:70093085-70120873	ENSMUSG00000002341	Ncan	-1	0	0	0	0
chr8:70172356-70183681	ENSMUSG00000002342	Tmem161a	1	22	20	22	24
chr8:70220172-70234466	ENSMUSG00000002343	Armc6	-1	31	21	33	42
chr8:70139499-70167488	ENSMUSG00000002345	Borcs8	1	41	34	43	30
chr8:70184340-70212305	ENSMUSG00000002346	Slc25a42	-1	6	8	4	5
chr17:5841328-5931033	ENSMUSG00000002365	Snx9	1	14	13	20	29
chr17:56673225-56711769	ENSMUSG00000002372	Ranbp3	1	102	87	81	82
chr17:56717762-56724248	ENSMUSG00000002379	Ndufa11	1	52	49	48	52
chr4:123105165-123132099	ENSMUSG00000002384	Bmp8b	1	0	1	6	12
chr8:71374123-71381960	ENSMUSG00000002393	Nr2f6	-1	16	18	24	45
chr8:71366848-71369732	ENSMUSG00000002395	Use1	1	121	116	147	166
chr8:71371298-71379361	ENSMUSG00000002396	Ocel1	1	7	3	6	14
chr7:28179469-28187294	ENSMUSG00000002409	Dyrk1b	1	6	7	6	5
chr6:39603237-39725463	ENSMUSG00000002413	Braf	-1	12	14	12	14
chr6:39592574-39603382	ENSMUSG00000002416	Ndufb2	1	51	66	56	62
chr3:20057811-20118490	ENSMUSG00000002428	Hltf	1	9	9	8	7
chr2:181591868-181655660	ENSMUSG00000002455	Prpf6	1	75	79	78	68
chr2:181688419-181693977	ENSMUSG00000002458	Rgs19	-1	28	32	43	30
chr1:4909576-5070285	ENSMUSG00000002459	Rgs20	-1	1	1	4	6
chr18:10644411-10706771	ENSMUSG00000002475	Abhd3	-1	0	1	2	4
chr18:10617796-10628230	ENSMUSG00000002477	Snrpd1	1	268	236	244	237
chr5:114707760-114722327	ENSMUSG00000002486	Tchp	1	26	15	12	20
chr16:89787111-89980080	ENSMUSG00000002489	Tiam1	-1	9	8	14	8
chr17:24595937-24632629	ENSMUSG00000002496	Tsc2	-1	38	38	36	37
chr17:24727820-24736143	ENSMUSG00000002500	Rpl3l	1	2	1	2	1
chr17:24639282-24650305	ENSMUSG00000002504	Slc9a3r2	-1	32	28	33	35
chr15:76070184-76080946	ENSMUSG00000002524	Puf60	-1	165	132	143	153
chr2:32287384-32307921	ENSMUSG00000002546	Golga2	1	30	32	25	27
chr2:32255002-32260159	ENSMUSG00000002550	Uck1	-1	34	29	45	45
chr12:40059769-40134228	ENSMUSG00000002565	Scin	-1	0	0	0	1
chr10:128632415-128645993	ENSMUSG00000002578	Ikzf4	-1	1	0	0	0
chr11:98437708-98438991	ENSMUSG00000002580	Mien1	-1	45	40	40	54
chr6:5168090-5193946	ENSMUSG00000002588	Pon1	-1	0	0	0	0
chr7:25757273-25788705	ENSMUSG00000002602	Axl	-1	3	4	12	37
chr7:25687002-25705077	ENSMUSG00000002603	Tgfb1	1	4	4	5	5
chr7:25711106-25719088	ENSMUSG00000002608	Ccdc97	-1	32	29	26	32
chr17:23173869-23193252	ENSMUSG00000002617	Zfp40	-1	1	2	5	2
chr17:32321425-32350581	ENSMUSG00000002625	Akap8l	-1	33	35	28	32
chr5:28456815-28467256	ENSMUSG00000002633	Shh	-1	0	0	0	0
chr7:34184499-34196661	ENSMUSG00000002635	Pdcd2l	-1	53	45	36	38
chr17:57003405-57011288	ENSMUSG00000002658	Gtf2f1	-1	197	171	178	162
chr17:56990264-56996371	ENSMUSG00000002660	Clpp	1	125	118	116	96
chr17:56997339-56999322	ENSMUSG00000002661	Alkbh7	1	20	24	18	13
chr17:56999457-57000018	ENSMUSG00000002664	Pspn	-1	0	1	0	0
chr17:57066056-57078510	ENSMUSG00000002668	Dennd1c	-1	0	2	1	2
chr12:81573557-81595008	ENSMUSG00000002679	Med6	-1	46	53	69	66
chr12:50341231-50649098	ENSMUSG00000002688	Prkd1	-1	0	1	2	1
chr11:34046920-34092295	ENSMUSG00000002699	Lcp2	1	0	0	0	0
chr2:166906040-166946389	ENSMUSG00000002718	Cse1l	1	153	156	155	174
chr2:145902099-145916425	ENSMUSG00000002728	Naa20	1	68	68	66	62
chr2:76629898-76648015	ENSMUSG00000002731	Prkra	-1	4	4	6	7
chr2:76663044-76673116	ENSMUSG00000002732	Fkbp7	-1	3	3	0	3
chr2:76675281-76696828	ENSMUSG00000002733	Plekha3	1	43	44	48	40
chr11:5955693-5967780	ENSMUSG00000002741	Ykt6	1	54	46	55	70
chr5:135187264-135246129	ENSMUSG00000002748	Baz1b	1	56	58	57	56
chr17:46711463-46725541	ENSMUSG00000002763	Pex6	1	10	8	8	15
chr17:46646229-46650139	ENSMUSG00000002767	Mrpl2	1	104	130	156	104
chr17:46681137-46683105	ENSMUSG00000002768	Mea1	1	68	60	54	50
chr17:46725664-46729168	ENSMUSG00000002769	Gnmt	-1	2	0	2	2
chr7:45831883-45878378	ENSMUSG00000002771	Grin2d	-1	0	0	0	0
chr7:45872772-45883732	ENSMUSG00000002778	Kdelr1	1	50	46	56	73
chr7:45896941-45917413	ENSMUSG00000002781	Tmem143	1	7	14	13	12
chr17:32076083-32107350	ENSMUSG00000002791	Pdxk-ps	-1	0	0	0	0
chr6:54982580-54992950	ENSMUSG00000002797	Ggct	-1	46	47	39	28
chr12:112908590-112929495	ENSMUSG00000002799	Jag2	-1	5	5	6	12
chr12:112976482-112978930	ENSMUSG00000002803	Btbd6	1	15	12	10	14
chr12:112934733-112942118	ENSMUSG00000002804	Nudt14	-1	10	16	12	13
chr13:19591709-19619830	ENSMUSG00000002808	Epdr1	-1	0	1	1	0
chr11:60714123-60727263	ENSMUSG00000002812	Flii	-1	48	52	62	77
chr11:60740058-60777365	ENSMUSG00000002814	Top3a	-1	20	21	15	18
chr9:21265293-21277772	ENSMUSG00000002820	Atg4d	1	22	30	18	24
chr9:21411837-21420274	ENSMUSG00000002825	Qtrt1	1	111	107	94	51
chr17:56100591-56109803	ENSMUSG00000002831	Plin4	-1	0	0	0	0
chr17:56079657-56100596	ENSMUSG00000002833	Hdgfrp2	1	137	144	119	126
chr17:56040416-56068026	ENSMUSG00000002835	Chaf1a	1	77	82	64	80
chr16:38445399-38452689	ENSMUSG00000002844	Adprh	-1	135	134	154	179
chr16:38558698-38592162	ENSMUSG00000002845	Tmem39a	1	182	138	111	77
chr16:38498347-38522663	ENSMUSG00000002846	Timmdc1	-1	14	18	26	40
chr16:38396119-38433145	ENSMUSG00000002847	Pla1a	-1	5	5	9	13
chr6:88883474-88898780	ENSMUSG00000002870	Mcm2	-1	274	245	230	208
chr6:88902251-88912238	ENSMUSG00000002871	Tpra1	1	11	20	17	26
chr1:52457294-52500679	ENSMUSG00000002881	Nab1	-1	2	4	7	14
chr8:83723251-83741326	ENSMUSG00000002885	Adgre5	-1	37	42	26	21
chr6:120463247-120487559	ENSMUSG00000002897	Il17ra	1	1	1	2	1
chr12:31265234-31329644	ENSMUSG00000002900	Lamb1	1	11	10	19	39
chr8:70842049-70863258	ENSMUSG00000002908	Kcnn1	-1	0	1	0	3
chr8:70835129-70839720	ENSMUSG00000002910	Arrdc2	-1	8	6	5	8
chr6:56017497-56032689	ENSMUSG00000002930	Ppp1r17	1	0	0	0	0
chr5:17781690-17888801	ENSMUSG00000002944	Cd36	-1	0	0	0	0
chr8:4238740-4247897	ENSMUSG00000002948	Map2k7	1	51	39	36	51
chr8:4259731-4275913	ENSMUSG00000002949	Timm44	-1	52	63	54	60
chr7:141562173-141633011	ENSMUSG00000002957	Ap2a2	1	62	66	87	86
chr7:44857139-44862992	ENSMUSG00000002963	Pnkp	1	45	47	45	42
chr7:44876765-44892712	ENSMUSG00000002968	Med25	-1	91	84	93	124
chr7:19756131-19771016	ENSMUSG00000002980	Bcam	-1	144	129	128	122
chr7:19631571-19665033	ENSMUSG00000002981	Clptm1	-1	42	52	52	58
chr7:19606217-19629438	ENSMUSG00000002983	Relb	-1	22	19	23	37
chr7:19701313-19715438	ENSMUSG00000002984	Tomm40	-1	289	270	245	266
chr7:19696109-19699188	ENSMUSG00000002985	Apoe	-1	799	657	401	413
chr7:19671579-19677941	ENSMUSG00000002992	Apoc2	-1	14	20	21	12
chr12:31926254-31950535	ENSMUSG00000002996	Hbp1	-1	26	26	30	21
chr12:31958476-32061296	ENSMUSG00000002997	Prkar2b	-1	0	1	0	0
chr6:134920401-134925513	ENSMUSG00000003031	Cdkn1b	1	10	15	17	23
chr4:55527143-55532466	ENSMUSG00000003032	Klf4	-1	113	70	28	15
chr8:72240018-72257385	ENSMUSG00000003033	Ap1m1	1	47	44	41	38
chr8:72161200-72183904	ENSMUSG00000003037	Rab8a	1	100	78	68	76
chr4:133964738-133968650	ENSMUSG00000003038	Hmgn2	-1	277	261	299	317
chr8:72219730-72224418	ENSMUSG00000003039	Fam32a	1	47	46	42	45
chr1:135253575-135258568	ENSMUSG00000003051	Elf3	-1	38	21	19	28
chr19:39269405-39330713	ENSMUSG00000003053	Cyp2c29	1	0	0	0	0
chr13:19357676-19395795	ENSMUSG00000003062	Stard3nl	-1	33	31	34	43
chr10:80115803-80130682	ENSMUSG00000003068	Stk11	1	104	85	91	120
chr10:80179482-80190010	ENSMUSG00000003070	Efna2	1	6	5	4	6
chr10:80138632-80145818	ENSMUSG00000003072	Atp5d	1	354	263	272	287
chr7:17004640-17027924	ENSMUSG00000003099	Ppp5c	-1	130	127	134	108
chr11:98203059-98278504	ENSMUSG00000003119	Cdk12	1	45	43	46	45
chr7:25379527-25398710	ENSMUSG00000003123	Lipe	-1	8	6	5	7
chr9:45962859-46012690	ENSMUSG00000003131	Pafah1b2	-1	37	40	57	57
chr1:39371492-39478755	ENSMUSG00000003134	Tbc1d8	-1	8	8	9	6
chr1:39534992-39546889	ENSMUSG00000003135	Cnot11	1	47	36	32	38
chr6:122727809-122801640	ENSMUSG00000003153	Slc2a3	-1	150	149	77	71
chr6:122819914-122845366	ENSMUSG00000003154	Foxj2	1	3	4	5	7
chr5:8046078-8069379	ENSMUSG00000003161	Sri	1	28	18	21	24
chr16:17839482-17894145	ENSMUSG00000003166	Dgcr2	-1	22	29	26	39
chr7:44997648-45002848	ENSMUSG00000003184	Irf3	1	60	46	43	73
chr7:44991222-44998712	ENSMUSG00000003190	Bcl2l12	-1	22	16	22	19
chr17:55892120-55898928	ENSMUSG00000003198	Zfp959	1	2	6	4	4
chr17:56005711-56016790	ENSMUSG00000003199	Mpnd	1	59	53	71	73
chr17:56016753-56036637	ENSMUSG00000003200	Sh3gl1	-1	70	66	67	77
chr17:55952623-55957021	ENSMUSG00000003206	Ebi3	1	0	1	0	0
chr17:55959187-55967949	ENSMUSG00000003208	Ccdc94	1	17	25	15	22
chr10:58446920-58494356	ENSMUSG00000003226	Ranbp2	1	39	41	47	49
chr10:58600789-58675654	ENSMUSG00000003227	Edar	-1	0	0	0	0
chr19:60889749-61092553	ENSMUSG00000003228	Grk5	1	1	1	2	2
chr16:20516982-20532520	ENSMUSG00000003233	Dvl3	1	31	28	35	33
chr16:20548577-20561379	ENSMUSG00000003234	Abcf3	1	44	54	56	48
chr16:20498817-20509955	ENSMUSG00000003235	Eif2b5	1	199	207	145	129
chr7:45806637-45814581	ENSMUSG00000003269	Cyth2	-1	97	84	113	112
chr7:45729983-45784669	ENSMUSG00000003271	Sult2b1	-1	1	2	3	3
chr7:45699843-45704682	ENSMUSG00000003273	Car11	1	8	5	7	8
chr17:69969073-70821413	ENSMUSG00000003279	Dlgap1	1	0	0	0	0
chr4:3900996-3938423	ENSMUSG00000003282	Plag1	-1	1	1	1	1
chr2:153108468-153151441	ENSMUSG00000003283	Hck	1	5	6	7	5
chr9:21002738-21008839	ENSMUSG00000003299	Mrpl4	1	109	87	84	83
chr9:21229730-21239361	ENSMUSG00000003308	Keap1	-1	33	21	23	28
chr9:21294275-21312337	ENSMUSG00000003309	Ap1m2	-1	4	8	4	2
chr8:111154421-111259216	ENSMUSG00000003316	Glg1	-1	31	30	36	39
chr10:80519584-80539124	ENSMUSG00000003341	Atp8b3	-1	0	0	0	0
chr10:80642617-80657071	ENSMUSG00000003344	Btbd2	-1	52	47	49	43
chr10:80622838-80640749	ENSMUSG00000003345	Csnk1g2	1	161	126	114	153
chr10:80583654-80590341	ENSMUSG00000003346	Abhd17a	-1	60	60	70	83
chr10:80685253-80701977	ENSMUSG00000003348	Mob3a	-1	11	9	13	16
chr15:98632220-98644530	ENSMUSG00000003352	Cacnb3	1	19	17	14	22
chr15:98708207-98723326	ENSMUSG00000003354	Ccdc65	1	0	0	0	0
chr15:98724373-98728198	ENSMUSG00000003355	Fkbp11	-1	15	9	10	10
chr15:98645134-98662889	ENSMUSG00000003360	Ddx23	-1	121	108	117	111
chr7:27532000-27553218	ENSMUSG00000003363	Pld3	-1	43	59	53	75
chr7:25009849-25072346	ENSMUSG00000003378	Grik5	-1	6	3	5	4
chr7:24897381-24902197	ENSMUSG00000003379	Cd79a	1	0	0	2	1
chr7:24969752-24972754	ENSMUSG00000003380	Rabac1	-1	50	54	64	69
chr3:87525407-87540156	ENSMUSG00000003382	Etv3	1	7	6	8	10
chr9:22002806-22014222	ENSMUSG00000003402	Prkcsh	1	129	129	131	136
chr9:22015005-22052023	ENSMUSG00000003410	Elavl3	-1	0	0	0	1
chr4:108879063-108943324	ENSMUSG00000003411	Rab3b	1	5	3	8	10
chr2:13651021-13794064	ENSMUSG00000003418	St8sia6	-1	2	3	1	0
chr7:45092990-45103851	ENSMUSG00000003420	Fcgrt	-1	6	5	2	3
chr7:45062429-45078210	ENSMUSG00000003421	Nosip	1	87	80	74	78
chr7:45154303-45160065	ENSMUSG00000003423	Pih1d1	1	82	42	78	63
chr7:45122379-45124439	ENSMUSG00000003429	Rps11	-1	2153	2112	2118	1987
chr7:28314891-28338746	ENSMUSG00000003435	Supt5	-1	138	125	128	147
chr7:28293553-28302238	ENSMUSG00000003436	Dll3	-1	0	0	1	0
chr7:28392951-28399388	ENSMUSG00000003437	Paf1	1	155	157	148	182
chr7:28305516-28312072	ENSMUSG00000003438	Timm50	-1	74	70	72	64
chr7:28386146-28392708	ENSMUSG00000003444	Med29	-1	47	41	48	52
chr6:149408886-149563329	ENSMUSG00000003452	Bicd1	1	3	1	3	4
chr1:172066013-172082795	ENSMUSG00000003458	Ncstn	-1	45	39	43	40
chr1:172126755-172136493	ENSMUSG00000003464	Pex19	1	40	45	41	46
chr14:70457476-70468832	ENSMUSG00000003469	Phyhip	1	1	1	1	0
chr6:55090049-55133016	ENSMUSG00000003476	Crhr2	-1	0	0	0	0
chr6:55170626-55175043	ENSMUSG00000003477	Inmt	-1	0	0	0	0
chr8:71988482-72009626	ENSMUSG00000003484	Cyp4f18	-1	0	0	0	0
chr6:29200434-29216364	ENSMUSG00000003500	Impdh1	-1	59	54	39	60
chr7:18345422-18355009	ENSMUSG00000003505	Psg18	-1	0	0	0	0
chr11:101971143-101987013	ENSMUSG00000003518	Dusp3	-1	5	16	14	15
chr16:18060357-18090203	ENSMUSG00000003526	Prodh	-1	16	14	9	18
chr16:17900711-17911348	ENSMUSG00000003527	Dgcr14	-1	25	22	21	17
chr16:17925211-17928219	ENSMUSG00000003528	Slc25a1	-1	110	115	83	89
chr16:18052860-18071632	ENSMUSG00000003531	Dgcr6	1	42	40	38	45
chr17:35681567-35704621	ENSMUSG00000003534	Ddr1	-1	7	9	22	35
chr17:35821684-35822923	ENSMUSG00000003541	Ier3	1	4	10	20	32
chr7:19302696-19310051	ENSMUSG00000003545	Fosb	-1	0	0	0	2
chr17:46630631-46645144	ENSMUSG00000003546	Klc4	-1	14	15	12	10
chr7:19344778-19356524	ENSMUSG00000003549	Ercc1	1	59	43	60	106
chr19:46667165-46672974	ENSMUSG00000003555	Cyp17a1	-1	0	0	0	0
chr19:46707443-46741095	ENSMUSG00000003559	As3mt	1	12	9	10	10
chr8:70282827-70294361	ENSMUSG00000003573	Homer3	1	28	32	27	43
chr8:70382355-70439579	ENSMUSG00000003575	Crtc1	-1	6	5	3	10
chr11:4135202-4141172	ENSMUSG00000003581	Rnf215	1	8	8	6	15
chr11:4097039-4123415	ENSMUSG00000003585	Sec14l2	-1	2	1	2	3
chr2:112492964-112634573	ENSMUSG00000003604	Aven	1	37	36	42	39
chr3:19957054-20009145	ENSMUSG00000003617	Cp	1	0	0	0	0
chr5:8966033-8997324	ENSMUSG00000003623	Crot	-1	11	12	13	9
chr4:133847290-133887797	ENSMUSG00000003644	Rps6ka1	-1	110	96	95	105
chr8:110137502-110168210	ENSMUSG00000003657	Calb2	-1	0	1	0	1
chr2:127208386-127240451	ENSMUSG00000003660	Snrnp200	1	194	195	168	168
chr2:127240938-127247816	ENSMUSG00000003662	Ciao1	-1	66	81	77	86
chr17:17843328-17855188	ENSMUSG00000003665	Has1	-1	0	0	0	0
chr19:8772522-8786417	ENSMUSG00000003680	Taf6l	-1	45	55	38	51
chr1:121304353-121332589	ENSMUSG00000003721	Insig2	-1	9	15	14	11
chr4:129643980-129672767	ENSMUSG00000003731	Kpna6	-1	37	38	45	50
chr10:53904785-54076609	ENSMUSG00000003746	Man1a	-1	0	1	2	1
chr7:27207172-27228661	ENSMUSG00000003752	Itpkc	-1	11	11	17	20
chr7:27233023-27257950	ENSMUSG00000003762	Coq8b	1	11	12	24	25
chr18:34598615-34624601	ENSMUSG00000003778	Brd8	-1	93	86	105	67
chr18:34624624-34633265	ENSMUSG00000003779	Kif20a	1	178	167	164	165
chr8:84856989-84869257	ENSMUSG00000003808	Farsa	1	104	112	110	116
chr8:84886393-84893921	ENSMUSG00000003809	Gcdh	-1	23	26	22	28
chr4:116306762-116464183	ENSMUSG00000003810	Mast2	-1	28	29	43	52
chr8:84908560-84922915	ENSMUSG00000003812	Dnase2a	1	26	25	23	21
chr8:84834019-84840665	ENSMUSG00000003813	Rad23a	-1	105	75	105	153
chr8:84841850-84846934	ENSMUSG00000003814	Calr	-1	727	701	795	927
chr8:84872111-84888221	ENSMUSG00000003824	Syce2	1	43	39	29	29
chr8:107293470-107379517	ENSMUSG00000003847	Nfat5	1	15	21	25	25
chr8:107412486-107425051	ENSMUSG00000003848	Nob1	-1	96	93	104	101
chr8:107388225-107403206	ENSMUSG00000003849	Nqo1	-1	59	56	38	27
chr7:45339122-45367019	ENSMUSG00000003863	Ppfia3	-1	7	4	2	8
chr7:45434844-45456619	ENSMUSG00000003865	Gys1	1	35	32	18	27
chr7:45421760-45438096	ENSMUSG00000003868	Ruvbl2	-1	352	297	250	230
chr7:45367891-45370583	ENSMUSG00000003872	Lin7b	-1	4	0	0	1
chr7:45461697-45466898	ENSMUSG00000003873	Bax	-1	437	374	350	355
chr15:9506161-9529876	ENSMUSG00000003882	Il7r	-1	0	0	0	0
chr10:71225464-71238280	ENSMUSG00000003923	Tfam	-1	50	59	79	53
chr17:33329342-33358878	ENSMUSG00000003929	Zfp81	-1	2	2	2	2
chr11:69554092-69560205	ENSMUSG00000003934	Efnb3	-1	1	1	0	0
chr11:90249456-90278589	ENSMUSG00000003948	Mmd	1	1	0	1	1
chr11:90336536-90390895	ENSMUSG00000003949	Hlf	-1	1	0	0	0
chr16:36043844-36071515	ENSMUSG00000003955	Fam162a	-1	69	63	67	95
chr15:76904071-76906318	ENSMUSG00000003970	Rpl8	1	2943	2938	2423	2803
chr5:9485541-9725170	ENSMUSG00000003974	Grm3	-1	0	0	0	0
chr13:91460283-91703429	ENSMUSG00000003992	Ssbp2	1	21	27	23	27
chr11:26386135-26471876	ENSMUSG00000004018	Fancl	1	14	28	19	15
chr1:158245269-158356326	ENSMUSG00000004031	Brinp2	-1	0	0	0	0
chr3:107895821-107898686	ENSMUSG00000004032	Gstm5	1	2	4	3	2
chr3:107926334-107931817	ENSMUSG00000004035	Gstm7	-1	2	5	2	5
chr3:107963696-107969283	ENSMUSG00000004038	Gstm3	-1	1	1	1	0
chr11:100885098-100939540	ENSMUSG00000004040	Stat3	-1	58	70	42	27
chr11:100859351-100885169	ENSMUSG00000004043	Stat5a	1	2	2	2	1
chr11:100956733-100970887	ENSMUSG00000004044	Ptrf	-1	8	19	100	193
chr19:5689131-5702862	ENSMUSG00000004054	Map3k11	1	14	10	10	12
chr7:27591552-27640826	ENSMUSG00000004056	Akt2	1	72	47	42	46
chr16:4639989-4707695	ENSMUSG00000004069	Dnaja3	1	45	45	53	49
chr16:4726361-4766742	ENSMUSG00000004070	Hmox2	1	36	36	43	55
chr16:4750348-4790292	ENSMUSG00000004071	Cdip1	-1	36	27	36	34
chr2:72285637-72442610	ENSMUSG00000004085	Map3k20	1	6	8	7	7
chr9:14500617-14510577	ENSMUSG00000004096	Cwc15	1	136	135	169	180
chr9:20770050-20815067	ENSMUSG00000004098	Col5a3	-1	0	1	3	14
chr9:20907209-20959888	ENSMUSG00000004099	Dnmt1	-1	154	152	150	147
chr9:20888175-20892178	ENSMUSG00000004100	Ppan	1	256	237	203	168
chr2:33216069-33247717	ENSMUSG00000004105	Angptl2	1	1	0	1	0
chr1:154390731-154884501	ENSMUSG00000004110	Cacna1e	-1	0	0	0	0
chr2:24603887-24763152	ENSMUSG00000004113	Cacna1b	-1	0	1	2	6
chr3:138143448-138159821	ENSMUSG00000004127	Trmt10a	1	23	20	19	23
chr12:38779380-38868215	ENSMUSG00000004151	Etv1	1	22	21	9	4
chr15:76660641-76668196	ENSMUSG00000004187	Kifc2	1	7	10	8	13
chr10:60277627-60302597	ENSMUSG00000004207	Psap	1	127	145	150	150
chrX:74393290-74453854	ENSMUSG00000004221	Ikbkg	1	18	10	14	15
chr19:44756045-44837871	ENSMUSG00000004231	Pax2	1	0	0	0	0
chr3:99141068-99239186	ENSMUSG00000004233	Wars2	1	4	9	2	2
chr6:124742544-124756524	ENSMUSG00000004263	Atn1	-1	32	28	30	34
chr6:124712336-124716950	ENSMUSG00000004264	Phb2	1	526	493	484	503
chr6:124720707-124738714	ENSMUSG00000004266	Ptpn6	-1	23	26	20	15
chr6:124760053-124769673	ENSMUSG00000004267	Eno2	-1	2	1	4	11
chr6:124704085-124712178	ENSMUSG00000004268	Emg1	-1	234	220	178	227
chr6:124663027-124704418	ENSMUSG00000004270	Lpcat3	1	40	36	44	42
chr6:29467718-29470512	ENSMUSG00000004285	Atp6v1f	1	122	112	98	117
chr11:44400063-44414033	ENSMUSG00000004296	Il12b	1	0	0	0	0
chrX:7153810-7319358	ENSMUSG00000004317	Clcn5	-1	4	5	6	6
chr8:60910389-60983300	ENSMUSG00000004319	Clcn3	-1	21	20	28	34
chr7:17031507-17062427	ENSMUSG00000004328	Hif3a	-1	1	2	1	1
chr13:21312217-21319624	ENSMUSG00000004341	Gpx6	1	0	1	0	0
chr13:21286429-21292731	ENSMUSG00000004344	Gpx5	-1	0	0	0	0
chr6:56069804-56569103	ENSMUSG00000004347	Pde1c	-1	0	0	0	0
chr10:88746607-88826804	ENSMUSG00000004356	Utp20	-1	54	69	78	66
chr10:88674772-88685015	ENSMUSG00000004359	Spic	-1	8	3	1	2
chr10:29211606-29230779	ENSMUSG00000004360	9330159F19Rik	1	1	0	2	1
chr1:80264923-80340480	ENSMUSG00000004364	Cul3	-1	68	96	139	105
chr16:23889581-23890844	ENSMUSG00000004366	Sst	-1	0	0	0	0
chr7:4772373-4782857	ENSMUSG00000004371	Il11	-1	0	0	1	4
chr8:72814599-73353540	ENSMUSG00000004383	Large1	-1	6	6	7	9
chr11:6258919-6267772	ENSMUSG00000004393	Ddx56	-1	121	124	96	113
chr11:6270369-6274870	ENSMUSG00000004394	Tmed4	-1	25	29	25	39
chr5:136741759-136883209	ENSMUSG00000004415	Col26a1	-1	3	2	4	4
chr6:120891930-120916853	ENSMUSG00000004446	Bid	-1	40	53	48	45
chr1:119470305-119504794	ENSMUSG00000004451	Ralb	-1	24	22	19	35
chr5:122158278-122175273	ENSMUSG00000004455	Ppp1cc	1	346	295	351	339
chr16:22857845-22879634	ENSMUSG00000004460	Dnajb11	1	69	76	90	90
chr16:22813215-22857569	ENSMUSG00000004462	Tbccd1	-1	8	10	12	7
chr7:44302687-44306902	ENSMUSG00000004473	Clec11a	-1	0	0	0	0
chr7:12965838-12974236	ENSMUSG00000004500	Zfp324	1	3	2	6	3
chr7:97081586-97308946	ENSMUSG00000004508	Gab2	1	0	0	0	0
chr5:113842436-113908758	ENSMUSG00000004530	Coro1c	-1	120	118	126	128
chr6:52713729-52766780	ENSMUSG00000004535	Tax1bp1	1	58	79	91	80
chr7:18813937-18821607	ENSMUSG00000004540	Psg17	-1	0	0	0	0
chr7:18789567-18798520	ENSMUSG00000004542	Psg19	-1	0	0	0	0
chr1:131638306-131675505	ENSMUSG00000004552	Ctse	1	0	0	0	0
chr14:51905271-51913488	ENSMUSG00000004558	Ndrg2	-1	6	5	2	2
chr14:51884842-51893039	ENSMUSG00000004561	Mettl17	1	32	31	40	29
chr14:51984719-52006251	ENSMUSG00000004562	Arhgef40	1	97	97	84	66
chr8:3515384-3544267	ENSMUSG00000004565	Pnpla6	1	88	77	74	80
chr8:3500457-3515232	ENSMUSG00000004567	Mcoln1	1	31	20	23	24
chr8:3393006-3456601	ENSMUSG00000004568	Arhgef18	1	37	30	30	28
chr3:142790902-142882004	ENSMUSG00000004591	Pkn2	-1	39	31	45	40
chr7:43524216-43544428	ENSMUSG00000004609	Cd33	-1	0	0	0	0
chr7:43444083-43457800	ENSMUSG00000004610	Etfb	1	130	113	93	135
chr7:43437073-43438249	ENSMUSG00000004612	Nkg7	1	0	0	0	0
chr7:43430088-43435996	ENSMUSG00000004613	Lim2	1	0	0	0	0
chr8:3630955-3643644	ENSMUSG00000004626	Stxbp2	1	53	43	38	60
chr8:3623371-3625545	ENSMUSG00000004630	Pcp2	-1	0	0	0	0
chr6:4674350-4747207	ENSMUSG00000004631	Sgce	-1	0	1	4	13
chr6:54039554-54301810	ENSMUSG00000004633	Chn2	1	4	7	10	17
chr8:114439655-115352708	ENSMUSG00000004637	Wwox	1	6	7	7	12
chr5:33634952-33652574	ENSMUSG00000004642	Slbp	-1	102	124	121	122
chr7:87424771-87493512	ENSMUSG00000004651	Tyr	-1	0	0	0	0
chr6:55376295-55388530	ENSMUSG00000004654	Ghrhr	1	0	0	0	0
chr6:55336432-55348555	ENSMUSG00000004655	Aqp1	1	0	0	0	0
chr9:57790353-57836793	ENSMUSG00000004661	Arid3b	-1	31	36	53	63
chr10:79988584-79996062	ENSMUSG00000004665	Cnn2	1	52	53	46	35
chr10:80035949-80039795	ENSMUSG00000004667	Polr2e	-1	437	360	348	371
chr11:9191942-9684259	ENSMUSG00000004668	Abca13	1	0	0	0	0
chr8:71272714-71360713	ENSMUSG00000004677	Myo9b	1	34	36	31	42
chr12:34047580-34917095	ENSMUSG00000004698	Hdac9	-1	0	1	0	1
chr1:171588624-171607410	ENSMUSG00000004707	Ly9	-1	0	0	0	0
chr1:171559193-171609746	ENSMUSG00000004709	Cd244	1	0	0	0	0
chr17:57358686-57483529	ENSMUSG00000004730	Adgre1	1	0	0	0	0
chr11:4091480-4095445	ENSMUSG00000004748	Mtfp1	-1	7	7	7	6
chr1:33719887-33742564	ENSMUSG00000004768	Rab23	1	17	23	23	13
chr9:64715299-64737758	ENSMUSG00000004771	Rab11a	-1	95	115	163	144
chr12:85219481-85226628	ENSMUSG00000004788	Eif2b2	1	96	76	69	71
chr12:85110833-85134091	ENSMUSG00000004789	Dlst	1	54	53	73	82
chr12:85166639-85177296	ENSMUSG00000004791	Pgf	-1	0	0	0	0
chr11:61775649-61855073	ENSMUSG00000004798	Ulk2	-1	1	0	1	2
chr5:135569937-135573049	ENSMUSG00000004814	Ccl24	-1	0	0	0	0
chr5:108646693-108669672	ENSMUSG00000004815	Dgkq	-1	6	19	10	8
chr5:108777235-108795363	ENSMUSG00000004821	Tmed11	-1	0	1	0	0
chr11:61653265-61672784	ENSMUSG00000004837	Grap	1	0	0	0	0
chr16:65520511-65535005	ENSMUSG00000004842	Pou1f1	1	0	0	0	0
chr16:65539133-65562697	ENSMUSG00000004843	Chmp2b	-1	13	18	21	23
chr5:136987019-136996648	ENSMUSG00000004846	Plod3	1	57	54	73	89
chr5:137034993-137046135	ENSMUSG00000004849	Ap1s1	-1	71	69	106	157
chr17:28769307-28778698	ENSMUSG00000004864	Mapk13	1	3	3	8	16
chr17:28587648-28622521	ENSMUSG00000004865	Srpk1	-1	79	75	97	79
chr1:78101267-78197134	ENSMUSG00000004872	Pax3	-1	0	0	0	0
chr1:181815335-181843046	ENSMUSG00000004880	Lbr	-1	44	52	48	60
chr3:87948666-87953376	ENSMUSG00000004885	Crabp2	1	4	5	2	0
chr3:87971078-87980451	ENSMUSG00000004891	Nes	1	4	10	11	18
chr3:87987531-88000230	ENSMUSG00000004892	Bcan	-1	3	3	0	3
chr3:88021750-88027583	ENSMUSG00000004894	Hapln2	-1	0	0	0	0
chr3:87858903-87885608	ENSMUSG00000004895	Prcc	-1	75	62	71	72
chr3:87922601-87930717	ENSMUSG00000004896	Rrnad1	-1	20	15	17	18
chr3:87906321-87916132	ENSMUSG00000004897	Hdgf	1	569	586	543	631
chr6:120773578-120794336	ENSMUSG00000004902	Slc25a18	1	0	0	0	0
chr10:81070035-81082559	ENSMUSG00000004929	Thop1	1	111	92	93	99
chr10:81266960-81273246	ENSMUSG00000004931	Apba3	1	33	34	36	40
chr10:81252935-81263365	ENSMUSG00000004933	Matk	1	0	0	0	0
chr10:81153266-81167923	ENSMUSG00000004934	Pias4	-1	54	57	55	43
chr9:64185770-64253631	ENSMUSG00000004936	Map2k1	-1	45	59	80	74
chr10:81044075-81060181	ENSMUSG00000004937	Sgta	-1	111	94	93	117
chr10:81198170-81202051	ENSMUSG00000004939	Nmrk2	-1	0	0	0	0
chr17:5410870-5440259	ENSMUSG00000004945	Tmem242	-1	22	24	21	26
chr5:135994800-136032872	ENSMUSG00000004947	Dtx2	1	18	17	20	24
chr5:135980099-135988624	ENSMUSG00000004948	Zp3	1	11	9	10	10
chr5:135887919-135889563	ENSMUSG00000004951	Hspb1	1	999	981	1084	1064
chr5:136083916-136111860	ENSMUSG00000004952	Rasa4	1	12	7	7	5
chr7:4539765-4547541	ENSMUSG00000004961	Syt5	-1	0	0	0	0
chr6:51460932-51469894	ENSMUSG00000004980	Hnrnpa2b1	-1	1065	1222	1037	1233
chr6:117933559-117937692	ENSMUSG00000004988	Fxyd4	-1	1	0	2	1
chr8:84257795-84270380	ENSMUSG00000004994	Ccdc130	-1	10	15	23	10
chr8:84249906-84257326	ENSMUSG00000004996	Mri1	-1	39	41	40	37
chr3:146729574-146812990	ENSMUSG00000005034	Prkacb	-1	13	13	20	24
chr11:119343425-119355536	ENSMUSG00000005043	Sgsh	-1	0	1	4	3
chr4:152338651-152390194	ENSMUSG00000005045	Chd5	1	2	3	2	0
chr10:78425669-78427622	ENSMUSG00000005054	Cstb	1	86	89	195	334
chr5:136218147-136246556	ENSMUSG00000005057	Sh2b2	-1	0	0	0	0
chr6:124396816-124415067	ENSMUSG00000005069	Pex5	-1	32	37	51	43
chr12:72085589-72101461	ENSMUSG00000005078	Jkamp	1	30	28	38	32
chr2:102811141-102901665	ENSMUSG00000005087	Cd44	-1	1	1	1	3
chr2:102658659-102790784	ENSMUSG00000005089	Slc1a2	1	0	0	0	0
chr2:118388618-118475234	ENSMUSG00000005102	Eif2ak4	1	7	10	15	13
chr5:38526813-38563221	ENSMUSG00000005103	Wdr1	-1	106	122	120	95
chr5:38349273-38503143	ENSMUSG00000005107	Slc2a9	-1	2	1	0	0
chr15:66891320-66923201	ENSMUSG00000005124	Wisp1	1	0	1	1	1
chr15:66929321-66969640	ENSMUSG00000005125	Ndrg1	-1	6	5	12	17
chr9:53402325-53434402	ENSMUSG00000005131	4930550C14Rik	1	0	0	0	0
chr8:85083270-85098282	ENSMUSG00000005142	Man2b1	1	17	17	14	15
chr14:99298691-99313405	ENSMUSG00000005148	Klf5	1	116	144	147	128
chr8:85075035-85081306	ENSMUSG00000005150	Wdr83	-1	32	31	28	32
chr8:84969587-84974834	ENSMUSG00000005161	Prdx2	1	298	330	301	338
chr11:69733997-69758637	ENSMUSG00000005198	Polr2a	-1	233	222	256	150
chr11:69614804-69617905	ENSMUSG00000005202	Shbg	-1	0	0	0	0
chr11:69673115-69682084	ENSMUSG00000005204	Senp3	-1	315	363	247	177
chr5:72300025-72504473	ENSMUSG00000005220	Corin	-1	0	0	0	0
chr6:54595111-54645839	ENSMUSG00000005225	Plekha8	1	6	11	13	13
chr2:69211073-69227841	ENSMUSG00000005232	G6pc2	1	0	0	0	0
chr2:69193895-69206194	ENSMUSG00000005233	Spc25	-1	49	51	55	59
chr11:69420809-69549110	ENSMUSG00000005237	Dnah2	-1	0	0	0	0
chr16:97741933-97763737	ENSMUSG00000005251	Ripk4	-1	3	3	7	10
chr16:18811779-18835261	ENSMUSG00000005262	Ufd1l	1	40	53	53	45
chr11:62700356-62731905	ENSMUSG00000005267	Zfp287	-1	0	0	1	1
chr15:10177238-10349180	ENSMUSG00000005268	Prlr	1	0	0	0	0
chr5:33739673-33782817	ENSMUSG00000005299	Letm1	-1	22	23	25	26
chr13:58176156-58215653	ENSMUSG00000005312	Ubqln1	-1	82	83	96	114
chr13:55152640-55168759	ENSMUSG00000005320	Fgfr4	1	0	1	2	1
chr1:173333258-173367695	ENSMUSG00000005338	Cadm3	-1	0	0	0	0
chr1:173221284-173227214	ENSMUSG00000005339	Fcer1a	-1	0	0	0	0
chr15:77915047-77929006	ENSMUSG00000005354	Txn2	-1	202	188	163	197
chr10:78711991-78718294	ENSMUSG00000005355	Casp14	-1	0	0	0	0
chr10:78780496-78814765	ENSMUSG00000005357	Slc1a6	1	0	0	0	0
chr15:8634124-8710764	ENSMUSG00000005360	Slc1a3	-1	5	3	4	2
chr6:106780201-106800077	ENSMUSG00000005362	Crbn	-1	24	24	25	25
chr6:106710357-106749037	ENSMUSG00000005364	Il5ra	-1	0	0	0	0
chr17:87975050-87990883	ENSMUSG00000005370	Msh6	1	287	290	190	137
chr17:87990859-88065291	ENSMUSG00000005371	Fbxo11	-1	22	27	39	39
chr5:135089890-135138382	ENSMUSG00000005373	Mlxipl	1	7	10	13	19
chr5:135149657-135165760	ENSMUSG00000005374	Tbl2	1	26	17	18	18
chr5:135052957-135064959	ENSMUSG00000005378	Wbscr22	-1	129	118	114	106
chr13:13437602-13512275	ENSMUSG00000005397	Nid1	1	55	49	35	30
chr8:75109569-75128439	ENSMUSG00000005410	Mcm5	1	406	371	309	284
chr8:75093621-75100589	ENSMUSG00000005413	Hmox1	1	78	73	45	37
chr11:59661305-59780860	ENSMUSG00000005417	Mprip	1	58	72	70	91
chr7:25267704-25294159	ENSMUSG00000005442	Cic	1	117	114	136	136
chr7:25295049-25297986	ENSMUSG00000005447	Pafah1b3	-1	47	49	47	74
chr8:84030294-84042589	ENSMUSG00000005465	Il27ra	-1	0	0	0	0
chr8:83972993-83996443	ENSMUSG00000005469	Prkaca	1	49	48	49	71
chr8:83955507-83970197	ENSMUSG00000005470	Asf1b	1	33	36	40	41
chr5:136693146-136701094	ENSMUSG00000005474	Myl10	1	0	0	0	0
chr8:83715177-83726892	ENSMUSG00000005481	Ddx39	1	249	231	303	331
chr8:83608193-83612653	ENSMUSG00000005483	Dnajb1	1	35	28	27	34
chr3:153857149-153906138	ENSMUSG00000005493	Msh4	-1	0	0	0	0
chr1:87945119-88008551	ENSMUSG00000005501	Usp40	-1	4	4	5	9
chr6:52313498-52318378	ENSMUSG00000005503	Evx1	1	1	0	0	0
chr2:90904740-90911626	ENSMUSG00000005505	Kbtbd4	1	11	12	19	26
chr2:90940382-91019497	ENSMUSG00000005506	Celf1	1	83	92	90	114
chr2:90894634-90904827	ENSMUSG00000005510	Ndufs3	-1	93	115	105	92
chr5:135670033-135735326	ENSMUSG00000005514	Por	1	54	35	52	80
chr7:67952827-68233668	ENSMUSG00000005533	Igf1r	1	4	3	7	9
chr8:3122061-3279617	ENSMUSG00000005534	Insr	-1	3	1	3	10
chr8:3681737-3694175	ENSMUSG00000005540	Fcer2a	-1	0	0	0	0
chr7:26835305-26843548	ENSMUSG00000005547	Cyp2a5	1	0	0	0	0
chr7:30712209-30725534	ENSMUSG00000005553	Atp4a	1	0	0	0	0
chr7:12999114-13031035	ENSMUSG00000005566	Trim28	1	3100	2732	2092	1639
chr7:13035120-13038275	ENSMUSG00000005575	Ube2m	-1	162	145	178	189
chr16:4287529-4420498	ENSMUSG00000005580	Adcy9	-1	2	2	2	4
chr13:83504034-83667080	ENSMUSG00000005583	Mef2c	1	0	0	0	0
chr7:111028951-111056377	ENSMUSG00000005609	Ctr9	1	43	46	47	48
chr7:111067750-111083030	ENSMUSG00000005610	Eif4g2	-1	644	589	589	721
chr7:110868266-110982461	ENSMUSG00000005611	Mrvi1	-1	0	0	0	0
chr16:32430921-32475070	ENSMUSG00000005615	Pcyt1a	1	11	10	16	9
chr7:80993681-81045164	ENSMUSG00000005621	Zfp592	1	13	19	26	23
chr3:95032694-95042614	ENSMUSG00000005625	Psmd4	-1	334	304	279	284
chr3:95124476-95129209	ENSMUSG00000005628	Tmod4	1	0	0	0	2
chr3:87796951-87816101	ENSMUSG00000005640	Insrr	1	0	0	0	0
chr7:13398132-13408887	ENSMUSG00000005649	Cabp5	1	0	0	0	0
chr12:54746349-54795703	ENSMUSG00000005656	Snx6	-1	33	49	83	105
chr6:83305691-83325908	ENSMUSG00000005667	Mthfd2	-1	40	46	39	64
chr5:75574916-75656722	ENSMUSG00000005672	Kit	1	47	41	33	19
chr1:171216011-171222514	ENSMUSG00000005674	Tomm40l	-1	19	20	17	20
chr1:171213970-171220701	ENSMUSG00000005677	Nr1i3	1	0	0	0	0
chr1:171225054-171226379	ENSMUSG00000005681	Apoa2	1	24	35	22	16
chr10:128303335-128321358	ENSMUSG00000005682	Pan2	1	25	28	21	26
chr10:128337734-128362479	ENSMUSG00000005683	Cs	1	165	168	169	191
chr7:110768206-110812405	ENSMUSG00000005686	Ampd3	1	3	3	4	9
chr3:103171655-103179166	ENSMUSG00000005687	Bcas2	1	208	210	227	188
chrX:42502453-42529330	ENSMUSG00000005696	Sh2d1a	1	0	0	0	0
chr8:105636568-105682922	ENSMUSG00000005698	Ctcf	1	97	92	112	100
chr8:105701148-105703496	ENSMUSG00000005699	Pard6a	1	12	11	8	10
chr8:105566698-105637393	ENSMUSG00000005705	Agrp	-1	1	2	0	0
chr15:78191114-78206400	ENSMUSG00000005716	Pvalb	-1	0	0	0	0
chr16:4544661-4559720	ENSMUSG00000005718	Tfap4	-1	28	18	21	12
chr16:18239784-18248732	ENSMUSG00000005732	Ranbp1	-1	788	698	753	608
chr1:165788681-165877277	ENSMUSG00000005763	Cd247	1	5	1	2	1
chr3:94954075-94961561	ENSMUSG00000005774	Rfx5	1	3	4	11	9
chr3:94884093-94886961	ENSMUSG00000005779	Psmb4	-1	284	334	320	346
chr9:7558456-7568485	ENSMUSG00000005800	Mmp8	1	0	0	0	0
chr2:122681233-122702663	ENSMUSG00000005802	Slc30a4	-1	1	2	2	4
chr2:122765237-122809569	ENSMUSG00000005803	Sqrdl	1	0	0	0	0
chr2:122738503-122749475	ENSMUSG00000005804	Bloc1s6	1	5	5	8	11
chr3:138458956-138489515	ENSMUSG00000005813	Metap1	-1	58	56	60	69
chr17:57234914-57247641	ENSMUSG00000005823	Gpr108	-1	17	10	10	9
chr17:57189492-57194189	ENSMUSG00000005824	Tnfsf14	-1	0	0	0	0
chr18:11052510-11085635	ENSMUSG00000005836	Gata6	1	0	0	0	1
chr16:11192970-11203331	ENSMUSG00000005846	Rsl1d1	-1	189	204	222	217
chrX:71991849-72010218	ENSMUSG00000005864	Cnga2	1	0	0	0	0
chr18:34220924-34322189	ENSMUSG00000005871	Apc	1	22	28	22	23
chr18:34344889-34373415	ENSMUSG00000005873	Reep5	-1	4	5	5	10
chr2:156008045-156018279	ENSMUSG00000005881	Ergic3	1	112	104	87	101
chr2:155846894-155930310	ENSMUSG00000005882	Uqcc1	-1	34	35	40	27
chr2:172977700-172993576	ENSMUSG00000005883	Spo11	1	0	0	0	4
chr1:13139105-13374083	ENSMUSG00000005886	Ncoa2	-1	17	16	23	19
chr13:28016212-28023548	ENSMUSG00000005891	Prl4a1	1	0	0	0	0
chr6:92242061-92244650	ENSMUSG00000005892	Trh	-1	184	124	76	42
chr6:92091390-92174294	ENSMUSG00000005893	Nr2c2	1	13	12	14	12
chr10:94148023-94197211	ENSMUSG00000005897	Nr2c1	1	2	3	4	4
chr16:17619354-17644828	ENSMUSG00000005899	Smpd4	1	106	86	74	73
chr5:3596066-3637232	ENSMUSG00000005907	Pex1	1	13	20	16	10
chr11:21994764-22002897	ENSMUSG00000005917	Otx1	-1	0	0	0	1
chr17:28951950-28969549	ENSMUSG00000005936	Kctd20	1	35	46	60	51
chr11:73090583-73147446	ENSMUSG00000005947	Itgae	1	0	0	0	1
chr11:73183596-73199042	ENSMUSG00000005949	Ctns	-1	6	7	9	6
chr11:73160421-73172685	ENSMUSG00000005950	P2rx5	1	2	1	2	2
chr11:73199460-73224511	ENSMUSG00000005951	Shpk	1	0	0	0	1
chr11:73234292-73261242	ENSMUSG00000005952	Trpv1	1	0	0	0	0
chr16:21204755-21223305	ENSMUSG00000005958	Ephb3	1	11	14	13	21
chr3:94612757-94658872	ENSMUSG00000005968	Tuft1	-1	3	5	15	15
chr2:105386291-105399319	ENSMUSG00000005973	Rcn1	-1	66	74	68	56
chr16:4036942-4040024	ENSMUSG00000005980	Dnase1	1	3	1	3	2
chr16:4039971-4077827	ENSMUSG00000005981	Trap1	-1	182	150	152	153
chr16:3872375-3904780	ENSMUSG00000005982	Naa60	1	22	29	29	34
chr16:3895179-3908689	ENSMUSG00000005983	1700037C18Rik	-1	0	0	1	1
chr19:4270180-4283137	ENSMUSG00000005986	Ankrd13d	-1	4	1	5	9
chr4:80834123-80851719	ENSMUSG00000005994	Tyrp1	1	0	0	0	0
chr1:150392838-150449935	ENSMUSG00000006005	Tpr	1	292	269	274	304
chr1:150319417-150333906	ENSMUSG00000006007	Pdc	1	0	0	0	0
chr1:150361305-150393080	ENSMUSG00000006010	BC003331	-1	5	16	13	13
chr1:150449412-150466165	ENSMUSG00000006014	Prg4	-1	0	0	0	0
chr7:16197147-16222037	ENSMUSG00000006019	Dhx34	-1	6	8	15	27
chr7:16119895-16127516	ENSMUSG00000006021	Kptn	1	14	9	11	12
chr7:16098458-16117975	ENSMUSG00000006024	Napa	1	87	111	110	129
chr18:36666681-36679366	ENSMUSG00000006050	Sra1	-1	57	74	52	68
chr11:96099326-96111964	ENSMUSG00000006056	Calcoco2	-1	169	181	138	126
chr11:96068852-96075670	ENSMUSG00000006057	Atp5g1	-1	361	311	262	329
chr11:96034885-96047430	ENSMUSG00000006058	Snf8	1	254	204	214	222
chr7:30224131-30232272	ENSMUSG00000006095	Tbcb	-1	112	112	112	104
chr11:75630988-75648871	ENSMUSG00000006127	Inpp5k	1	14	18	17	10
chr16:17451987-17486255	ENSMUSG00000006134	Crkl	1	27	26	32	33
chr5:136054492-136064326	ENSMUSG00000006143	Upk3bl	1	0	1	2	0
chr7:4460674-4480487	ENSMUSG00000006154	Eps8l1	1	0	0	0	0
chr11:45852051-45910625	ENSMUSG00000006169	Clint1	1	38	43	47	50
chr13:22002176-22009742	ENSMUSG00000006179	Prss16	-1	3	4	2	0
chr13:29191746-29855674	ENSMUSG00000006191	Cdkal1	-1	10	12	9	11
chrX:37826910-37829857	ENSMUSG00000006200	Rhox6	1	2	3	2	2
chr7:131174402-131306451	ENSMUSG00000006204	5430419D17Rik	1	0	0	0	0
chr7:130936111-130985660	ENSMUSG00000006205	Htra1	1	81	74	125	134
chr4:141444654-141467930	ENSMUSG00000006215	Zbtb17	1	45	30	24	33
chr4:141404353-141416014	ENSMUSG00000006216	Clcnkb	-1	3	10	6	8
chr4:141368220-141384175	ENSMUSG00000006218	Fam131c	1	3	2	1	2
chr4:141576062-141606096	ENSMUSG00000006219	Fblim1	-1	140	129	81	31
chr4:141420779-141425311	ENSMUSG00000006221	Hspb7	1	0	0	0	0
chr9:21958897-21963506	ENSMUSG00000006235	Epor	-1	0	0	0	0
chr9:21927471-21935872	ENSMUSG00000006241	Ccdc159	1	1	1	1	3
chr5:88720855-88764220	ENSMUSG00000006262	Mob1b	1	8	8	9	8
chr6:83742990-83758855	ENSMUSG00000006269	Atp6v1b1	1	0	0	0	0
chr19:59166187-59170056	ENSMUSG00000006270	Vax1	-1	0	0	0	0
chr8:69088646-69113711	ENSMUSG00000006273	Atp6v1b2	1	68	85	72	76
chr8:72340999-72421460	ENSMUSG00000006276	Eps15l1	-1	54	52	48	49
chr14:50824062-50870560	ENSMUSG00000006281	Tep1	-1	3	3	3	4
chr14:50765415-50785518	ENSMUSG00000006288	Ttc5	-1	28	27	18	19
chr14:50906478-50924893	ENSMUSG00000006289	Osgep	-1	72	54	50	68
chr1:74279840-74284738	ENSMUSG00000006299	Aamp	-1	174	169	141	175
chr1:74288247-74305622	ENSMUSG00000006301	Tmbim1	-1	34	30	48	88
chr1:74236084-74268209	ENSMUSG00000006304	Arpc2	1	184	189	206	219
chr7:30568858-30588726	ENSMUSG00000006307	Kmt2b	-1	70	76	57	81
chr7:30589681-30598909	ENSMUSG00000006310	Zbtb32	-1	22	32	70	116
chr7:30633616-30635852	ENSMUSG00000006311	Etv2	-1	2	1	0	2
chr7:30603092-30612847	ENSMUSG00000006313	Upk1a	-1	9	5	5	5
chr7:30727701-30729540	ENSMUSG00000006315	Tmem147	-1	51	62	44	71
chr7:3703993-3706897	ENSMUSG00000006333	Rps9	1	2304	2352	2188	2516
chr7:3620324-3629929	ENSMUSG00000006335	Tfpt	-1	35	40	23	26
chr10:75636706-75644008	ENSMUSG00000006342	Susd2	-1	10	13	9	6
chr10:75589340-75617200	ENSMUSG00000006344	Ggt5	1	0	0	0	0
chr10:75561604-75586200	ENSMUSG00000006345	Ggt1	1	3	3	4	4
chr12:113140236-113145506	ENSMUSG00000006356	Crip2	1	32	27	20	26
chr12:113146316-113153879	ENSMUSG00000006360	Crip1	1	23	21	12	14
chr8:122625141-122699109	ENSMUSG00000006362	Cbfa2t3	-1	0	0	0	0
chr15:85205949-85286535	ENSMUSG00000006369	Fbln1	1	23	22	26	18
chrX:36598206-36606079	ENSMUSG00000006373	Pgrmc1	1	51	69	67	89
chr15:79030874-79043558	ENSMUSG00000006378	Gcat	1	37	34	29	31
chr4:94739289-94874976	ENSMUSG00000006386	Tek	1	4	3	10	10
chr4:118442415-118457513	ENSMUSG00000006389	Mpl	-1	0	0	0	0
chr4:118428093-118432953	ENSMUSG00000006390	Elovl1	1	14	19	28	48
chr4:118409337-118415782	ENSMUSG00000006392	Med8	1	57	70	71	74
chr4:118359990-118362744	ENSMUSG00000006395	Hyi	1	5	1	2	4
chr4:118432901-118437352	ENSMUSG00000006398	Cdc20	-1	279	283	326	409
chr1:171250421-171260637	ENSMUSG00000006403	Adamts4	1	0	0	0	1
chr1:171370099-171388598	ENSMUSG00000006411	Nectin4	1	0	1	1	2
chr1:171345670-171359254	ENSMUSG00000006412	Pfdn2	1	240	182	153	185
chr2:167492645-167516173	ENSMUSG00000006418	Rnf114	1	69	64	45	54
chrX:36823737-36874111	ENSMUSG00000006423	C330007P06Rik	-1	15	12	13	10
chr19:47178820-47259440	ENSMUSG00000006435	Neurl1a	1	6	8	13	24
chr4:148591503-148594993	ENSMUSG00000006442	Srm	1	273	222	247	259
chr4:141301240-141329384	ENSMUSG00000006445	Epha2	1	79	120	110	105
chr19:4800569-4811634	ENSMUSG00000006456	Rbm14	-1	121	101	90	75
chr19:4861223-4877909	ENSMUSG00000006457	Actn3	-1	7	9	3	3
chr2:167691177-167729172	ENSMUSG00000006462	A530013C23Rik	1	0	0	0	0
chr19:4878668-4885397	ENSMUSG00000006463	Zdhhc24	1	6	5	4	8
chr19:4886898-4906627	ENSMUSG00000006464	Bbs1	-1	1	1	1	2
chr2:25228898-25234364	ENSMUSG00000006469	Slc34a3	-1	1	0	0	0
chr2:25244821-25256022	ENSMUSG00000006471	Ndor1	-1	33	44	42	31
chr2:25054355-25062881	ENSMUSG00000006476	Nsmf	1	3	1	2	5
chr13:27633380-27642474	ENSMUSG00000006488	Prl7a1	-1	0	0	0	0
chr13:27558009-27564604	ENSMUSG00000006490	Prl8a9	-1	0	0	0	0
chr2:71873224-71903858	ENSMUSG00000006494	Pdk1	1	25	19	24	26
chr10:79854427-79864771	ENSMUSG00000006498	Ptbp1	1	694	583	530	609
chr8:122433601-122443422	ENSMUSG00000006517	Mvd	-1	34	41	37	41
chr8:122424776-122432930	ENSMUSG00000006519	Cyba	-1	17	11	19	34
chr14:30908573-30923760	ENSMUSG00000006522	Itih3	-1	0	0	0	0
chr14:30825590-30876986	ENSMUSG00000006526	Tmem110	1	13	17	14	22
chr14:30714849-30822713	ENSMUSG00000006527	Sfmbt1	1	5	5	4	6
chr14:30929180-30943289	ENSMUSG00000006529	Itih1	-1	0	0	0	0
chr1:74945315-74951672	ENSMUSG00000006538	Ihh	-1	0	0	0	0
chr1:74738922-74749221	ENSMUSG00000006542	Prkag3	-1	0	1	5	13
chr1:74889934-74893143	ENSMUSG00000006546	Cryba2	-1	0	0	0	0
chr8:21992785-22060305	ENSMUSG00000006567	Atp7b	-1	0	0	0	0
chr8:21839926-21843482	ENSMUSG00000006570	Defb2	1	0	0	0	0
chr11:102348824-102366203	ENSMUSG00000006574	Slc4a1	-1	0	0	0	0
chr11:102393403-102402555	ENSMUSG00000006575	Rundc3a	1	20	27	49	47
chr1:75546266-75562172	ENSMUSG00000006576	Slc4a3	1	10	13	4	9
chr8:122568015-122573554	ENSMUSG00000006585	Cdt1	1	138	131	102	94
chr4:13743436-13893649	ENSMUSG00000006586	Runx1t1	1	0	0	4	1
chr8:122454208-122460733	ENSMUSG00000006587	Snai3	-1	1	5	11	12
chr8:122574635-122576909	ENSMUSG00000006589	Aprt	-1	245	224	195	218
chr7:46796103-46823800	ENSMUSG00000006599	Gtf2h1	1	85	96	77	82
chr13:23702034-23710854	ENSMUSG00000006611	Hfe	-1	0	0	0	1
chr5:30950066-30955091	ENSMUSG00000006638	Abhd1	1	14	12	8	4
chr5:31036036-31048924	ENSMUSG00000006641	Slc5a6	-1	36	26	18	24
chr5:30968662-30977018	ENSMUSG00000006642	Tcf23	1	0	0	0	0
chr7:30458315-30487223	ENSMUSG00000006649	Nphs1	1	25	19	5	4
chr7:30434982-30445535	ENSMUSG00000006651	Aplp1	-1	44	32	20	18
chr9:108516806-108560163	ENSMUSG00000006673	Qrich1	1	107	102	115	113
chr9:108578862-108597667	ENSMUSG00000006675	P4htm	-1	8	6	5	2
chr9:108490602-108502337	ENSMUSG00000006676	Usp19	1	108	100	112	114
chrX:93304767-93632155	ENSMUSG00000006678	Pola1	-1	33	39	29	26
chr4:137319696-137357720	ENSMUSG00000006699	Cdc42	-1	165	187	212	226
chr17:31564749-31607684	ENSMUSG00000006705	Pknox1	1	9	10	10	13
chr13:24845135-24901270	ENSMUSG00000006711	D130043K22Rik	1	0	0	0	0
chr13:24751845-24761923	ENSMUSG00000006715	Gmnn	-1	97	127	117	88
chr13:24817948-24831517	ENSMUSG00000006717	Acot13	-1	16	22	42	67
chr13:21945094-21960779	ENSMUSG00000006720	Zfp184	1	7	8	7	6
chr10:127048250-127053006	ENSMUSG00000006724	Cyp27b1	1	0	0	0	0
chr10:127063534-127067920	ENSMUSG00000006728	Cdk4	1	835	852	805	869
chr10:127165225-127172330	ENSMUSG00000006731	B4galnt1	1	6	4	3	8
chr10:127041414-127046365	ENSMUSG00000006732	Mettl1	1	25	26	23	20
chr10:127067280-127070264	ENSMUSG00000006736	Tspan31	-1	57	58	66	76
chr18:6201002-6242174	ENSMUSG00000006740	Kif5b	-1	78	81	79	85
chr7:46686108-46710680	ENSMUSG00000006763	Saal1	-1	28	27	20	22
chr10:115078641-115185022	ENSMUSG00000006764	Tph2	-1	0	0	0	0
chr11:99477974-99493137	ENSMUSG00000006777	Krt23	-1	0	0	0	0
chr11:100574904-100591729	ENSMUSG00000006782	Cnp	1	10	12	10	11
chr11:100545607-100572568	ENSMUSG00000006784	Ttc25	1	2	1	2	0
chr2:166073089-166155663	ENSMUSG00000006800	Sulf2	-1	77	81	72	67
chr17:13007839-13018119	ENSMUSG00000006818	Sod2	1	80	82	57	45
chr18:36735068-36742391	ENSMUSG00000006850	Tmco6	1	7	8	7	8
chr6:83543211-83572729	ENSMUSG00000006906	Stambp	-1	2	3	3	5
chr11:101191115-101226463	ENSMUSG00000006920	Ezh1	-1	9	15	16	12
chr11:100347327-100356128	ENSMUSG00000006930	Hap1	-1	51	51	36	30
chr11:100408456-100414836	ENSMUSG00000006931	P3h4	-1	1	3	10	11
chr9:120929216-120960507	ENSMUSG00000006932	Ctnnb1	1	453	469	499	448
chr9:120492232-120495330	ENSMUSG00000006941	Eif1b	1	20	29	30	41
chr7:43881160-43885804	ENSMUSG00000006948	Klk4	1	0	0	0	0
chr16:20733127-20742384	ENSMUSG00000006958	Chrd	1	0	0	0	1
chr16:20651652-20663414	ENSMUSG00000006998	Psmd2	1	228	239	234	279
chr17:24685092-24689955	ENSMUSG00000007021	Syngr3	-1	0	1	1	1
chr17:35000987-35016322	ENSMUSG00000007029	Vars	1	175	168	183	210
chr17:35016579-35026741	ENSMUSG00000007030	Vwa7	1	0	0	0	0
chr17:34972703-34979285	ENSMUSG00000007033	Hspa1l	1	1	1	1	1
chr17:34914466-34930436	ENSMUSG00000007034	Slc44a4	1	2	2	5	5
chr17:35028605-35046745	ENSMUSG00000007035	Msh5	-1	0	1	0	1
chr17:35089263-35102987	ENSMUSG00000007036	Abhd16a	1	27	21	20	27
chr17:34931253-34935953	ENSMUSG00000007038	Neu1	1	8	8	8	10
chr17:35059035-35062095	ENSMUSG00000007039	Ddah2	1	66	51	56	60
chr17:35049966-35058749	ENSMUSG00000007041	Clic1	1	69	98	210	232
chr17:34981862-34985891	ENSMUSG00000007050	Lsm2	1	208	168	184	174
chr5:110286306-110337474	ENSMUSG00000007080	Pole	1	63	69	74	66
chr1:172271709-172298064	ENSMUSG00000007097	Atp1a2	-1	0	1	1	4
chr1:172223513-172258414	ENSMUSG00000007107	Atp1a4	-1	0	0	0	0
chr1:172209894-172219868	ENSMUSG00000007122	Casq1	-1	1	3	2	11
chr5:135023482-135051100	ENSMUSG00000007207	Stx1a	1	6	6	9	10
chr7:16721929-16726132	ENSMUSG00000007209	Ceacam9	1	0	0	0	0
chr6:48602063-48623227	ENSMUSG00000007216	Zfp775	1	1	3	3	2
chr7:109798676-109865679	ENSMUSG00000007279	Scube2	-1	0	0	0	0
chr19:6053630-6057751	ENSMUSG00000007338	Mrpl49	-1	62	62	65	57
chr3:103102604-103169769	ENSMUSG00000007379	Dennd2c	1	22	30	28	25
chr12:111574510-111656227	ENSMUSG00000007411	Mark3	1	36	45	68	65
chr5:3632932-3657185	ENSMUSG00000007415	Gatad1	-1	57	59	84	105
chr18:37005203-37187657	ENSMUSG00000007440	Pcdha11	1	0	0	0	0
chr5:87969459-87972870	ENSMUSG00000007457	2310003L06Rik	1	1	0	0	0
chr6:122308720-122317680	ENSMUSG00000007458	M6pr	1	104	101	101	112
chr2:30237715-30263790	ENSMUSG00000007476	Lrrc8a	1	10	7	9	12
chr18:68337603-68339711	ENSMUSG00000007480	Mc5r	1	0	0	0	0
chr17:20945311-20965916	ENSMUSG00000007564	Ppp2r1a	1	227	221	204	191
chr17:28313530-28326568	ENSMUSG00000007570	Fance	1	52	27	42	32
chr14:55679083-55681817	ENSMUSG00000007589	Tinf2	-1	43	46	50	57
chr14:55650182-55652539	ENSMUSG00000007591	Tssk4	1	0	0	0	0
chr8:70083457-70090862	ENSMUSG00000007594	Hapln4	1	0	0	0	0
chr17:56764751-56770092	ENSMUSG00000007603	Dus3l	1	81	79	59	66
chr8:71488103-71499583	ENSMUSG00000007610	Gtpbp3	1	29	32	25	35
chr4:47353222-47414931	ENSMUSG00000007613	Tgfbr1	1	9	11	10	14
chr13:93303757-93404129	ENSMUSG00000007617	Homer1	1	8	12	12	15
chr11:87376645-87404954	ENSMUSG00000007646	Rad51c	-1	7	9	12	12
chr11:42419757-42629028	ENSMUSG00000007653	Gabrb2	1	0	0	0	0
chr6:17306335-17341452	ENSMUSG00000007655	Cav1	1	0	1	0	1
chr9:75037614-75060313	ENSMUSG00000007656	Arpp19	1	181	183	190	208
chr2:152780668-152831728	ENSMUSG00000007659	Bcl2l1	-1	56	66	70	64
chr17:57021058-57031507	ENSMUSG00000007670	Khsrp	-1	100	99	84	84
chr12:90724554-90738438	ENSMUSG00000007682	Dio2	-1	0	0	0	0
chr8:70868227-70873935	ENSMUSG00000007721	Ccdc124	-1	101	72	76	110
chr11:22990519-23003780	ENSMUSG00000007739	Cct4	1	323	366	351	360
chr11:51685386-51688874	ENSMUSG00000007777	0610009B22Rik	-1	28	22	39	35
chr7:44959372-44974851	ENSMUSG00000007783	Cpt1c	-1	21	19	19	18
chr1:91801461-91848028	ENSMUSG00000007805	Twist2	1	0	0	0	0
chr5:145231715-145247302	ENSMUSG00000007812	Zfp655	1	17	25	30	25
chr9:108306129-108337934	ENSMUSG00000007815	Rhoa	1	241	247	253	264
chr14:25459185-25666743	ENSMUSG00000007817	Zmiz1	1	22	20	31	52
chr6:118501308-118562226	ENSMUSG00000007827	Ankrd26	-1	9	11	6	8
chr7:45140684-45154584	ENSMUSG00000007833	Aldh16a1	-1	56	66	38	54
chr13:58125879-58128556	ENSMUSG00000007836	Hnrnpa0	-1	179	174	168	192
chr7:45053584-45062677	ENSMUSG00000007837	Prrg2	-1	10	13	9	9
chr11:50376990-50386528	ENSMUSG00000007850	Hnrnph1	1	532	409	500	550
chr12:86082561-86162458	ENSMUSG00000007867	Ift43	1	9	6	10	9
chr4:136143497-136145755	ENSMUSG00000007872	Id3	1	43	20	7	11
chr11:98383811-98384953	ENSMUSG00000007877	Tcap	1	0	0	0	0
chr4:133679008-133756769	ENSMUSG00000007880	Arid1a	-1	90	85	83	72
chr8:70493158-70504081	ENSMUSG00000007888	Crlf1	1	0	0	1	3
chr7:142375911-142388038	ENSMUSG00000007891	Ctsd	-1	147	143	156	178
chr9:61913284-61914542	ENSMUSG00000007892	Rplp1	-1	6215	5241	4027	5667
chr5:87979439-87981544	ENSMUSG00000007907	Cabs1	1	0	0	0	0
chr9:76014855-76136350	ENSMUSG00000007908	Hmgcll1	1	1	0	1	3
chr7:27653915-27657346	ENSMUSG00000007944	Ttc9b	1	1	0	0	1
chr7:101818313-101822726	ENSMUSG00000007946	Phox2a	1	1	1	2	5
chr8:71456705-71463655	ENSMUSG00000007950	Abhd8	-1	5	2	4	11
chr5:136908150-136915404	ENSMUSG00000007987	Ift22	1	18	14	27	20
chr14:65201026-65262463	ENSMUSG00000007989	Fzd3	-1	1	1	1	2
chr7:44360043-44385820	ENSMUSG00000008028	1700008O03Rik	-1	7	9	3	2
chrX:10715013-10719690	ENSMUSG00000008035	Mid1ip1	1	9	9	5	6
chr7:16738410-16749294	ENSMUSG00000008036	Ap2s1	1	118	127	164	140
chr5:108692382-108706924	ENSMUSG00000008090	Fgfrl1	1	4	6	4	12
chr8:84148025-84172590	ENSMUSG00000008129	4930432K21Rik	1	0	1	0	2
chr1:43123074-43196984	ENSMUSG00000008136	Fhl2	-1	0	3	16	25
chr7:44489937-44496529	ENSMUSG00000008140	Emc10	-1	78	57	70	65
chr6:124430759-124464794	ENSMUSG00000008153	Clstn3	-1	37	37	53	56
chr8:85060055-85067124	ENSMUSG00000008167	Fbxw9	1	50	52	42	41
chr7:44525993-44532071	ENSMUSG00000008193	Spib	-1	0	0	0	0
chr2:90745370-90781021	ENSMUSG00000008200	Fnbp4	1	85	81	80	60
chr8:4493026-4531680	ENSMUSG00000008206	Cers4	1	5	5	4	2
chr2:73312601-73337818	ENSMUSG00000008226	Scrn3	1	19	23	26	17
chr18:56562443-56587712	ENSMUSG00000008301	Phax	1	43	54	65	56
chr4:72117142-72200919	ENSMUSG00000008305	Tle1	-1	15	15	14	10
chr5:3571566-3584356	ENSMUSG00000008307	1700109H08Rik	1	9	0	3	2
chr7:100845847-100863446	ENSMUSG00000008318	Relt	-1	4	7	5	7
chr2:143063039-143072853	ENSMUSG00000008333	Snrpb2	1	71	97	135	79
chr5:125385965-125390202	ENSMUSG00000008348	Ubc	-1	313	363	333	356
chr7:3629985-3642486	ENSMUSG00000008373	Prpf31	1	134	129	126	110
chr7:27486910-27490316	ENSMUSG00000008384	Sertad1	1	25	13	15	26
chr16:8658587-8672153	ENSMUSG00000008393	Carhsp1	-1	16	23	33	60
chr10:93247414-93311135	ENSMUSG00000008398	Elk3	-1	2	4	4	11
chr9:25108132-25151820	ENSMUSG00000008429	Herpud2	-1	11	12	16	19
chr7:4424770-4445649	ENSMUSG00000008435	Rdh13	-1	20	22	21	19
chr12:81558584-81568474	ENSMUSG00000008438	Adam21	-1	0	0	0	0
chr8:105860580-105879330	ENSMUSG00000008450	Nutf2	1	65	51	75	68
chr7:45617289-45621059	ENSMUSG00000008461	Fut1	1	0	0	0	0
chr1:152766542-152775597	ENSMUSG00000008475	Arpc5	1	48	56	60	75
chr17:24715839-24718057	ENSMUSG00000008482	Rnf151	-1	0	0	0	0
chr4:91250763-91400785	ENSMUSG00000008489	Elavl2	-1	14	28	32	20
chr7:25087344-25179726	ENSMUSG00000008496	Pou2f2	-1	0	0	0	1
chr6:138140316-138156755	ENSMUSG00000008540	Mgst1	1	0	2	0	0
chr4:82290173-82705750	ENSMUSG00000008575	Nfib	-1	4	4	4	4
chr9:48935008-48964990	ENSMUSG00000008590	Htr3b	-1	0	0	0	0
chr3:88542029-88548300	ENSMUSG00000008601	Rab25	-1	1	1	0	0
chr3:88553758-88569725	ENSMUSG00000008604	Ubqln4	1	145	131	121	107
chr16:6809222-7412479	ENSMUSG00000008658	Rbfox1	1	0	0	0	0
chr17:33951999-33956001	ENSMUSG00000008668	Rps18	-1	1695	1628	1344	1484
chrX:74270812-74273135	ENSMUSG00000008682	Rpl10	1	98	187	184	89
chr7:118104372-118116188	ENSMUSG00000008683	Rps15a	-1	2523	2266	1789	1997
chr15:89355719-89372826	ENSMUSG00000008690	Ncaph2	1	106	103	91	96
chr3:103739815-103791563	ENSMUSG00000008730	Hipk1	-1	17	14	20	26
chr7:118972047-118995211	ENSMUSG00000008734	Gprc5b	-1	4	3	11	19
chr3:100562208-100685503	ENSMUSG00000008763	Man1a2	-1	19	26	18	38
chr7:17713238-17761132	ENSMUSG00000008789	Ceacam5	1	0	0	0	0
chr14:51918425-51920699	ENSMUSG00000008813	Tppp2	1	0	0	0	0
chr12:85272398-85288438	ENSMUSG00000008822	Acyp1	-1	10	9	4	10
chr5:134914249-134915526	ENSMUSG00000008843	Cldn13	-1	0	0	0	0
chr6:124304656-124330527	ENSMUSG00000008845	Cd163	1	0	0	0	0
chr11:102194432-102230166	ENSMUSG00000008855	Hdac5	-1	30	34	41	53
chr13:17880575-17944239	ENSMUSG00000008859	Rala	-1	29	30	32	49
chr8:114418086-114425846	ENSMUSG00000008874	Clec3a	1	0	0	0	0
chr8:22577075-22593813	ENSMUSG00000008892	Vdac3	-1	93	125	116	130
chr4:107968332-108013532	ENSMUSG00000008932	Slc1a7	1	0	0	0	0
chr3:95111022-95123051	ENSMUSG00000008958	Vps72	1	75	75	75	95
chr16:84834925-84863779	ENSMUSG00000008976	Gabpa	1	76	82	115	116
chr2:172868012-172940321	ENSMUSG00000008999	Bmp7	-1	1	2	1	4
chr5:115297110-115300999	ENSMUSG00000009013	Dynll1	-1	540	489	615	721
chr2:37350074-37359332	ENSMUSG00000009030	Pdcl	-1	30	21	22	29
chr15:79360684-79403303	ENSMUSG00000009035	Tmem184b	-1	32	34	35	40
chr16:88777896-88778528	ENSMUSG00000009047	Gm5965	1	0	0	0	0
chr10:74957477-75032586	ENSMUSG00000009070	Rsph14	-1	0	0	0	0
chr11:4765845-4849536	ENSMUSG00000009073	Nf2	-1	78	80	68	74
chr11:4736892-4746778	ENSMUSG00000009075	Cabp7	-1	2	2	2	3
chr11:4704678-4737669	ENSMUSG00000009076	Zmat5	1	39	38	34	37
chr11:5069689-5099266	ENSMUSG00000009079	Ewsr1	-1	513	526	400	409
chr11:4986824-5042791	ENSMUSG00000009090	Ap1b1	1	25	45	35	40
chr10:75893413-75895941	ENSMUSG00000009092	Derl3	1	5	6	1	7
chr10:75814943-75822543	ENSMUSG00000009093	Gstt4	-1	0	0	0	1
chr16:18581713-18586969	ENSMUSG00000009097	Tbx1	-1	0	0	0	0
chr3:108092789-108101432	ENSMUSG00000009108	Gnat2	1	2	0	0	0
chr6:120836212-120892842	ENSMUSG00000009112	Bcl2l13	1	14	10	17	19
chr10:76449081-76461110	ENSMUSG00000009114	2610028H24Rik	1	0	0	0	0
chr10:76562272-76570201	ENSMUSG00000009115	Spatc1l	1	0	0	0	0
chr6:83057844-83067318	ENSMUSG00000009145	Dqx1	1	1	1	1	1
chr11:82115185-82116799	ENSMUSG00000009185	Ccl8	1	0	0	0	0
chr2:74520291-74579435	ENSMUSG00000009207	Lnpk	-1	7	8	9	14
chr11:106365472-106377558	ENSMUSG00000009210	Prr29	1	0	0	0	0
chr2:27061636-27072179	ENSMUSG00000009214	Tmem8c	-1	0	0	0	0
chr2:27110380-27142491	ENSMUSG00000009216	Fam163b	-1	0	0	0	0
chr7:143069153-143094642	ENSMUSG00000009246	Trpm5	-1	0	0	0	0
chr7:142966829-142969264	ENSMUSG00000009248	Ascl2	-1	3	2	2	3
chr6:48569696-48572789	ENSMUSG00000009281	Rarres2	-1	0	0	0	0
chr10:77581720-77598732	ENSMUSG00000009291	Pttg1ip	1	36	31	39	56
chr10:77907722-77970563	ENSMUSG00000009292	Trpm2	-1	0	0	0	0
chr10:77622275-77645993	ENSMUSG00000009293	Ube2g2	1	28	29	25	38
chr11:87793581-87804413	ENSMUSG00000009350	Mpo	1	0	0	0	0
chr11:87806428-87828289	ENSMUSG00000009356	Lpo	-1	0	0	0	0
chr6:17463800-17573980	ENSMUSG00000009376	Met	1	0	1	3	9
chr19:34668403-34747289	ENSMUSG00000009378	Slc16a12	-1	0	0	0	0
chr6:115134902-115282006	ENSMUSG00000009394	Syn2	1	0	0	0	0
chrX:20933395-20950608	ENSMUSG00000009406	Elk1	-1	13	15	10	15
chr1:135434580-135607295	ENSMUSG00000009418	Nav1	-1	26	21	50	34
chr13:98839019-98926384	ENSMUSG00000009470	Tnpo1	-1	72	99	114	110
chr7:46376474-46379099	ENSMUSG00000009471	Myod1	1	0	0	0	0
chr7:46240987-46311434	ENSMUSG00000009487	Otog	1	0	0	0	0
chr18:68300355-68324852	ENSMUSG00000009535	Rnmt	1	38	50	46	45
chr7:143106362-143427042	ENSMUSG00000009545	Kcnq1	1	0	0	0	0
chr2:118475850-118479711	ENSMUSG00000009549	Srp14	-1	108	104	120	114
chr2:32732620-32741016	ENSMUSG00000009551	6330409D20Rik	-1	0	0	0	0
chr2:32705784-32713076	ENSMUSG00000009555	Cdk9	-1	143	118	111	111
chr2:32757234-32762244	ENSMUSG00000009563	Tor2a	1	21	24	52	106
chr2:32682609-32704145	ENSMUSG00000009566	Fpgs	-1	90	77	71	78
chr16:13256481-13417529	ENSMUSG00000009569	Mkl2	1	7	4	7	9
chr15:103191544-103239816	ENSMUSG00000009575	Cbx5	-1	88	88	111	98
chr5:87885029-87894174	ENSMUSG00000009580	Odam	1	0	0	0	0
chr15:79891659-79915906	ENSMUSG00000009585	Apobec3	1	92	98	134	97
chr11:116765025-116775507	ENSMUSG00000009588	St6galnac1	-1	0	0	0	0
chrX:134460118-134476490	ENSMUSG00000009596	Taf7l	-1	1	2	1	5
chr2:27188393-27248337	ENSMUSG00000009614	Sardh	-1	0	0	0	0
chr2:27262104-27427033	ENSMUSG00000009621	Vav2	-1	10	6	11	15
chr8:33516738-33585582	ENSMUSG00000009628	Tex15	1	5	5	3	5
chr8:33599625-33619441	ENSMUSG00000009630	Ppp2cb	1	69	75	80	97
chr1:193272161-193273217	ENSMUSG00000009633	G0s2	-1	0	1	1	1
chr4:117674681-117682273	ENSMUSG00000009640	Dmap1	-1	39	39	31	41
chr10:59403660-59421976	ENSMUSG00000009646	Pla2g12b	1	0	0	0	0
chr10:59446984-59616692	ENSMUSG00000009647	Mcu	-1	5	8	10	14
chr10:59422958-59441778	ENSMUSG00000009654	Oit3	-1	0	0	0	1
chrX:100838648-101059667	ENSMUSG00000009670	Tex11	-1	1	1	1	1
chr10:75060592-75184921	ENSMUSG00000009681	Bcr	1	19	15	26	34
chr7:31032722-31042481	ENSMUSG00000009687	Fxyd5	-1	2	3	1	3
chrX:7822289-7838280	ENSMUSG00000009731	Kcnd1	1	1	2	1	1
chr15:100502799-100552008	ENSMUSG00000009733	Tfcp2	-1	9	8	7	7
chr13:18121101-18382041	ENSMUSG00000009734	Pou6f2	-1	1	0	0	0
chr15:100575318-100599984	ENSMUSG00000009739	Pou6f1	-1	3	2	3	6
chr9:113930934-113977202	ENSMUSG00000009741	Ubp1	1	85	76	77	80
chr1:132316126-132333488	ENSMUSG00000009772	Nuak2	1	2	7	8	9
chr9:78109192-78172107	ENSMUSG00000009828	Ick	1	9	10	9	14
chr4:140961203-140979193	ENSMUSG00000009863	Sdhb	1	121	110	108	123
chr2:152754173-152765037	ENSMUSG00000009876	Cox4i2	1	0	0	0	0
chr11:59407134-59451186	ENSMUSG00000009894	Snap47	-1	36	35	60	77
chr11:59248033-59290752	ENSMUSG00000009900	Wnt3a	-1	1	0	0	0
chr1:106720459-106759727	ENSMUSG00000009905	Kdsr	-1	10	7	17	9
chr1:106764071-106796728	ENSMUSG00000009907	Vps4b	-1	55	56	62	58
chr9:44407139-44410427	ENSMUSG00000009927	Rps25	1	1985	2256	2372	2099
chrX:134944526-134964754	ENSMUSG00000009941	Nxf2	-1	0	0	0	0
chrX:74281912-74290151	ENSMUSG00000009995	Taz	1	21	17	14	24
chr11:114765388-114790739	ENSMUSG00000010021	Kif19a	1	0	0	0	0
chr11:61223417-61267464	ENSMUSG00000010025	Aldh3a2	-1	22	25	35	57
chr9:107547298-107551319	ENSMUSG00000010044	Zmynd10	1	0	0	0	0
chr9:107533945-107538673	ENSMUSG00000010045	Tmem115	1	14	14	18	19
chr9:107567945-107572779	ENSMUSG00000010047	Hyal2	1	48	43	38	46
chr9:107587642-107593385	ENSMUSG00000010048	Ifrd2	1	106	77	82	99
chr9:107576927-107581710	ENSMUSG00000010051	Hyal1	1	15	17	13	18
chr9:107563255-107566112	ENSMUSG00000010054	Tusc2	1	31	27	26	36
chr9:107542226-107545706	ENSMUSG00000010057	Nprl2	1	20	22	21	19
chr9:107650634-107669530	ENSMUSG00000010064	Slc38a3	-1	0	1	0	1
chr9:107399612-107529343	ENSMUSG00000010066	Cacna2d2	1	2	1	1	3
chr9:107551555-107562267	ENSMUSG00000010067	Rassf1	1	19	25	33	39
chr11:94489599-94499974	ENSMUSG00000010080	Epn3	-1	0	0	0	0
chr11:61448442-61454131	ENSMUSG00000010086	Rnf112	-1	0	0	0	0
chr19:8706882-8723369	ENSMUSG00000010095	Slc3a2	-1	164	181	139	161
chr19:8757073-8772475	ENSMUSG00000010097	Nxf1	1	233	212	222	244
chr19:8741413-8756069	ENSMUSG00000010110	Stx5a	1	35	41	42	44
chr11:61343401-61378345	ENSMUSG00000010122	Slc47a1	-1	2	0	1	1
chr3:105996957-106014646	ENSMUSG00000010136	Pifo	-1	0	0	0	0
chr11:61126755-61149372	ENSMUSG00000010142	Tnfrsf13b	1	0	0	0	0
chr8:123332713-123369515	ENSMUSG00000010154	Spire2	1	7	8	10	16
chr1:190118035-190170714	ENSMUSG00000010175	Prox1	-1	0	0	0	0
chr9:21074158-21092008	ENSMUSG00000010205	Raver1	-1	91	93	89	98
chr11:78261752-78290623	ENSMUSG00000010277	2610507B11Rik	1	100	121	121	140
chr1:43098710-43115947	ENSMUSG00000010290	AI597479	1	7	9	10	10
chr7:47050601-47054777	ENSMUSG00000010307	Tmem86a	1	0	2	1	4
chr1:133897199-133907999	ENSMUSG00000010311	Optc	-1	0	0	0	0
chr11:87405065-87555823	ENSMUSG00000010342	Tex14	1	12	17	15	14
chr11:101448407-101458698	ENSMUSG00000010358	Ifi35	1	3	4	1	2
chr11:101627195-101636100	ENSMUSG00000010362	Rdm1	1	42	51	32	47
chr14:55662265-55671906	ENSMUSG00000010376	Nedd8	-1	228	221	242	230
chr11:76726602-76763579	ENSMUSG00000010392	Gosr1	-1	32	22	30	28
chr14:54426909-54429756	ENSMUSG00000010406	Mrpl52	1	165	180	150	160
chr8:12573029-12600744	ENSMUSG00000010435	Spaca7	1	0	0	0	0
chr1:36335730-36369181	ENSMUSG00000010453	Kansl3	-1	22	25	20	27
chr10:23102963-23350786	ENSMUSG00000010461	Eya4	-1	0	0	0	0
chr7:137193673-137314445	ENSMUSG00000010476	Ebf3	-1	0	0	0	0
chr2:181578480-181585170	ENSMUSG00000010492	Uckl1os	1	3	2	6	7
chr2:181763332-181827797	ENSMUSG00000010505	Myt1	1	0	0	0	0
chr4:109676588-109963960	ENSMUSG00000010517	Faf1	1	30	35	36	39
chr12:111484611-111485823	ENSMUSG00000010529	Gm266	-1	0	0	0	1
chr3:88282757-88296999	ENSMUSG00000010538	Tsacc	-1	9	13	9	13
chr11:74770830-74828525	ENSMUSG00000010554	Mettl16	1	31	34	38	47
chr17:50279394-50293599	ENSMUSG00000010592	Dazl	-1	6	7	9	13
chr15:77388221-77399110	ENSMUSG00000010601	Apol7a	-1	0	0	0	0
chr9:22156846-22158358	ENSMUSG00000010607	Pigyl	1	34	20	18	20
chr12:83631236-83683123	ENSMUSG00000010608	Rbm25	1	250	216	167	162
chr1:180227004-180263438	ENSMUSG00000010609	Psen2	-1	4	4	5	10
chr9:119148023-119157093	ENSMUSG00000010651	Acaa1b	-1	1	1	1	1
chr9:119071527-119093502	ENSMUSG00000010660	Plcd1	-1	2	1	1	1
chr19:10182888-10196870	ENSMUSG00000010663	Fads1	1	28	26	24	25
chr5:29229802-29378390	ENSMUSG00000010721	Lmbr1	-1	2	5	9	5
chr7:143634806-143649661	ENSMUSG00000010751	Tnfrsf22	-1	44	37	27	19
chr7:143557230-143600090	ENSMUSG00000010755	Cars	-1	110	158	108	114
chr7:143501545-143503150	ENSMUSG00000010760	Phlda2	-1	5	4	7	11
chr6:18050964-18109061	ENSMUSG00000010796	Asz1	-1	0	0	0	0
chr6:17988940-18030585	ENSMUSG00000010797	Wnt2	-1	0	0	0	0
chr11:42130939-42182930	ENSMUSG00000010803	Gabra1	-1	1	4	1	1
chr5:143357338-143392152	ENSMUSG00000010825	Grid2ip	1	1	0	0	1
chr15:79516408-79527739	ENSMUSG00000010830	Kdelr3	1	9	6	6	12
chr11:101984279-101992264	ENSMUSG00000010841	1700006E09Rik	1	0	0	0	0
chr2:103073675-103092644	ENSMUSG00000010911	Apip	1	19	24	23	21
chr2:103021075-103073513	ENSMUSG00000010914	Pdhx	-1	41	36	38	41
chr8:110618585-110720398	ENSMUSG00000010936	Vac14	1	42	43	42	43
chr3:146149833-146195513	ENSMUSG00000011008	Mcoln2	1	0	0	0	0
chr5:33104219-33162870	ENSMUSG00000011034	Slc5a1	1	4	3	0	0
chr17:26554254-26561499	ENSMUSG00000011052	1700049J03Rik	-1	0	0	0	0
chr7:44848991-44855421	ENSMUSG00000011096	Akt1s1	1	82	60	68	74
chr9:37648763-37657312	ENSMUSG00000011114	Tbrg1	-1	76	89	86	82
chr9:37659902-37669235	ENSMUSG00000011118	Panx3	-1	0	0	0	0
chr12:112620045-112641354	ENSMUSG00000011148	Adssl1	1	0	1	0	2
chr7:83774101-83794880	ENSMUSG00000011154	Cfap161	-1	0	0	0	0
chr12:112959862-113000621	ENSMUSG00000011158	Brf1	-1	16	17	14	20
chr12:116077726-116146261	ENSMUSG00000011171	Vipr2	1	0	0	0	0
chr12:17544873-17551502	ENSMUSG00000011179	Odc1	1	466	525	828	1463
chr11:45946843-45955494	ENSMUSG00000011254	Thg1l	-1	28	23	27	37
chr11:46055992-46147343	ENSMUSG00000011256	Adam19	1	13	16	21	24
chr4:123262351-123298925	ENSMUSG00000011257	Pabpc4	1	281	288	260	279
chr7:19463331-19496762	ENSMUSG00000011263	Exoc3l2	1	0	0	0	0
chr7:19577287-19580656	ENSMUSG00000011267	Zfp296	1	100	49	18	17
chr17:56111601-56117596	ENSMUSG00000011305	Plin5	-1	1	0	1	1
chr8:70042813-70072347	ENSMUSG00000011306	Sugp1	1	46	40	44	40
chr7:24870057-24877651	ENSMUSG00000011349	Dmrtc2	1	0	0	0	0
chr7:24818795-24840275	ENSMUSG00000011350	Gm5893	1	0	0	0	0
chr7:45470987-45488805	ENSMUSG00000011382	Dhdh	-1	7	7	5	4
chr7:29816114-29831005	ENSMUSG00000011427	Zfp790	1	4	6	5	3
chr3:20248264-20275733	ENSMUSG00000011463	Cpb1	-1	0	0	0	0
chr17:57032773-57041654	ENSMUSG00000011486	Slc25a41	-1	0	0	0	0
chr17:55986511-55996881	ENSMUSG00000011589	Fsd1	1	11	11	9	12
chr7:24541658-24546118	ENSMUSG00000011632	Pinlyp	-1	0	0	0	0
chr7:44896079-44902631	ENSMUSG00000011658	Fuz	1	8	11	10	13
chr7:27356383-27447686	ENSMUSG00000011751	Sptbn4	-1	6	5	2	2
chr19:41911871-41918664	ENSMUSG00000011752	Pgam1	1	682	693	622	649
chr5:107744795-107875107	ENSMUSG00000011831	Evi5	-1	23	26	32	26
chr8:4166567-4211257	ENSMUSG00000011832	Evi5l	1	3	3	5	10
chr8:4253080-4256220	ENSMUSG00000011837	Snapc2	1	34	27	24	24
chr11:77493562-77507786	ENSMUSG00000011877	Git1	1	76	77	77	86
chr5:114669398-114690984	ENSMUSG00000011884	Gltp	-1	61	63	63	66
chr9:69989466-70008317	ENSMUSG00000011958	Bnip2	1	19	28	34	42
chr15:98538689-98570923	ENSMUSG00000011960	Ccnt1	-1	38	48	47	41
chr16:17797282-17808287	ENSMUSG00000012017	Scarf2	1	0	0	0	4
chr3:138164078-138193825	ENSMUSG00000012042	4930579F01Rik	-1	0	1	0	0
chr12:55836324-55869736	ENSMUSG00000012076	Brms1l	1	39	17	16	19
chr16:17651221-17722930	ENSMUSG00000012114	Med15	-1	41	42	71	70
chr4:133969028-134000918	ENSMUSG00000012117	Dhdds	-1	9	11	14	16
chr4:134060815-134092504	ENSMUSG00000012123	Aim1l	1	17	21	48	74
chr4:134102570-134127593	ENSMUSG00000012126	Ubxn11	1	16	17	24	7
chr1:78510991-78538173	ENSMUSG00000012187	Mogat1	1	0	0	0	0
chr12:113074502-113088917	ENSMUSG00000012211	Tex22	1	0	0	0	0
chr18:34542313-34548273	ENSMUSG00000012282	Wnt8a	1	0	0	0	0
chr17:46257851-46283026	ENSMUSG00000012296	Tjap1	-1	35	43	58	70
chr2:103263433-103303278	ENSMUSG00000012350	Ehf	-1	1	0	0	0
chr6:122707489-122714633	ENSMUSG00000012396	Nanog	1	494	283	56	25
chr14:18267823-18271391	ENSMUSG00000012405	Rpl15	-1	567	497	559	594
chr13:90089123-90143907	ENSMUSG00000012422	Tmem167	1	8	10	10	13
chr5:7960457-7982213	ENSMUSG00000012428	Steap4	1	0	0	0	0
chr13:17695413-17699105	ENSMUSG00000012429	Mplkip	1	6	5	5	4
chr19:37376403-37421859	ENSMUSG00000012443	Kif11	1	46	54	72	63
chr6:8255936-8259173	ENSMUSG00000012483	Rpa3	-1	58	57	59	60
chr8:111311797-111338177	ENSMUSG00000012519	Mlkl	-1	0	0	0	0
chr5:67094399-67099301	ENSMUSG00000012520	Phox2b	-1	0	0	0	0
chr6:29540827-29609887	ENSMUSG00000012535	Tnpo3	-1	112	105	95	119
chr12:85824659-86061893	ENSMUSG00000012609	Ttll5	1	14	12	16	17
chr7:43296197-43313294	ENSMUSG00000012640	Zfp715	-1	7	8	6	6
chr8:3655770-3660110	ENSMUSG00000012705	Retn	1	0	0	0	0
chr7:44252148-44257378	ENSMUSG00000012777	Acpt	-1	0	0	0	0
chr10:60302748-60696490	ENSMUSG00000012819	Cdh23	-1	0	0	0	0
chr7:12922290-12926686	ENSMUSG00000012848	Rps5	1	2016	2083	2079	1881
chr8:84125989-84132527	ENSMUSG00000012889	Podnl1	1	0	0	0	0
chr8:83900105-83941954	ENSMUSG00000013033	Adgrl1	1	31	29	25	20
chr9:14541966-14643529	ENSMUSG00000013076	Amotl1	-1	4	7	17	16
chr7:30698926-30700536	ENSMUSG00000013083	2200002J24Rik	1	0	0	1	0
chr16:22381309-22439719	ENSMUSG00000013089	Etv5	-1	187	191	108	85
chr7:4782937-4784341	ENSMUSG00000013091	Tmem190	1	0	0	0	1
chr8:105713854-105758664	ENSMUSG00000013150	Gfod2	-1	6	7	10	9
chr8:105703651-105708210	ENSMUSG00000013155	Enkd1	-1	16	14	22	21
chr8:105707655-105710246	ENSMUSG00000013158	4933405L10Rik	1	0	2	0	0
chr8:105524465-105566047	ENSMUSG00000013160	Atp6v0d1	-1	50	60	46	60
chr17:56412431-56476483	ENSMUSG00000013236	Ptprs	-1	16	18	23	31
chr1:131827493-131848865	ENSMUSG00000013275	Slc41a1	1	14	14	9	15
chr2:156019139-156052947	ENSMUSG00000013338	Fer1l4	-1	0	0	0	0
chr7:43492044-43505940	ENSMUSG00000013353	4931406B18Rik	-1	0	0	0	0
chr7:43472904-43490075	ENSMUSG00000013367	Iglon5	-1	0	0	1	9
chr11:95957163-96005940	ENSMUSG00000013415	Igf2bp1	-1	125	137	177	174
chr11:95865943-95914891	ENSMUSG00000013418	B4galnt2	-1	0	0	0	0
chr9:121759330-121771742	ENSMUSG00000013419	Zfp651	1	3	4	5	8
chr2:25199712-25211489	ENSMUSG00000013465	Nelfb	-1	42	47	64	51
chr11:119307768-119345375	ENSMUSG00000013483	Card14	1	0	0	5	10
chr5:108629770-108648782	ENSMUSG00000013495	Tmem175	1	5	5	6	5
chr2:170346991-170427845	ENSMUSG00000013523	Bcas1	-1	4	1	1	1
chr16:18300825-18348103	ENSMUSG00000013539	Tango2	-1	23	22	12	23
chr17:31557126-31559113	ENSMUSG00000013562	4833413E03Rik	1	2	1	4	4
chr9:71215789-71296243	ENSMUSG00000013584	Aldh1a2	1	0	1	0	0
chr1:171234853-171251388	ENSMUSG00000013593	Ndufs2	-1	195	163	165	183
chr15:36504062-36555573	ENSMUSG00000013611	Snx31	-1	0	0	0	0
chr5:31048312-31054623	ENSMUSG00000013622	Atraid	1	31	20	28	40
chr5:31054780-31078479	ENSMUSG00000013629	Cad	1	139	130	103	109
chr11:58379043-58390728	ENSMUSG00000013643	Lypd8	1	0	0	0	0
chr11:58330724-58347728	ENSMUSG00000013646	Sh3bp5l	1	13	27	75	103
chr11:58421111-58426024	ENSMUSG00000013653	1810065E05Rik	1	0	0	0	0
chr19:32672563-32712298	ENSMUSG00000013662	Atad1	-1	18	22	28	24
chr19:32757497-32826160	ENSMUSG00000013663	Pten	1	13	18	14	16
chr7:131137713-131146314	ENSMUSG00000013668	4933402N03Rik	-1	0	0	0	0
chr1:172196728-172206804	ENSMUSG00000013698	Pea15a	-1	5	4	23	50
chr14:32180162-32201898	ENSMUSG00000013701	Timm23	-1	316	285	206	247
chr3:95139521-95142360	ENSMUSG00000013707	Tnfaip8l2	-1	1	0	0	0
chr6:106769120-106782474	ENSMUSG00000013736	Trnt1	1	26	28	23	19
chr17:35076902-35078804	ENSMUSG00000013766	Ly6g6e	1	16	10	2	0
chr17:34898469-34914052	ENSMUSG00000013787	Ehmt2	1	124	117	110	124
chr9:22112989-22117172	ENSMUSG00000013822	Elof1	-1	61	60	68	68
chr10:79894708-79908923	ENSMUSG00000013833	Med16	-1	16	20	17	17
chr15:67102875-67113992	ENSMUSG00000013846	St3gal1	-1	0	0	0	0
chr10:79974948-79984330	ENSMUSG00000013858	Tmem259	-1	93	90	80	81
chr8:26119368-26151790	ENSMUSG00000013878	Rnf170	1	4	5	4	10
chr7:30291728-30308367	ENSMUSG00000013921	Clip3	1	12	8	8	13
chr7:30280094-30290237	ENSMUSG00000013928	Thap8	1	0	0	0	0
chr5:122100951-122113472	ENSMUSG00000013936	Myl2	1	0	1	1	1
chr1:171329145-171342331	ENSMUSG00000013973	Dedd	1	41	28	27	40
chr8:3665754-3669259	ENSMUSG00000013974	Mcemp1	1	0	0	0	1
chr1:171338008-171345646	ENSMUSG00000013997	Nit1	-1	24	26	26	32
chr4:44524757-44710487	ENSMUSG00000014030	Pax5	-1	0	0	0	0
chr16:97791467-97851850	ENSMUSG00000014039	Prdm15	-1	10	10	11	4
chr16:32277459-32301434	ENSMUSG00000014074	Rnf168	1	16	24	25	23
chr16:32419702-32429099	ENSMUSG00000014075	Tctex1d2	1	8	10	17	21
chr2:119547697-119587027	ENSMUSG00000014077	Chp1	1	28	28	28	40
chr6:41852989-41864413	ENSMUSG00000014104	Sval2	1	0	0	0	0
chr5:114622152-114658421	ENSMUSG00000014158	Trpv4	-1	1	0	0	0
chr13:58004221-58113592	ENSMUSG00000014164	Klhl3	-1	0	0	0	0
chr11:62879455-62916780	ENSMUSG00000014177	Tvp23b	1	13	12	16	19
chr11:100582818-100620168	ENSMUSG00000014195	Dnajc7	-1	473	447	309	346
chr11:100627543-100692455	ENSMUSG00000014198	Zfp385c	-1	0	0	0	0
chr1:160202367-160212875	ENSMUSG00000014226	Cacybp	-1	207	220	223	153
chr16:3908801-3941147	ENSMUSG00000014232	Cluap1	1	9	12	18	15
chr11:62267224-62281375	ENSMUSG00000014243	Zswim7	-1	36	29	35	30
chr11:62458460-62514417	ENSMUSG00000014245	Pigl	1	52	36	33	21
chr18:36742332-36744557	ENSMUSG00000014294	Ndufa2	-1	132	129	92	169
chr16:4616464-4624988	ENSMUSG00000014301	Pam16	-1	10	14	9	16
chr16:4594713-4624924	ENSMUSG00000014303	Glis2	1	44	36	49	33
chr15:35925886-35938246	ENSMUSG00000014313	Cox6c	-1	317	360	383	367
chr10:70922832-71159700	ENSMUSG00000014329	Bicc1	-1	1	2	1	1
chr11:96047432-96065388	ENSMUSG00000014349	Ube2z	-1	61	63	59	66
chr11:96024545-96030831	ENSMUSG00000014351	Gip	1	0	0	0	0
chr2:128818118-128854261	ENSMUSG00000014353	Tmem87b	1	8	7	10	8
chr2:128610104-128687391	ENSMUSG00000014355	Anapc1	-1	57	50	72	70
chr2:128698956-128802894	ENSMUSG00000014361	Mertk	1	1	0	1	0
chr7:46888949-46919969	ENSMUSG00000014402	Tsg101	-1	77	72	95	110
chr7:46760466-46796064	ENSMUSG00000014418	Hps5	-1	18	15	17	18
chr17:12227621-12318660	ENSMUSG00000014426	Map3k4	-1	13	14	17	26
chr8:122481698-122551329	ENSMUSG00000014444	Piezo1	-1	64	63	45	65
chr14:63372837-63417187	ENSMUSG00000014453	Blk	-1	0	0	0	0
chr8:122466147-122476064	ENSMUSG00000014470	Rnf166	-1	11	11	14	15
chr14:31700015-31830415	ENSMUSG00000014496	Ankrd28	-1	29	33	38	35
chr10:128377115-128408704	ENSMUSG00000014498	Ankrd52	1	15	21	20	25
chr18:34409423-34442789	ENSMUSG00000014503	Pkd2l2	1	2	3	2	3
chr18:34330847-34336599	ENSMUSG00000014504	Srp19	1	87	102	121	99
chr5:3651181-3680325	ENSMUSG00000014529	Tmbim7	1	0	0	0	0
chr6:83644542-83656187	ENSMUSG00000014542	Clec4f	-1	0	0	0	0
chr6:129831154-129876672	ENSMUSG00000014543	Klra17	-1	0	0	0	0
chr14:62837690-62956886	ENSMUSG00000014547	Wdfy2	1	8	7	7	6
chr6:92186712-92214925	ENSMUSG00000014550	Rbsn	-1	10	13	9	10
chr6:92169525-92184033	ENSMUSG00000014551	Mrps25	-1	66	75	71	74
chr6:83480217-83506969	ENSMUSG00000014554	Dguok	-1	12	16	15	19
chr4:150917322-151861876	ENSMUSG00000014592	Camta1	-1	16	21	33	31
chr3:107741048-107760469	ENSMUSG00000014599	Csf1	-1	4	2	4	6
chr3:107612532-107631694	ENSMUSG00000014601	Strip1	-1	36	42	37	54
chr1:93015464-93101951	ENSMUSG00000014602	Kif1a	-1	2	1	1	2
chr3:107595031-107605776	ENSMUSG00000014603	Alx3	1	0	0	0	0
chr11:70644196-70647479	ENSMUSG00000014606	Slc25a11	-1	43	33	48	58
chr11:70614883-70619216	ENSMUSG00000014609	Chrne	-1	0	0	0	2
chr8:116888685-116921455	ENSMUSG00000014633	Cmc2	-1	23	27	17	22
chr5:110135842-110171972	ENSMUSG00000014668	Chfr	1	57	47	56	58
chr7:19852097-19861299	ENSMUSG00000014686	Ceacam16	-1	0	0	2	1
chr6:52162417-52164831	ENSMUSG00000014704	Hoxa2	-1	0	0	0	0
chr14:68606027-68655842	ENSMUSG00000014725	Adam28	-1	0	0	0	0
chr6:83762644-83768326	ENSMUSG00000014747	Ankrd53	1	0	0	0	0
chr6:83768885-83775813	ENSMUSG00000014748	Tex261	-1	36	25	24	23
chr17:15396246-15433580	ENSMUSG00000014763	Fam120b	1	3	2	4	5
chr17:15499888-15528379	ENSMUSG00000014767	Tbp	1	51	46	53	51
chr17:15475721-15498276	ENSMUSG00000014769	Psmb1	-1	240	252	285	282
chr17:15519208-15527301	ENSMUSG00000014771	Pdcd2	-1	62	62	60	58
chr17:15367354-15376872	ENSMUSG00000014773	Dll1	-1	0	0	2	0
chr8:105276140-105281939	ENSMUSG00000014776	Nol3	1	1	0	0	0
chr8:105329163-105347953	ENSMUSG00000014778	Fhod1	-1	9	8	17	24
chr8:105373274-105382862	ENSMUSG00000014782	Plekhg4	1	0	0	0	1
chr8:105348843-105369881	ENSMUSG00000014786	Slc9a5	1	2	2	3	9
chr8:105305601-105310760	ENSMUSG00000014791	Elmo3	1	3	2	5	9
chr14:69029289-69041401	ENSMUSG00000014813	Stc1	1	0	0	0	0
chr8:105280409-105289864	ENSMUSG00000014837	4931428F04Rik	-1	6	6	5	6
chr8:105467493-105471526	ENSMUSG00000014846	Tppp3	-1	17	8	7	4
chr13:92211872-92355003	ENSMUSG00000014850	Msh3	-1	25	21	24	17
chr2:26973416-27009628	ENSMUSG00000014852	Adamts13	1	0	0	0	0
chr8:105326354-105335219	ENSMUSG00000014856	Tmem208	1	36	32	31	40
chr8:105297663-105305370	ENSMUSG00000014859	E2f4	1	185	158	191	223
chr2:26920040-26933928	ENSMUSG00000014867	Surf4	-1	53	51	84	108
chr2:26916367-26920183	ENSMUSG00000014873	Surf2	1	83	67	83	79
chr12:44205559-44210326	ENSMUSG00000014905	Dnajb9	-1	7	5	7	13
chr8:66860217-66890564	ENSMUSG00000014907	Naf1	1	23	26	25	17
chr5:32611171-32687057	ENSMUSG00000014932	Yes1	1	45	46	30	33
chr5:32458843-32517433	ENSMUSG00000014956	Ppp1cb	1	91	134	147	205
chr2:70661576-70712636	ENSMUSG00000014959	Gorasp2	1	75	68	82	83
chr1:152370735-152386688	ENSMUSG00000014980	Tsen15	-1	20	28	26	30
chr15:65876053-65912397	ENSMUSG00000015001	Oc90	-1	0	1	0	0
chr15:65787034-65873816	ENSMUSG00000015002	Efr3a	1	30	34	53	63
chr8:122611640-122616660	ENSMUSG00000015013	Trappc2l	1	30	25	18	29
chr8:122775486-122817880	ENSMUSG00000015016	Acsf3	1	5	5	8	7
chr8:110974996-110997800	ENSMUSG00000015023	Ddx19a	-1	71	63	59	50
chr8:122578242-122611463	ENSMUSG00000015027	Galns	-1	3	1	2	6
chr6:88193891-88207032	ENSMUSG00000015053	Gata2	1	3	2	1	13
chr2:25498651-25501719	ENSMUSG00000015083	C8g	-1	2	1	2	1
chr2:25395874-25401321	ENSMUSG00000015085	Entpd2	1	0	0	0	0
chr2:25583018-25608521	ENSMUSG00000015087	Rabl6	-1	22	34	22	34
chr2:25466709-25470046	ENSMUSG00000015090	Ptgds	-1	0	0	0	0
chr2:25557847-25562082	ENSMUSG00000015092	Edf1	1	257	206	205	230
chr2:25456838-25458776	ENSMUSG00000015093	Clic3	1	0	0	0	0
chr2:25399351-25409494	ENSMUSG00000015094	Npdc1	1	18	13	18	27
chr2:25500750-25505471	ENSMUSG00000015095	Fbxw5	1	24	26	20	35
chr6:6041218-6217173	ENSMUSG00000015112	Slc25a13	-1	48	60	105	98
chr17:25261916-25274622	ENSMUSG00000015120	Ube2i	-1	308	348	345	379
chr17:25240170-25242798	ENSMUSG00000015126	Tsr3	1	33	34	32	40
chr17:25188397-25234443	ENSMUSG00000015127	Unkl	1	16	19	18	14
chr7:66226912-66388350	ENSMUSG00000015133	Lrrk1	-1	0	0	1	3
chr7:66390890-66427517	ENSMUSG00000015134	Aldh1a3	-1	1	2	2	2
chr12:80167547-80260371	ENSMUSG00000015143	Actn1	-1	153	175	303	462
chr7:28766735-28788661	ENSMUSG00000015149	Sirt2	1	20	17	21	28
chr7:28808541-28822266	ENSMUSG00000015165	Hnrnpl	1	451	498	401	380
chr19:46075863-46085528	ENSMUSG00000015176	Nolc1	1	217	204	181	166
chr6:4600839-4643355	ENSMUSG00000015189	Casd1	1	2	3	4	9
chr10:7119063-7212237	ENSMUSG00000015202	Cnksr3	-1	8	7	10	9
chrX:71364760-71419196	ENSMUSG00000015214	Mtmr1	1	1	4	4	4
chrX:71555918-71560676	ENSMUSG00000015217	Hmgb3	1	30	35	28	39
chr1:66175273-66442583	ENSMUSG00000015222	Map2	1	1	1	0	2
chr4:96568429-96591578	ENSMUSG00000015224	Cyp2j9	-1	0	0	0	0
chr4:52989272-53001162	ENSMUSG00000015242	Nipsnap3a	1	0	0	0	0
chr4:53030787-53159895	ENSMUSG00000015243	Abca1	-1	1	2	3	2
chr4:53011880-53022060	ENSMUSG00000015247	Nipsnap3b	1	20	31	32	31
chrX:74351276-74353618	ENSMUSG00000015289	Lage3	-1	106	85	87	67
chrX:74365718-74373218	ENSMUSG00000015290	Ubl4a	-1	35	28	32	39
chrX:74304998-74311862	ENSMUSG00000015291	Gdi1	1	55	41	46	57
chr10:8722219-8886070	ENSMUSG00000015305	Sash1	-1	8	13	13	12
chr10:80930073-80932204	ENSMUSG00000015312	Gadd45b	1	33	38	36	27
chr1:171917515-171953170	ENSMUSG00000015314	Slamf6	1	0	0	0	0
chr1:171767127-171801184	ENSMUSG00000015316	Slamf1	1	0	0	0	0
chr2:30090944-30093648	ENSMUSG00000015335	Zdhhc12	-1	69	58	53	73
chr2:30171493-30174069	ENSMUSG00000015337	Endog	1	32	17	11	24
chrX:9435252-9487771	ENSMUSG00000015340	Cybb	-1	0	1	0	0
chr8:23241346-23257074	ENSMUSG00000015341	Golga7	-1	65	64	76	60
chrX:9272756-9313250	ENSMUSG00000015342	Xk	1	0	1	2	3
chr9:95637601-95698096	ENSMUSG00000015354	Pcolce2	1	19	32	58	71
chr1:171682009-171705258	ENSMUSG00000015355	Cd48	1	0	0	0	0
chr9:65294260-65330658	ENSMUSG00000015357	Clpx	1	16	22	22	25
chr15:89075124-89087077	ENSMUSG00000015363	Trabd	1	11	9	12	15
chr15:88982909-89055152	ENSMUSG00000015365	Mov10l1	1	2	1	0	2
chr15:89182217-89196474	ENSMUSG00000015377	Dennd6b	-1	4	5	4	4
chr13:43785107-43803130	ENSMUSG00000015396	Cd83	1	0	0	0	0
chrX:164088830-164118860	ENSMUSG00000015401	Tmem27	1	0	0	0	0
chrX:164139332-164188420	ENSMUSG00000015405	Ace2	1	0	0	0	0
chr14:56258856-56262260	ENSMUSG00000015437	Gzmb	-1	0	0	0	0
chr14:56205266-56211407	ENSMUSG00000015441	Gzmf	-1	0	0	0	0
chr14:56165797-56174596	ENSMUSG00000015443	Gzmn	-1	0	0	0	0
chr17:34809092-34823464	ENSMUSG00000015451	C4a	-1	2	2	3	2
chr17:34597862-34600936	ENSMUSG00000015452	Ager	1	0	0	0	1
chr17:34647146-34655074	ENSMUSG00000015461	Atf6b	1	40	41	36	43
chr17:34613349-34615971	ENSMUSG00000015467	Egfl8	-1	2	0	0	1
chr17:34564268-34588503	ENSMUSG00000015468	Notch4	1	13	7	1	0
chr17:34616662-34628510	ENSMUSG00000015474	Ppt2	-1	12	15	14	14
chr17:34629533-34633126	ENSMUSG00000015476	Prrt1	1	0	0	0	0
chr17:34601091-34603690	ENSMUSG00000015478	Rnf5	-1	48	42	36	52
chr1:156075966-156205026	ENSMUSG00000015484	Fam163a	-1	0	0	0	0
chr2:27009926-27021089	ENSMUSG00000015488	Cacfd1	1	8	7	9	11
chr10:13966075-14151374	ENSMUSG00000015501	Hivep2	1	0	0	1	3
chr10:28972288-28986303	ENSMUSG00000015519	2310057J18Rik	-1	0	0	0	0
chr3:95434388-95497240	ENSMUSG00000015522	Arnt	1	35	45	39	36
chr13:114835916-114932041	ENSMUSG00000015533	Itga2	-1	0	0	0	0
chr13:114818236-114832275	ENSMUSG00000015536	Mocs2	1	13	17	21	16
chr11:115182832-115187859	ENSMUSG00000015542	Nat9	-1	14	11	18	19
chr8:68880491-68907448	ENSMUSG00000015568	Lpl	1	8	8	5	6
chr17:26676396-26699644	ENSMUSG00000015575	Atp6v0e	1	45	55	64	87
chr17:26838664-26841565	ENSMUSG00000015579	Nkx2-5	-1	0	0	0	0
chr17:46383731-46420920	ENSMUSG00000015597	Zfp318	1	14	11	19	16
chr17:46442448-46487675	ENSMUSG00000015599	Ttbk1	-1	0	0	0	0
chr17:46546839-46556162	ENSMUSG00000015605	Srf	-1	26	22	15	19
chr2:9857078-9890034	ENSMUSG00000015619	Gata3	-1	1	5	3	16
chr2:180325133-180334699	ENSMUSG00000015627	Gata5	-1	0	0	0	0
chr2:180176373-180225859	ENSMUSG00000015647	Lama5	-1	143	135	61	78
chr5:5736317-5749326	ENSMUSG00000015652	Steap1	-1	5	8	18	23
chr5:5664829-5694578	ENSMUSG00000015653	Steap2	-1	5	5	12	13
chr9:40800984-40810087	ENSMUSG00000015656	Hspa8	1	2683	2059	2881	2121
chr17:6042196-6079741	ENSMUSG00000015659	Serac1	-1	5	5	5	7
chrX:100572251-100578205	ENSMUSG00000015665	Awat1	1	0	0	0	0
chrX:100622883-100626568	ENSMUSG00000015668	Pdzd11	-1	40	37	37	40
chr13:14613242-14625671	ENSMUSG00000015671	Psma2	1	262	323	314	305
chr13:14610301-14613037	ENSMUSG00000015672	Mrpl32	-1	51	43	44	46
chr3:95323525-95357202	ENSMUSG00000015697	Setdb1	-1	67	65	55	61
chr3:95296096-95307176	ENSMUSG00000015702	Anxa9	-1	0	1	0	0
chr7:84246278-84410176	ENSMUSG00000015709	Arnt2	-1	1	3	2	3
chr3:95253674-95282076	ENSMUSG00000015711	Prune1	-1	43	44	51	45
chr3:95314791-95323599	ENSMUSG00000015714	Cers2	1	54	49	43	51
chr7:23385889-23441922	ENSMUSG00000015721	Nlrp5	1	0	0	0	0
chr6:17636234-17666972	ENSMUSG00000015733	Capza2	1	80	105	162	130
chr3:95988429-95996001	ENSMUSG00000015745	Plekho1	-1	3	1	6	11
chr3:95999832-96058466	ENSMUSG00000015747	Vps45	-1	10	11	10	7
chr3:95830124-95855885	ENSMUSG00000015748	Prpf3	-1	108	87	73	79
chr3:95929246-95947390	ENSMUSG00000015749	Anp32e	1	213	205	196	210
chr3:95893969-95898288	ENSMUSG00000015750	Aph1a	1	36	34	29	35
chr10:7905653-7956230	ENSMUSG00000015755	Tab2	-1	39	30	36	39
chr10:7792891-7823135	ENSMUSG00000015757	Ppil4	1	27	33	32	30
chr14:46775582-46788411	ENSMUSG00000015759	Cnih1	-1	39	40	60	66
chr6:137477245-137654876	ENSMUSG00000015766	Eps8	-1	13	13	12	11
chr2:26905262-26910677	ENSMUSG00000015776	Med22	-1	30	25	37	38
chr2:26842503-26864979	ENSMUSG00000015787	Abo	-1	0	0	0	0
chr2:26913381-26916530	ENSMUSG00000015790	Surf1	-1	48	46	47	62
chr5:45520229-45529276	ENSMUSG00000015804	Med28	1	63	81	120	110
chr5:45434021-45450236	ENSMUSG00000015806	Qdpr	-1	70	76	69	65
chr14:67745229-67749435	ENSMUSG00000015812	Gnrh1	1	0	0	0	1
chr1:159523769-159931729	ENSMUSG00000015829	Tnr	1	0	0	0	0
chr11:50199366-50210827	ENSMUSG00000015837	Sqstm1	-1	146	213	283	280
chr2:75675513-75704641	ENSMUSG00000015839	Nfe2l2	-1	58	59	67	59
chr1:167598384-167639623	ENSMUSG00000015843	Rxrg	1	0	0	0	0
chr2:27676440-27762957	ENSMUSG00000015846	Rxra	1	21	13	8	8
chr3:95676201-95687917	ENSMUSG00000015850	Adamtsl4	-1	5	3	5	5
chr3:87250758-87263738	ENSMUSG00000015852	Fcrls	-1	0	0	0	0
chr3:87357881-87371073	ENSMUSG00000015854	Cd5l	1	0	0	0	0
chr11:116470845-116494202	ENSMUSG00000015869	Prpsap1	-1	94	93	80	86
chr5:45529705-45639614	ENSMUSG00000015879	Fam184b	-1	0	0	0	0
chr5:45669919-45700546	ENSMUSG00000015880	Ncapg	1	29	44	42	51
chr5:45697181-45857615	ENSMUSG00000015882	Lcorl	-1	2	2	3	3
chr10:93453411-93484875	ENSMUSG00000015889	Lta4h	1	47	67	74	73
chr10:93523338-93540033	ENSMUSG00000015890	Amdhd1	-1	0	0	0	0
chr2:143915320-143943324	ENSMUSG00000015932	Dstn	1	342	367	323	283
chr13:56073619-56136361	ENSMUSG00000015937	H2afy	-1	98	91	64	72
chr5:134184019-134224355	ENSMUSG00000015942	Gtf2ird2	1	3	1	2	3
chr3:96196588-96219709	ENSMUSG00000015943	Bola1	-1	85	58	49	52
chr5:134099711-134144343	ENSMUSG00000015944	Gatsl2	1	0	0	1	4
chr3:96282909-96293969	ENSMUSG00000015947	Fcgr1	-1	0	0	0	0
chr5:134220053-134229625	ENSMUSG00000015950	Ncf1	-1	0	0	0	0
chr7:98835112-98855195	ENSMUSG00000015957	Wnt11	1	0	1	3	11
chr1:177762962-177796511	ENSMUSG00000015961	Adss	-1	72	88	98	89
chr1:177729814-177753324	ENSMUSG00000015962	1700016C15Rik	1	0	0	0	0
chr14:29996141-30008896	ENSMUSG00000015966	Il17rb	-1	0	0	0	0
chr14:30039949-30491156	ENSMUSG00000015968	Cacna1d	-1	0	0	0	0
chr14:30009023-30040466	ENSMUSG00000015970	Chdh	1	0	0	0	0
chr14:29978337-29993221	ENSMUSG00000015971	Actr8	1	24	30	35	42
chr7:139212988-139242979	ENSMUSG00000015980	Lrrc27	1	4	5	3	9
chr7:139103638-139213307	ENSMUSG00000015981	Stk32c	-1	1	2	0	0
chr8:25998722-26015650	ENSMUSG00000015994	Fnta	-1	76	74	84	66
chr13:112867780-112927380	ENSMUSG00000016018	Skiv2l2	-1	72	71	71	71
chr2:158306493-158332852	ENSMUSG00000016024	Lbp	1	0	0	0	0
chr15:85898758-86033777	ENSMUSG00000016028	Celsr1	-1	5	5	6	5
chr9:32422204-32542861	ENSMUSG00000016087	Fli1	-1	0	0	0	0
chr5:151037510-151233836	ENSMUSG00000016128	Stard13	-1	0	0	2	5
chrX:42527866-43429126	ENSMUSG00000016150	Tenm1	-1	2	1	0	0
chr1:193346346-193370298	ENSMUSG00000016179	Camk1g	-1	0	0	0	0
chr1:193091104-193130272	ENSMUSG00000016181	Diexf	-1	27	22	46	55
chr1:193221634-193264075	ENSMUSG00000016194	Hsd11b1	-1	0	0	0	0
chr1:192891233-193035775	ENSMUSG00000016200	Syt14	-1	3	4	9	12
chr17:37270220-37274484	ENSMUSG00000016206	H2-M3	1	0	0	0	0
chrX:36328353-36362341	ENSMUSG00000016239	Lonrf3	1	1	2	2	1
chr2:174461072-174464105	ENSMUSG00000016252	Atp5e	-1	144	183	195	227
chr2:174415804-174427502	ENSMUSG00000016253	Nelfcd	1	78	90	72	78
chr2:174450695-174457882	ENSMUSG00000016255	Tubb1	1	0	0	0	0
chr2:174427493-174439039	ENSMUSG00000016256	Ctsz	-1	41	34	50	81
chr2:174465067-174473081	ENSMUSG00000016257	Prelid3b	-1	90	66	97	91
chr1:192844488-192855756	ENSMUSG00000016262	Sertad4	-1	0	3	6	8
chr17:37480851-37483552	ENSMUSG00000016283	H2-M2	-1	0	0	0	0
chrX:36873900-36884222	ENSMUSG00000016308	Ube2a	1	79	80	76	77
chrX:36795651-36798807	ENSMUSG00000016319	Slc25a5	1	649	671	588	611
chrX:38316184-38336769	ENSMUSG00000016327	Atp1b4	1	0	0	0	0
chr2:181187247-181188771	ENSMUSG00000016344	Ppdpf	1	100	100	115	110
chr2:181075579-181135300	ENSMUSG00000016346	Kcnq2	-1	1	2	2	2
chr2:181147653-181157014	ENSMUSG00000016349	Eef1a2	-1	0	0	0	0
chr2:180986535-181017540	ENSMUSG00000016356	Col20a1	1	1	1	2	1
chrX:75785654-75875182	ENSMUSG00000016382	Pls3	-1	7	15	12	10
chr2:106693269-106868356	ENSMUSG00000016386	Mpped2	1	6	7	8	5
chrX:37126795-37150746	ENSMUSG00000016409	Nkap	1	7	7	8	9
chrX:37187588-37191163	ENSMUSG00000016427	Ndufa1	-1	144	93	65	110
chr2:105126529-105173616	ENSMUSG00000016458	Wt1	1	1	2	9	12
chr13:29906575-29985668	ENSMUSG00000016477	E2f3	-1	14	19	23	17
chr1:195097382-195131586	ENSMUSG00000016481	Cr1l	-1	14	14	12	13
chr6:146888487-147032025	ENSMUSG00000016487	Ppfibp1	1	11	12	14	17
chr1:195036826-195092249	ENSMUSG00000016493	Cd46	-1	0	0	0	0
chr1:194938819-194961279	ENSMUSG00000016494	Cd34	1	2	2	2	3
chr19:29348599-29367390	ENSMUSG00000016495	Plgrkt	-1	13	9	13	20
chr19:29367455-29388095	ENSMUSG00000016496	Cd274	1	0	0	0	0
chr19:29410919-29471157	ENSMUSG00000016498	Pdcd1lg2	1	0	0	0	1
chr5:146948657-146955614	ENSMUSG00000016503	Gtf3a	1	55	57	59	56
chr5:146951573-146963800	ENSMUSG00000016510	Mtif3	-1	16	17	18	15
chr5:147016655-147076586	ENSMUSG00000016520	Lnx2	-1	12	10	8	12
chr1:130932656-130940115	ENSMUSG00000016524	Il19	-1	0	0	0	0
chr1:131127455-131138340	ENSMUSG00000016526	Dyrk3	-1	44	36	37	41
chr1:131053700-131097826	ENSMUSG00000016528	Mapkapk2	-1	11	21	16	24
chr1:131019845-131024974	ENSMUSG00000016529	Il10	1	0	0	0	0
chrX:38401357-38456454	ENSMUSG00000016534	Lamp2	-1	11	20	15	13
chr15:85336381-85463836	ENSMUSG00000016541	Atxn10	1	120	134	184	252
chr15:77940522-77956722	ENSMUSG00000016552	Foxred2	-1	5	5	5	4
chr15:77958998-77970824	ENSMUSG00000016554	Eif3d	-1	309	301	333	312
chr11:116021912-116027962	ENSMUSG00000016559	H3f3b	-1	738	683	665	657
chr15:84923428-84942955	ENSMUSG00000016619	Nup50	1	50	52	71	69
chr15:84785381-84856049	ENSMUSG00000016624	Phf21b	-1	10	5	3	4
chr7:107166990-107198102	ENSMUSG00000016626	Nlrp14	1	0	0	0	0
chr15:78159465-78174108	ENSMUSG00000016637	Ift27	-1	18	12	18	15
chr15:83375607-83464606	ENSMUSG00000016664	Pacsin2	-1	50	60	91	106
chr13:24327420-24477285	ENSMUSG00000016756	Cmah	1	125	144	109	77
chr15:83575119-83595157	ENSMUSG00000016757	Ttll12	-1	36	33	41	46
chr15:83526862-83544635	ENSMUSG00000016758	Bik	1	1	1	0	6
chr15:83602583-83725021	ENSMUSG00000016763	Scube1	-1	0	0	0	0
chr14:52279146-52296391	ENSMUSG00000016831	Tox4	1	30	28	28	33
chr5:100798627-100804471	ENSMUSG00000016833	Mrps18c	1	78	84	103	93
chr1:12692277-12861192	ENSMUSG00000016918	Sulf1	1	9	9	6	10
chr2:162931528-162937121	ENSMUSG00000016921	Srsf6	1	249	284	300	271
chr2:160731300-160775760	ENSMUSG00000016933	Plcg1	1	43	35	30	32
chr11:115420128-115431274	ENSMUSG00000016940	Kctd2	1	15	11	14	19
chr15:78439668-78468634	ENSMUSG00000016942	Tmprss6	-1	0	0	0	0
chr17:24047734-24073485	ENSMUSG00000016946	Kctd5	-1	40	43	56	50
chr13:21981194-21988734	ENSMUSG00000016982	Pom121l2	1	0	0	0	0
chr11:17938756-17953875	ENSMUSG00000016984	Etaa1	-1	17	18	16	12
chr2:164389393-164405160	ENSMUSG00000016995	Matn4	-1	0	0	0	0
chr2:164275952-164278459	ENSMUSG00000016998	Svs4	-1	0	0	0	0
chr2:164316751-164318453	ENSMUSG00000017000	Svs6	1	0	0	0	0
chr2:164354070-164389095	ENSMUSG00000017002	Slpi	-1	0	0	0	1
chr2:164289268-164291500	ENSMUSG00000017003	Svs3a	1	0	0	0	0
chr2:164332740-164334396	ENSMUSG00000017004	Svs5	1	0	0	0	0
chr2:164403141-164415448	ENSMUSG00000017007	Rbpjl	1	0	0	0	0
chr2:164424247-164443887	ENSMUSG00000017009	Sdc4	-1	39	50	85	100
chr8:21969775-21974041	ENSMUSG00000017049	Ccdc70	1	0	0	0	0
chrX:36112110-36171259	ENSMUSG00000017057	Il13ra1	1	2	0	1	2
chr13:28142484-28151611	ENSMUSG00000017064	Prl5a1	1	0	0	0	0
chr11:101552149-101581951	ENSMUSG00000017119	Nbr1	1	79	86	89	64
chr11:118132019-118248592	ENSMUSG00000017132	Cyth1	-1	2	3	5	4
chr2:51130438-51149111	ENSMUSG00000017144	Rnd3	-1	22	16	15	11
chr11:101488764-101551955	ENSMUSG00000017146	Brca1	-1	35	37	31	29
chr11:100334407-100336996	ENSMUSG00000017165	Gast	1	0	0	0	1
chr11:101170523-101190724	ENSMUSG00000017167	Cntnap1	1	0	0	0	0
chr11:100422321-100441808	ENSMUSG00000017176	Nt5c3b	-1	34	38	33	43
chr11:101277968-101279114	ENSMUSG00000017188	Coa3	-1	43	40	38	49
chr11:98551097-98558665	ENSMUSG00000017195	Zpbp2	1	0	0	0	0
chr11:98664351-98677708	ENSMUSG00000017204	Gsdma	1	0	0	0	0
chr11:98704591-98729435	ENSMUSG00000017210	Med24	-1	47	44	44	61
chr11:98646759-98657964	ENSMUSG00000017211	Gsdma2	1	0	0	1	0
chr11:98682554-98695979	ENSMUSG00000017221	Psmd3	1	249	224	208	247
chr4:148558429-148582401	ENSMUSG00000017264	Exosc10	1	121	114	120	108
chr11:76120987-76243725	ENSMUSG00000017286	Glod4	-1	61	77	78	69
chr11:76046226-76179647	ENSMUSG00000017288	Vps53	-1	17	15	27	27
chr11:77529162-77607815	ENSMUSG00000017291	Taok1	-1	12	13	15	13
chr2:164745983-164768607	ENSMUSG00000017299	Dnttip1	1	33	24	29	43
chr2:164777161-164779967	ENSMUSG00000017300	Tnnc2	-1	1	2	1	0
chr2:164792768-164804882	ENSMUSG00000017307	Acot8	-1	29	20	20	19
chr11:102041509-102055620	ENSMUSG00000017309	Cd300lg	1	0	0	0	0
chr2:164698501-164702453	ENSMUSG00000017310	Spint4	1	0	0	0	0
chr11:102106676-102107832	ENSMUSG00000017311	Pyy	-1	0	0	1	1
chr11:102057015-102088515	ENSMUSG00000017314	Mpp2	-1	0	0	1	2
chr11:102099930-102101319	ENSMUSG00000017316	Ppy	-1	0	0	0	0
chr11:78499091-78502324	ENSMUSG00000017344	Vtn	1	0	0	0	0
chr11:78567168-78697373	ENSMUSG00000017376	Nlk	-1	12	14	20	24
chr11:78158499-78165589	ENSMUSG00000017386	Traf4	-1	70	56	53	73
chr11:78322968-78327781	ENSMUSG00000017390	Aldoc	1	8	8	8	11
chr11:98036623-98053462	ENSMUSG00000017400	Stac2	-1	5	9	20	26
chr11:98026710-98030492	ENSMUSG00000017404	Rpl19	1	2496	2494	2138	2358
chr11:78166106-78176675	ENSMUSG00000017405	Nek8	-1	15	11	7	10
chr2:52428320-52676831	ENSMUSG00000017412	Cacnb4	-1	0	0	0	0
chr11:97923238-97986444	ENSMUSG00000017417	Plxdc1	-1	2	2	3	5
chr2:15049395-15082456	ENSMUSG00000017418	Arl5b	1	15	13	18	14
chr11:80383279-80405733	ENSMUSG00000017421	Zfp207	1	277	254	255	216
chr11:80428615-80473248	ENSMUSG00000017428	Psmd11	1	123	159	163	183
chr11:118428203-118449963	ENSMUSG00000017446	C1qtnf1	1	0	0	0	0
chr11:77880615-77894096	ENSMUSG00000017453	Pipox	-1	47	46	49	37
chr11:118301069-118355740	ENSMUSG00000017466	Timp2	-1	2	3	6	15
chr8:122376609-122417360	ENSMUSG00000017478	Zc3h18	1	82	83	89	88
chr14:16365179-16430787	ENSMUSG00000017485	Top2b	1	21	16	23	39
chr14:16430842-16575472	ENSMUSG00000017491	Rarb	-1	0	0	0	0
chr11:99041244-99054392	ENSMUSG00000017493	Igfbp4	1	1	1	3	6
chr11:98907801-98923940	ENSMUSG00000017499	Cdc6	1	41	44	39	29
chr11:79993106-80034123	ENSMUSG00000017548	Suz12	1	76	109	126	98
chr11:80089400-80135794	ENSMUSG00000017550	Atad5	1	12	19	17	16
chr11:80046493-80080991	ENSMUSG00000017561	Crlf3	-1	34	49	52	49
chr11:99345565-99351104	ENSMUSG00000017588	Krt27	-1	0	0	0	0
chr11:99065678-99089306	ENSMUSG00000017607	Tns4	-1	0	0	0	1
chr11:78522850-78536332	ENSMUSG00000017615	Tnfaip1	-1	21	25	26	30
chr11:76416734-76622314	ENSMUSG00000017631	Abr	-1	44	56	81	89
chr11:79591212-79698023	ENSMUSG00000017639	Rab11fip4	1	10	11	5	5
chr2:165055627-165072948	ENSMUSG00000017652	Cd40	1	1	0	0	3
chr2:165276554-165287869	ENSMUSG00000017664	Slc35c2	-1	20	15	19	15
chr2:165374264-165388259	ENSMUSG00000017667	Zfp334	-1	0	1	1	2
chr2:165288031-165326479	ENSMUSG00000017670	Elmo2	-1	23	21	20	22
chr11:79239372-79254671	ENSMUSG00000017677	Wsb1	-1	73	134	92	91
chr2:163602314-163619013	ENSMUSG00000017679	Ttpal	1	2	3	3	8
chr11:80209019-80267907	ENSMUSG00000017686	Rhot1	1	22	30	36	31
chr3:3508030-3658052	ENSMUSG00000017688	Hnf4g	1	0	0	0	0
chr11:80300912-80355955	ENSMUSG00000017692	Rhbdl3	1	0	1	0	1
chr2:163726584-163750239	ENSMUSG00000017697	Ada	-1	12	7	7	6
chr2:163623272-163645131	ENSMUSG00000017707	Serinc3	-1	33	45	38	42
chr11:117867952-117873481	ENSMUSG00000017713	Tha1	-1	0	0	0	0
chr11:117986292-118024011	ENSMUSG00000017715	Pgs1	1	49	57	56	74
chr11:117849251-117855743	ENSMUSG00000017716	Birc5	1	202	217	216	220
chr11:117825924-117839908	ENSMUSG00000017718	Afmid	1	1	2	3	2
chr2:164470301-164473724	ENSMUSG00000017720	Trp53tg5	-1	0	0	0	0
chr2:164497520-164508301	ENSMUSG00000017721	Pigt	1	59	59	75	75
chr2:164562413-164568510	ENSMUSG00000017723	Wfdc2	1	43	38	56	138
chr11:101769742-101785371	ENSMUSG00000017724	Etv4	-1	86	71	59	40
chr2:164588343-164593594	ENSMUSG00000017733	Eppin	-1	0	0	0	0
chr2:164486106-164493319	ENSMUSG00000017734	Dbndd2	1	0	0	0	0
chr2:164940780-164955850	ENSMUSG00000017737	Mmp9	1	1	0	2	7
chr2:164960802-164999731	ENSMUSG00000017740	Slc12a5	1	0	0	2	3
chr11:100766032-100770957	ENSMUSG00000017747	Ghdc	-1	6	11	7	10
chr2:164839518-164857711	ENSMUSG00000017754	Pltp	-1	20	22	16	10
chr13:73763697-73816743	ENSMUSG00000017756	Slc12a7	1	41	40	27	22
chr2:164832873-164841032	ENSMUSG00000017760	Ctsa	1	107	80	54	67
chr2:164822686-164826871	ENSMUSG00000017764	Zswim1	1	43	36	35	21
chr8:105943590-105966097	ENSMUSG00000017765	Slc12a4	-1	14	15	18	27
chr2:164826389-164828537	ENSMUSG00000017767	Spata25	-1	0	0	0	0
chr11:75650504-75673910	ENSMUSG00000017774	Myo1c	1	57	67	94	102
chr11:75679259-75706908	ENSMUSG00000017776	Crk	1	49	61	66	65
chr13:86044816-86046904	ENSMUSG00000017778	Cox7c	-1	454	448	453	475
chr11:75588097-75628804	ENSMUSG00000017781	Pitpna	1	50	84	82	79
chr11:101087277-101092207	ENSMUSG00000017801	Mlx	1	28	46	38	52
chr11:101096322-101119893	ENSMUSG00000017802	Fam134c	-1	16	20	18	20
chr2:163336242-163397993	ENSMUSG00000017817	Jph2	-1	0	0	1	3
chr11:100694884-100704271	ENSMUSG00000017830	Dhx58	-1	1	1	2	2
chr17:53479234-53507671	ENSMUSG00000017831	Rab5a	1	40	52	53	51
chr11:100713850-100714575	ENSMUSG00000017832	Hspb9	1	0	0	0	0
chr11:100619244-100627607	ENSMUSG00000017837	Nkiras2	1	24	21	18	26
chr12:110485739-110583061	ENSMUSG00000017843	Ppp2r5c	1	31	35	35	35
chr2:163017354-163046141	ENSMUSG00000017858	Ift52	1	27	33	30	24
chr2:163054687-163084688	ENSMUSG00000017861	Mybl2	1	589	520	372	225
chr2:162987330-163014127	ENSMUSG00000017868	Sgk2	1	0	0	0	0
chr2:165595032-165771727	ENSMUSG00000017897	Eya2	1	0	0	0	1
chr13:27196659-27203749	ENSMUSG00000017922	Prl3c1	1	0	0	0	0
chr2:167298444-167349183	ENSMUSG00000017929	B4galt5	-1	21	23	27	30
chr2:163438476-163455324	ENSMUSG00000017943	Gdap1l1	1	0	0	0	0
chr2:163506808-163572910	ENSMUSG00000017950	Hnf4a	1	0	0	0	0
chr2:167191805-167240604	ENSMUSG00000017969	Ptgis	-1	11	10	9	6
chr6:23262773-23839421	ENSMUSG00000017978	Cadps2	-1	0	0	0	0
chr2:167015193-167034947	ENSMUSG00000017999	Ddx27	1	123	117	111	110
chr5:143622447-143710250	ENSMUSG00000018001	Cyth3	1	3	3	5	5
chr15:78597047-78622019	ENSMUSG00000018008	Cyth4	1	0	0	3	9
chr11:120721470-120723969	ENSMUSG00000018012	Rac3	1	4	2	2	3
chr15:83113433-83122801	ENSMUSG00000018040	Rrp7a	-1	131	144	131	115
chr15:83153494-83172592	ENSMUSG00000018042	Cyb5r3	-1	142	128	159	233
chr11:86210681-86257575	ENSMUSG00000018068	Ints2	-1	16	27	22	26
chr5:118560679-118765438	ENSMUSG00000018076	Med13l	1	15	13	12	13
chr13:23684199-23692488	ENSMUSG00000018102	Hist1h2bc	1	22	25	17	16
chr15:79258195-79285537	ENSMUSG00000018126	Baiap2l2	-1	0	1	1	1
chr5:139791513-139802653	ENSMUSG00000018143	Mafk	1	3	11	16	14
chr11:98152154-98193293	ENSMUSG00000018160	Med1	-1	42	34	38	44
chr10:128567523-128589652	ENSMUSG00000018166	Erbb3	-1	9	18	15	12
chr11:98358368-98381112	ENSMUSG00000018167	Stard3	1	19	15	14	14
chr11:98464902-98546031	ENSMUSG00000018168	Ikzf3	-1	0	0	0	0
chr15:78755882-78773475	ENSMUSG00000018169	Mfng	-1	1	5	2	2
chr11:86583865-86683836	ENSMUSG00000018171	Vmp1	-1	20	36	61	88
chr1:143777272-143807466	ENSMUSG00000018189	Uchl5	1	146	116	122	140
chr1:143716338-143749676	ENSMUSG00000018196	Glrx2	1	57	56	52	46
chr1:143750790-143777068	ENSMUSG00000018199	Trove2	-1	4	5	8	8
chr2:164070322-164155524	ENSMUSG00000018209	Stk4	1	31	28	34	32
chr2:164214454-164221660	ENSMUSG00000018211	Wfdc15b	-1	0	0	0	0
chr11:63128982-63159547	ENSMUSG00000018217	Pmp22	1	0	2	3	6
chr11:53431023-53437904	ENSMUSG00000018238	Gdf9	1	0	0	0	0
chr11:53324679-53333301	ENSMUSG00000018239	Zcchc10	1	47	48	49	43
chr13:27345683-27354216	ENSMUSG00000018259	Prl8a2	1	0	0	0	0
chr5:119832668-119885219	ENSMUSG00000018263	Tbx5	1	0	0	0	0
chr11:70525367-70527858	ENSMUSG00000018286	Psmb6	1	645	522	556	560
chr11:70663771-70669416	ENSMUSG00000018287	Spag7	-1	127	98	98	110
chr11:70651850-70654644	ENSMUSG00000018293	Pfn1	-1	1589	1367	1413	1562
chr2:164053540-164071169	ENSMUSG00000018322	Tomm34	-1	35	40	43	42
chr2:163994960-164018588	ENSMUSG00000018326	Ywhab	1	99	110	118	125
chr11:79013440-79146407	ENSMUSG00000018334	Ksr1	-1	12	7	4	13
chr11:54902453-54910377	ENSMUSG00000018339	Gpx3	1	14	16	13	11
chr11:54979108-55033445	ENSMUSG00000018340	Anxa6	-1	56	46	51	63
chr6:67291318-67376188	ENSMUSG00000018341	Il12rb2	-1	0	0	0	0
chr11:65807175-65829239	ENSMUSG00000018347	Zkscan6	1	4	5	7	5
chr11:106988629-106999541	ENSMUSG00000018362	Kpna2	-1	36	28	51	29
chr11:106820066-106920715	ENSMUSG00000018363	Smurf2	-1	8	11	13	14
chr11:106789252-106819930	ENSMUSG00000018372	Cep95	1	12	10	15	14
chr11:88068279-88084729	ENSMUSG00000018377	Vezf1	1	6	9	15	13
chr11:88098058-88194140	ENSMUSG00000018378	Cuedc1	1	2	3	5	9
chr11:88047373-88053755	ENSMUSG00000018379	Srsf1	1	417	447	389	460
chr11:95830074-95842476	ENSMUSG00000018381	Abi3	-1	0	4	9	8
chr11:53457205-53467766	ENSMUSG00000018387	Shroom1	1	0	0	3	2
chr11:53567379-53601967	ENSMUSG00000018395	Kif3a	1	12	10	13	22
chr11:53519257-53549565	ENSMUSG00000018398	2021-09-08	1	13	12	14	19
chr11:87592162-87616302	ENSMUSG00000018401	Mtmr4	1	19	17	31	38
chr11:84813061-84819515	ENSMUSG00000018405	Mrm1	-1	12	10	7	12
chr11:104231390-104332090	ENSMUSG00000018411	Mapt	1	11	12	3	3
chr11:104333229-104468861	ENSMUSG00000018412	Kansl1	-1	44	45	43	38
chr11:60417145-60450927	ENSMUSG00000018415	Gid4	1	13	13	13	13
chr1:51749765-51916071	ENSMUSG00000018417	Myo1b	-1	29	28	20	28
chr11:86768846-86807746	ENSMUSG00000018425	Dhx40	-1	17	20	20	19
chr11:86936425-86993707	ENSMUSG00000018427	Ypel2	-1	2	2	2	1
chr11:88830792-88864586	ENSMUSG00000018428	Akap1	-1	86	86	72	64
chr11:107166663-107189381	ENSMUSG00000018433	Nol11	-1	56	52	64	58
chr11:71007164-71019841	ENSMUSG00000018442	Derl2	-1	23	22	18	22
chr11:70977836-70983026	ENSMUSG00000018446	C1qbp	-1	484	497	436	393
chr11:70970213-70977833	ENSMUSG00000018449	Rpain	1	40	51	42	46
chr11:71031941-71033513	ENSMUSG00000018451	6330403K07Rik	-1	0	1	0	1
chr2:165405028-165473230	ENSMUSG00000018459	Slc13a3	-1	0	0	0	0
chr11:69326258-69333042	ENSMUSG00000018470	Kcnab3	1	2	2	1	1
chr11:69343273-69369406	ENSMUSG00000018474	Chd3	-1	19	9	10	11
chr11:69398508-69413675	ENSMUSG00000018476	Kdm6b	-1	17	15	14	15
chr11:85170404-85181145	ENSMUSG00000018479	1700125H20Rik	1	0	2	0	0
chr11:85187262-85235130	ENSMUSG00000018481	Appbp2	-1	23	30	32	33
chr11:103727364-103749821	ENSMUSG00000018486	Wnt9b	-1	0	0	0	0
chr11:62248984-62266453	ENSMUSG00000018500	Adora2b	1	0	1	3	0
chr11:62316426-62458541	ENSMUSG00000018501	Ncor1	-1	268	226	202	136
chr11:62574486-62600515	ENSMUSG00000018507	Trpv2	1	1	1	0	0
chr11:62524946-62539261	ENSMUSG00000018509	Cenpv	-1	57	59	62	63
chr11:97688823-97700497	ENSMUSG00000018537	Pcgf2	-1	134	115	82	58
chr11:97745481-97766556	ENSMUSG00000018541	Cwc25	-1	18	21	23	18
chr11:97771481-97775918	ENSMUSG00000018543	1700001P01Rik	-1	1	0	0	0
chr11:97715157-97744704	ENSMUSG00000018547	Pip4k2b	-1	28	28	27	28
chr11:87127077-87220683	ENSMUSG00000018548	Trim37	1	24	22	22	26
chr11:69935796-69941605	ENSMUSG00000018554	Ybx2	1	8	6	10	5
chr11:69981156-69990601	ENSMUSG00000018559	Ctdnep1	1	46	60	38	79
chr11:69968222-69982517	ENSMUSG00000018565	Elp5	-1	79	95	86	81
chr11:69942539-69948188	ENSMUSG00000018566	Slc2a4	-1	0	1	1	0
chr11:69991143-69994951	ENSMUSG00000018567	Gabarap	1	70	73	59	88
chr11:69964779-69967885	ENSMUSG00000018569	Cldn7	1	0	4	5	14
chr11:69897352-69900987	ENSMUSG00000018570	2810408A11Rik	-1	3	7	4	4
chr11:69995777-70000009	ENSMUSG00000018572	Phf23	1	97	91	68	83
chr11:70010183-70015411	ENSMUSG00000018574	Acadvl	-1	21	20	20	29
chr12:117877982-118199043	ENSMUSG00000018581	Dnah11	-1	0	0	0	0
chr11:55469685-55504838	ENSMUSG00000018583	G3bp1	1	155	138	152	157
chr11:55446641-55461239	ENSMUSG00000018585	Atox1	-1	181	170	157	147
chrX:165129017-165327393	ENSMUSG00000018589	Glra2	-1	0	0	0	0
chr11:55394500-55423183	ENSMUSG00000018593	Sparc	-1	236	296	470	623
chrX:136757674-136780141	ENSMUSG00000018595	Glra4	-1	0	0	0	0
chr11:60728398-60732951	ENSMUSG00000018599	Mief2	1	13	13	4	7
chr5:119670669-119684724	ENSMUSG00000018604	Tbx3	1	100	78	47	45
chr9:7628231-7674979	ENSMUSG00000018620	Mmp20	1	0	0	0	0
chr9:7692090-7699585	ENSMUSG00000018623	Mmp7	1	0	0	0	0
chr11:104132855-104175523	ENSMUSG00000018634	Crhr1	1	0	0	0	0
chr11:84048041-84069261	ENSMUSG00000018648	Dusp14	-1	15	53	186	255
chr11:84078920-84129600	ENSMUSG00000018651	Tada2a	-1	47	55	55	55
chr11:11685003-11772926	ENSMUSG00000018654	Ikzf1	1	0	0	0	1
chr6:42584866-42597692	ENSMUSG00000018656	Tcaf3	-1	0	0	0	0
chr11:96937825-96943986	ENSMUSG00000018659	Pnpo	-1	13	14	15	16
chr11:113649169-113667054	ENSMUSG00000018661	Cog1	1	28	24	28	36
chr11:96789127-96808640	ENSMUSG00000018666	Cbx1	1	151	139	121	139
chr11:96907426-96916496	ENSMUSG00000018669	Cdk5rap3	-1	69	60	43	62
chr11:96849870-96861203	ENSMUSG00000018672	Copz2	1	0	2	1	3
chr11:102402985-102407946	ENSMUSG00000018677	Slc25a39	-1	252	246	240	241
chr11:96953341-96982959	ENSMUSG00000018678	Sp2	-1	37	40	32	32
chr11:84422855-84513522	ENSMUSG00000018697	Aatf	-1	56	58	43	51
chr11:84518284-84525535	ENSMUSG00000018698	Lhx1	-1	0	0	0	1
chr12:110601452-110666945	ENSMUSG00000018707	Dync1h1	1	244	238	287	237
chr11:113698172-113710017	ENSMUSG00000018727	Cpsf4l	-1	22	10	3	1
chr11:83294642-83302586	ENSMUSG00000018733	Pex12	-1	10	13	12	11
chr11:68821434-68871858	ENSMUSG00000018736	Ndel1	-1	26	21	69	70
chr11:68968131-68974365	ENSMUSG00000018740	Slc25a35	1	2	3	3	3
chr11:69765912-69784023	ENSMUSG00000018750	Zbtb4	1	0	1	0	1
chr11:69682577-69696098	ENSMUSG00000018752	Tnfsfm13	-1	2	1	0	0
chr11:69656697-69662642	ENSMUSG00000018761	Mpdu1	-1	147	112	91	98
chr11:69632990-69653297	ENSMUSG00000018765	Fxr2	1	87	86	70	112
chr2:73908447-73911326	ENSMUSG00000018770	Atp5g3	-1	405	436	375	456
chr11:69664213-69666153	ENSMUSG00000018774	Cd68	-1	25	28	56	56
chr11:69759890-69761968	ENSMUSG00000018776	Slc35g3	-1	0	0	0	0
chr8:46471037-46536051	ENSMUSG00000018796	Acsl1	1	13	11	13	13
[truncated: 48,602 more rows]

## Sheet: Brg1 shRNA RNA-seq
Supplementary Table S4
ensg	name		ensg	name	Brg1.sh1.0h	Brg1.sh1.8h	Brg1.sh2.0h	Brg1.sh2.8h	shScramble.0h	shScramble.8h
ENSMUSG00000000001	Gnai3		ENSMUSG00000000001	Gnai3	21	53	28	56	34	71
ENSMUSG00000000003	Pbsn		ENSMUSG00000000003	Pbsn	0	0	0	0	0	0
ENSMUSG00000000028	Cdc45		ENSMUSG00000000028	Cdc45	65	70	59	62	41	47
ENSMUSG00000000031	H19		ENSMUSG00000000031	H19	81	91	66	91	61	79
ENSMUSG00000000037	Scml2		ENSMUSG00000000037	Scml2	0	1	1	0	1	0
ENSMUSG00000000049	Apoh		ENSMUSG00000000049	Apoh	0	0	0	0	0	0
ENSMUSG00000000056	Narf		ENSMUSG00000000056	Narf	2	4	2	7	2	10
ENSMUSG00000000058	Cav2		ENSMUSG00000000058	Cav2	0	0	0	0	0	0
ENSMUSG00000000078	Klf6		ENSMUSG00000000078	Klf6	4	38	6	45	6	46
ENSMUSG00000000085	Scmh1		ENSMUSG00000000085	Scmh1	16	10	5	10	4	12
ENSMUSG00000000088	Cox5a		ENSMUSG00000000088	Cox5a	601	491	646	544	763	578
ENSMUSG00000000093	Tbx2		ENSMUSG00000000093	Tbx2	0	0	0	0	0	0
ENSMUSG00000000094	Tbx4		ENSMUSG00000000094	Tbx4	0	0	0	0	0	0
ENSMUSG00000000103	Zfy2		ENSMUSG00000000103	Zfy2	0	0	0	0	0	0
ENSMUSG00000000120	Ngfr		ENSMUSG00000000120	Ngfr	7	23	8	30	10	24
ENSMUSG00000000125	Wnt3		ENSMUSG00000000125	Wnt3	0	0	0	0	0	0
ENSMUSG00000000126	Wnt9a		ENSMUSG00000000126	Wnt9a	0	1	0	1	0	1
ENSMUSG00000000127	Fer		ENSMUSG00000000127	Fer	10	15	7	12	8	10
ENSMUSG00000000131	Xpo6		ENSMUSG00000000131	Xpo6	190	166	150	142	130	135
ENSMUSG00000000134	Tfe3		ENSMUSG00000000134	Tfe3	26	24	24	28	45	42
ENSMUSG00000000142	Axin2		ENSMUSG00000000142	Axin2	17	32	17	28	22	38
ENSMUSG00000000148	Brat1		ENSMUSG00000000148	Brat1	16	18	13	14	11	13
ENSMUSG00000000149	Gna12		ENSMUSG00000000149	Gna12	19	34	17	42	23	39
ENSMUSG00000000154	Slc22a18		ENSMUSG00000000154	Slc22a18	0	0	0	0	0	0
ENSMUSG00000000157	Itgb2l		ENSMUSG00000000157	Itgb2l	0	0	0	0	0	0
ENSMUSG00000000159	Igsf5		ENSMUSG00000000159	Igsf5	0	0	0	0	0	1
ENSMUSG00000000167	Pih1d2		ENSMUSG00000000167	Pih1d2	1	1	6	1	1	4
ENSMUSG00000000168	Dlat		ENSMUSG00000000168	Dlat	25	36	30	42	43	45
ENSMUSG00000000171	Sdhd		ENSMUSG00000000171	Sdhd	165	197	181	187	161	158
ENSMUSG00000000182	Fgf23		ENSMUSG00000000182	Fgf23	0	0	0	0	0	0
ENSMUSG00000000183	Fgf6		ENSMUSG00000000183	Fgf6	0	0	0	0	0	0
ENSMUSG00000000184	Ccnd2		ENSMUSG00000000184	Ccnd2	1	1	1	1	3	1
ENSMUSG00000000194	Gpr107		ENSMUSG00000000194	Gpr107	27	32	25	38	27	44
ENSMUSG00000000197	Nalcn		ENSMUSG00000000197	Nalcn	0	0	0	0	0	0
ENSMUSG00000000202	Btbd17		ENSMUSG00000000202	Btbd17	0	1	0	0	0	1
ENSMUSG00000000204	Slfn4		ENSMUSG00000000204	Slfn4	0	0	0	0	0	0
ENSMUSG00000000214	Th		ENSMUSG00000000214	Th	0	0	0	0	0	0
ENSMUSG00000000215	Ins2		ENSMUSG00000000215	Ins2	0	0	0	0	0	0
ENSMUSG00000000216	Scnn1g		ENSMUSG00000000216	Scnn1g	0	0	0	0	0	0
ENSMUSG00000000223	Drp2		ENSMUSG00000000223	Drp2	0	0	0	0	0	0
ENSMUSG00000000244	Tspan32		ENSMUSG00000000244	Tspan32	0	0	1	0	2	2
ENSMUSG00000000247	Lhx2		ENSMUSG00000000247	Lhx2	0	2	0	0	0	0
ENSMUSG00000000248	Clec2g		ENSMUSG00000000248	Clec2g	0	0	0	0	0	0
ENSMUSG00000000253	Gmpr		ENSMUSG00000000253	Gmpr	3	5	5	6	4	9
ENSMUSG00000000263	Glra1		ENSMUSG00000000263	Glra1	0	0	0	0	0	0
ENSMUSG00000000266	Mid2		ENSMUSG00000000266	Mid2	0	0	0	0	0	0
ENSMUSG00000000275	Trim25		ENSMUSG00000000275	Trim25	25	34	33	41	47	39
ENSMUSG00000000276	Dgke		ENSMUSG00000000276	Dgke	4	6	4	5	3	5
ENSMUSG00000000278	Scpep1		ENSMUSG00000000278	Scpep1	89	104	83	95	65	79
ENSMUSG00000000282	Mnt		ENSMUSG00000000282	Mnt	7	14	9	11	15	10
ENSMUSG00000000290	Itgb2		ENSMUSG00000000290	Itgb2	0	0	0	0	0	2
ENSMUSG00000000295	Hddc2		ENSMUSG00000000295	Hddc2	32	26	31	29	36	30
ENSMUSG00000000296	Tpd52l1		ENSMUSG00000000296	Tpd52l1	13	18	24	26	11	25
ENSMUSG00000000301	Pemt		ENSMUSG00000000301	Pemt	7	14	6	7	6	9
ENSMUSG00000000303	Cdh1		ENSMUSG00000000303	Cdh1	23	92	33	124	55	207
ENSMUSG00000000305	Cdh4		ENSMUSG00000000305	Cdh4	0	1	1	1	1	1
ENSMUSG00000000308	Ckmt1		ENSMUSG00000000308	Ckmt1	12	12	10	7	7	3
ENSMUSG00000000317	Bcl6b		ENSMUSG00000000317	Bcl6b	0	1	1	0	2	2
ENSMUSG00000000318	Clec10a		ENSMUSG00000000318	Clec10a	2	2	0	0	0	0
ENSMUSG00000000320	Alox12		ENSMUSG00000000320	Alox12	0	0	0	0	0	0
ENSMUSG00000000325	Arvcf		ENSMUSG00000000325	Arvcf	6	9	16	9	18	10
ENSMUSG00000000326	Comt		ENSMUSG00000000326	Comt	20	16	20	21	25	22
ENSMUSG00000000339	Rtca		ENSMUSG00000000339	Rtca	53	39	52	41	54	54
ENSMUSG00000000340	Dbt		ENSMUSG00000000340	Dbt	6	18	10	13	10	20
ENSMUSG00000000346	Dazap2		ENSMUSG00000000346	Dazap2	28	53	27	31	38	42
ENSMUSG00000000355	Mcts1		ENSMUSG00000000355	Mcts1	55	60	46	49	33	45
ENSMUSG00000000359	Rem1		ENSMUSG00000000359	Rem1	2	0	0	0	0	0
ENSMUSG00000000365	Rnf17		ENSMUSG00000000365	Rnf17	5	10	7	10	10	8
ENSMUSG00000000374	Trappc10		ENSMUSG00000000374	Trappc10	2	10	3	9	5	13
ENSMUSG00000000378	Ccm2		ENSMUSG00000000378	Ccm2	35	39	30	29	25	36
ENSMUSG00000000381	Wap		ENSMUSG00000000381	Wap	0	0	0	0	0	0
ENSMUSG00000000384	Tbrg4		ENSMUSG00000000384	Tbrg4	136	148	137	126	162	135
ENSMUSG00000000385	Tmprss2		ENSMUSG00000000385	Tmprss2	0	0	0	0	0	0
ENSMUSG00000000386	Mx1		ENSMUSG00000000386	Mx1	0	0	0	0	0	0
ENSMUSG00000000392	Fap		ENSMUSG00000000392	Fap	0	0	0	0	0	0
ENSMUSG00000000394	Gcg		ENSMUSG00000000394	Gcg	0	0	0	0	0	0
ENSMUSG00000000399	Ndufa9		ENSMUSG00000000399	Ndufa9	112	92	103	86	112	103
ENSMUSG00000000402	Egfl6		ENSMUSG00000000402	Egfl6	5	6	3	4	7	4
ENSMUSG00000000409	Lck		ENSMUSG00000000409	Lck	14	6	21	15	27	13
ENSMUSG00000000411	Tssk3		ENSMUSG00000000411	Tssk3	0	0	0	0	0	0
ENSMUSG00000000416	Cttnbp2		ENSMUSG00000000416	Cttnbp2	1	3	1	1	2	0
ENSMUSG00000000420	Galnt1		ENSMUSG00000000420	Galnt1	16	50	14	42	16	40
ENSMUSG00000000435	Myf5		ENSMUSG00000000435	Myf5	0	0	0	0	0	0
ENSMUSG00000000439	Mkrn2		ENSMUSG00000000439	Mkrn2	28	71	33	52	35	49
ENSMUSG00000000440	Pparg		ENSMUSG00000000440	Pparg	3	4	6	6	6	5
ENSMUSG00000000441	Raf1		ENSMUSG00000000441	Raf1	140	198	136	202	167	207
ENSMUSG00000000486	2018-09-01		ENSMUSG00000000486	2021-09-01	262	190	294	188	376	225
ENSMUSG00000000489	Pdgfb		ENSMUSG00000000489	Pdgfb	0	1	0	1	0	1
ENSMUSG00000000530	Acvrl1		ENSMUSG00000000530	Acvrl1	0	0	0	0	0	1
ENSMUSG00000000531	Grasp		ENSMUSG00000000531	Grasp	19	22	20	21	11	6
ENSMUSG00000000532	Acvr1b		ENSMUSG00000000532	Acvr1b	8	8	7	5	9	6
ENSMUSG00000000538	Tom1l2		ENSMUSG00000000538	Tom1l2	3	9	3	5	1	5
ENSMUSG00000000544	Gpa33		ENSMUSG00000000544	Gpa33	33	40	37	39	51	44
ENSMUSG00000000552	Zfp385a		ENSMUSG00000000552	Zfp385a	24	19	23	25	24	18
ENSMUSG00000000555	Itga5		ENSMUSG00000000555	Itga5	23	56	18	59	28	86
ENSMUSG00000000560	Gabra2		ENSMUSG00000000560	Gabra2	0	0	0	0	0	0
ENSMUSG00000000561	Wdr77		ENSMUSG00000000561	Wdr77	127	185	130	183	124	178
ENSMUSG00000000562	Adora3		ENSMUSG00000000562	Adora3	0	0	0	0	0	0
ENSMUSG00000000563	Atp5f1		ENSMUSG00000000563	Atp5f1	288	307	302	374	308	364
ENSMUSG00000000567	Sox9		ENSMUSG00000000567	Sox9	0	0	0	0	0	0
ENSMUSG00000000568	Hnrnpd		ENSMUSG00000000568	Hnrnpd	275	410	325	365	356	437
ENSMUSG00000000579	Dynlt1c		ENSMUSG00000000579	Dynlt1c	10	5	11	12	20	10
ENSMUSG00000000581	C1d		ENSMUSG00000000581	C1d	21	27	22	43	27	32
ENSMUSG00000000594	Gm2a		ENSMUSG00000000594	Gm2a	4	5	4	4	2	2
ENSMUSG00000000600	Krit1		ENSMUSG00000000600	Krit1	15	30	19	30	24	25
ENSMUSG00000000605	Clcn4		ENSMUSG00000000605	Clcn4	1	1	1	1	0	0
ENSMUSG00000000606	Vmn2r88		ENSMUSG00000000606	Vmn2r88	0	0	0	0	0	0
ENSMUSG00000000617	Grm6		ENSMUSG00000000617	Grm6	0	0	0	0	0	0
ENSMUSG00000000627	Sema4f		ENSMUSG00000000627	Sema4f	2	2	1	3	1	3
ENSMUSG00000000628	Hk2		ENSMUSG00000000628	Hk2	67	133	110	154	89	173
ENSMUSG00000000631	Myo18a		ENSMUSG00000000631	Myo18a	5	17	8	16	10	25
ENSMUSG00000000632	Sez6		ENSMUSG00000000632	Sez6	0	0	0	0	0	0
ENSMUSG00000000673	Haao		ENSMUSG00000000673	Haao	0	0	0	0	0	0
ENSMUSG00000000682	Cd52		ENSMUSG00000000682	Cd52	1	0	3	0	0	0
ENSMUSG00000000686	Abhd15		ENSMUSG00000000686	Abhd15	0	0	0	0	0	0
ENSMUSG00000000690	Hoxb6		ENSMUSG00000000690	Hoxb6	0	0	0	0	0	0
ENSMUSG00000000693	Loxl3		ENSMUSG00000000693	Loxl3	0	0	1	0	0	1
ENSMUSG00000000701	Tcl1b5		ENSMUSG00000000701	Tcl1b5	0	0	0	0	0	0
ENSMUSG00000000706	Btn1a1		ENSMUSG00000000706	Btn1a1	0	1	0	2	0	2
ENSMUSG00000000708	Kat2b		ENSMUSG00000000708	Kat2b	7	11	11	12	8	10
ENSMUSG00000000711	Rab5b		ENSMUSG00000000711	Rab5b	12	20	14	20	20	24
ENSMUSG00000000724	Cryba1		ENSMUSG00000000724	Cryba1	0	0	0	0	0	0
ENSMUSG00000000730	Dnmt3l		ENSMUSG00000000730	Dnmt3l	373	227	392	181	340	165
ENSMUSG00000000731	Aire		ENSMUSG00000000731	Aire	4	3	12	8	20	18
ENSMUSG00000000732	Icosl		ENSMUSG00000000732	Icosl	7	4	7	3	9	5
ENSMUSG00000000738	Spg7		ENSMUSG00000000738	Spg7	36	45	28	31	33	38
ENSMUSG00000000739	Sult5a1		ENSMUSG00000000739	Sult5a1	3	1	1	2	1	3
ENSMUSG00000000740	Rpl13		ENSMUSG00000000740	Rpl13	3608	2693	3735	2850	3513	2735
ENSMUSG00000000743	Chmp1a		ENSMUSG00000000743	Chmp1a	60	51	51	61	51	57
ENSMUSG00000000751	Rpa1		ENSMUSG00000000751	Rpa1	119	172	120	150	171	167
ENSMUSG00000000753	Serpinf1		ENSMUSG00000000753	Serpinf1	0	9	0	5	1	9
ENSMUSG00000000759	Tubgcp3		ENSMUSG00000000759	Tubgcp3	16	20	12	22	10	21
ENSMUSG00000000766	Oprm1		ENSMUSG00000000766	Oprm1	0	0	0	0	0	0
ENSMUSG00000000776	Polr3d		ENSMUSG00000000776	Polr3d	36	40	30	36	38	30
ENSMUSG00000000782	Tcf7		ENSMUSG00000000782	Tcf7	24	58	22	56	30	51
ENSMUSG00000000787	Ddx3x		ENSMUSG00000000787	Ddx3x	70	225	80	199	103	192
ENSMUSG00000000791	Il12rb1		ENSMUSG00000000791	Il12rb1	0	0	0	0	0	0
ENSMUSG00000000792	Slc5a5		ENSMUSG00000000792	Slc5a5	2	18	0	15	0	6
ENSMUSG00000000794	Kcnn3		ENSMUSG00000000794	Kcnn3	0	0	0	0	0	0
ENSMUSG00000000804	Usp32		ENSMUSG00000000804	Usp32	3	12	4	12	3	10
ENSMUSG00000000805	Car4		ENSMUSG00000000805	Car4	2	2	1	2	3	0
ENSMUSG00000000811	Txnrd3		ENSMUSG00000000811	Txnrd3	3	5	4	4	5	4
ENSMUSG00000000817	Fasl		ENSMUSG00000000817	Fasl	0	0	0	0	0	0
ENSMUSG00000000823	Zfp512b		ENSMUSG00000000823	Zfp512b	12	23	6	18	15	22
ENSMUSG00000000826	Dnajc5		ENSMUSG00000000826	Dnajc5	15	36	15	35	25	35
ENSMUSG00000000827	Tpd52l2		ENSMUSG00000000827	Tpd52l2	89	124	107	131	110	130
ENSMUSG00000000838	Fmr1		ENSMUSG00000000838	Fmr1	11	31	13	29	14	30
ENSMUSG00000000861	Bcl11a		ENSMUSG00000000861	Bcl11a	0	0	0	0	0	0
ENSMUSG00000000869	Il4		ENSMUSG00000000869	Il4	0	0	0	0	0	0
ENSMUSG00000000876	Pxmp4		ENSMUSG00000000876	Pxmp4	7	6	8	8	5	2
ENSMUSG00000000881	Dlg3		ENSMUSG00000000881	Dlg3	7	4	5	8	6	22
ENSMUSG00000000884	Gnb1l		ENSMUSG00000000884	Gnb1l	9	13	16	14	8	16
ENSMUSG00000000889	Dbh		ENSMUSG00000000889	Dbh	0	0	0	0	0	0
ENSMUSG00000000901	Mmp11		ENSMUSG00000000901	Mmp11	6	4	17	5	16	4
ENSMUSG00000000902	Smarcb1		ENSMUSG00000000902	Smarcb1	150	127	140	113	154	123
ENSMUSG00000000903	Vpreb3		ENSMUSG00000000903	Vpreb3	0	1	0	0	0	0
ENSMUSG00000000915	Hip1r		ENSMUSG00000000915	Hip1r	5	4	3	4	7	3
ENSMUSG00000000916	Nsun5		ENSMUSG00000000916	Nsun5	52	37	54	37	40	32
ENSMUSG00000000934	Top1mt		ENSMUSG00000000934	Top1mt	6	6	6	4	6	3
ENSMUSG00000000938	Hoxa10		ENSMUSG00000000938	Hoxa10	1	2	0	0	0	0
ENSMUSG00000000942	Hoxa4		ENSMUSG00000000942	Hoxa4	0	0	0	0	0	0
ENSMUSG00000000948	Gm38393		ENSMUSG00000000948	Gm38393	0	6	0	1	2	2
ENSMUSG00000000957	Mmp14		ENSMUSG00000000957	Mmp14	2	3	2	6	8	12
ENSMUSG00000000958	Slc7a7		ENSMUSG00000000958	Slc7a7	46	28	50	22	42	14
ENSMUSG00000000959	Oxa1l		ENSMUSG00000000959	Oxa1l	88	90	91	77	70	73
ENSMUSG00000000976	Heatr6		ENSMUSG00000000976	Heatr6	6	12	4	14	9	12
ENSMUSG00000000982	Ccl3		ENSMUSG00000000982	Ccl3	3	1	2	0	0	0
ENSMUSG00000000983	Wfdc18		ENSMUSG00000000983	Wfdc18	0	0	0	0	0	0
ENSMUSG00000001014	Icam4		ENSMUSG00000001014	Icam4	1	0	0	1	0	0
ENSMUSG00000001016	Ilf2		ENSMUSG00000001016	Ilf2	207	210	189	177	194	170
ENSMUSG00000001017	Chtop		ENSMUSG00000001017	Chtop	115	141	123	135	118	137
ENSMUSG00000001018	Snapin		ENSMUSG00000001018	Snapin	16	34	25	34	25	25
ENSMUSG00000001020	S100a4		ENSMUSG00000001020	S100a4	0	0	0	0	0	0
ENSMUSG00000001021	S100a3		ENSMUSG00000001021	S100a3	0	7	1	9	0	8
ENSMUSG00000001023	S100a5		ENSMUSG00000001023	S100a5	0	0	0	0	0	0
ENSMUSG00000001025	S100a6		ENSMUSG00000001025	S100a6	26	576	42	964	18	409
ENSMUSG00000001027	Scn4a		ENSMUSG00000001027	Scn4a	0	0	0	0	0	0
ENSMUSG00000001029	Icam2		ENSMUSG00000001029	Icam2	0	0	0	0	0	0
ENSMUSG00000001034	Mapk7		ENSMUSG00000001034	Mapk7	23	27	27	29	31	26
ENSMUSG00000001036	Epn2		ENSMUSG00000001036	Epn2	10	16	10	13	15	19
ENSMUSG00000001039	B9d1		ENSMUSG00000001039	B9d1	34	35	35	33	42	35
ENSMUSG00000001052	Sec24b		ENSMUSG00000001052	Sec24b	22	36	15	36	19	49
ENSMUSG00000001053	N4bp3		ENSMUSG00000001053	N4bp3	21	22	20	24	26	20
ENSMUSG00000001054	Rmnd5b		ENSMUSG00000001054	Rmnd5b	36	33	31	31	37	29
ENSMUSG00000001056	Nhp2		ENSMUSG00000001056	Nhp2	612	385	629	395	545	395
ENSMUSG00000001062	Vps9d1		ENSMUSG00000001062	Vps9d1	6	8	7	6	5	7
ENSMUSG00000001065	Zfp276		ENSMUSG00000001065	Zfp276	5	9	7	9	5	8
ENSMUSG00000001076	C1ql4		ENSMUSG00000001076	C1ql4	2	0	2	0	0	0
ENSMUSG00000001082	Mfsd10		ENSMUSG00000001082	Mfsd10	152	112	130	88	116	113
ENSMUSG00000001089	Luzp1		ENSMUSG00000001089	Luzp1	9	22	10	24	14	21
ENSMUSG00000001095	Slc13a2		ENSMUSG00000001095	Slc13a2	0	0	0	0	0	0
ENSMUSG00000001098	Kctd10		ENSMUSG00000001098	Kctd10	18	32	11	25	23	49
ENSMUSG00000001100	Poldip2		ENSMUSG00000001100	Poldip2	68	76	72	71	80	74
ENSMUSG00000001103	Sebox		ENSMUSG00000001103	Sebox	0	0	0	0	0	0
ENSMUSG00000001105	Ift20		ENSMUSG00000001105	Ift20	70	75	74	58	49	54
ENSMUSG00000001119	Col6a1		ENSMUSG00000001119	Col6a1	0	0	0	0	0	0
ENSMUSG00000001120	Pcbp3		ENSMUSG00000001120	Pcbp3	13	9	6	11	8	19
ENSMUSG00000001123	Lgals9		ENSMUSG00000001123	Lgals9	1	2	1	2	1	2
ENSMUSG00000001127	Araf		ENSMUSG00000001127	Araf	28	48	28	38	34	48
ENSMUSG00000001128	Cfp		ENSMUSG00000001128	Cfp	6	3	5	3	9	2
ENSMUSG00000001131	Timp1		ENSMUSG00000001131	Timp1	50	308	51	326	61	315
ENSMUSG00000001134	Uxt		ENSMUSG00000001134	Uxt	52	37	45	52	35	40
ENSMUSG00000001138	Cnnm3		ENSMUSG00000001138	Cnnm3	8	12	8	11	9	17
ENSMUSG00000001143	Lman2l		ENSMUSG00000001143	Lman2l	10	11	5	9	7	10
ENSMUSG00000001150	Mcm3ap		ENSMUSG00000001150	Mcm3ap	153	126	126	112	142	84
ENSMUSG00000001151	Pcnt		ENSMUSG00000001151	Pcnt	56	55	53	45	72	54
ENSMUSG00000001155	Ftcd		ENSMUSG00000001155	Ftcd	0	0	0	0	0	0
ENSMUSG00000001156	Mxd1		ENSMUSG00000001156	Mxd1	0	3	1	1	1	1
ENSMUSG00000001157	Gmcl1		ENSMUSG00000001157	Gmcl1	7	20	8	18	9	16
ENSMUSG00000001158	Snrnp27		ENSMUSG00000001158	Snrnp27	67	77	78	63	75	81
ENSMUSG00000001166	Oas1c		ENSMUSG00000001166	Oas1c	0	0	0	0	0	0
ENSMUSG00000001168	Oas1h		ENSMUSG00000001168	Oas1h	0	0	0	0	0	0
ENSMUSG00000001173	Ocrl		ENSMUSG00000001173	Ocrl	10	20	14	29	18	20
ENSMUSG00000001175	Calm1		ENSMUSG00000001175	Calm1	196	294	186	369	251	276
ENSMUSG00000001211	Agpat3		ENSMUSG00000001211	Agpat3	17	18	13	12	15	19
ENSMUSG00000001225	Slc26a3		ENSMUSG00000001225	Slc26a3	0	0	0	0	0	0
ENSMUSG00000001227	Sema6b		ENSMUSG00000001227	Sema6b	0	0	1	1	1	1
ENSMUSG00000001228	Uhrf1		ENSMUSG00000001228	Uhrf1	163	225	160	208	222	197
ENSMUSG00000001229	Dpp9		ENSMUSG00000001229	Dpp9	15	27	16	25	20	31
ENSMUSG00000001240	Ramp2		ENSMUSG00000001240	Ramp2	5	2	1	4	1	0
ENSMUSG00000001247	Lsr		ENSMUSG00000001247	Lsr	4	9	3	12	18	27
ENSMUSG00000001248	Gramd1a		ENSMUSG00000001248	Gramd1a	6	7	10	7	18	17
ENSMUSG00000001249	Hpn		ENSMUSG00000001249	Hpn	5	2	1	2	3	3
ENSMUSG00000001260	Gabrg1		ENSMUSG00000001260	Gabrg1	0	0	0	0	0	0
ENSMUSG00000001270	Ckb		ENSMUSG00000001270	Ckb	722	531	667	504	704	441
ENSMUSG00000001280	Sp1		ENSMUSG00000001280	Sp1	28	49	21	37	25	33
ENSMUSG00000001281	Itgb7		ENSMUSG00000001281	Itgb7	8	1	7	1	7	0
ENSMUSG00000001285	Myg1		ENSMUSG00000001285	Myg1	92	60	90	63	75	59
ENSMUSG00000001288	Rarg		ENSMUSG00000001288	Rarg	72	16	70	12	75	6
ENSMUSG00000001289	Pfdn5		ENSMUSG00000001289	Pfdn5	259	161	202	158	215	122
ENSMUSG00000001300	Efnb2		ENSMUSG00000001300	Efnb2	0	9	1	10	1	10
ENSMUSG00000001305	Rrp15		ENSMUSG00000001305	Rrp15	113	112	127	104	127	136
ENSMUSG00000001313	Rnd2		ENSMUSG00000001313	Rnd2	25	16	24	14	18	18
ENSMUSG00000001323	Srr		ENSMUSG00000001323	Srr	1	5	1	3	3	0
ENSMUSG00000001333	Sync		ENSMUSG00000001333	Sync	0	1	0	0	0	0
ENSMUSG00000001334	Fndc5		ENSMUSG00000001334	Fndc5	0	0	0	1	0	0
ENSMUSG00000001348	Acp5		ENSMUSG00000001348	Acp5	15	29	13	13	4	3
ENSMUSG00000001349	Cnn1		ENSMUSG00000001349	Cnn1	1	19	0	7	1	9
ENSMUSG00000001366	Fbxo9		ENSMUSG00000001366	Fbxo9	9	19	10	16	11	14
ENSMUSG00000001376	Vps50		ENSMUSG00000001376	Vps50	27	38	27	34	22	40
ENSMUSG00000001380	Hars		ENSMUSG00000001380	Hars	72	108	56	96	78	107
ENSMUSG00000001383	Zmat2		ENSMUSG00000001383	Zmat2	121	107	125	105	112	99
ENSMUSG00000001403	Ube2c		ENSMUSG00000001403	Ube2c	276	349	293	312	351	392
ENSMUSG00000001415	Smg5		ENSMUSG00000001415	Smg5	89	94	77	99	109	100
ENSMUSG00000001416	Cct3		ENSMUSG00000001416	Cct3	736	663	672	699	726	536
ENSMUSG00000001418	Glmp		ENSMUSG00000001418	Glmp	173	103	168	100	120	104
ENSMUSG00000001419	Mef2d		ENSMUSG00000001419	Mef2d	13	34	8	22	12	30
ENSMUSG00000001420	Tmem79		ENSMUSG00000001420	Tmem79	2	5	4	4	8	11
ENSMUSG00000001424	Snd1		ENSMUSG00000001424	Snd1	53	78	51	76	58	62
ENSMUSG00000001435	Col18a1		ENSMUSG00000001435	Col18a1	64	84	43	68	93	86
ENSMUSG00000001436	Slc19a1		ENSMUSG00000001436	Slc19a1	16	19	18	14	20	18
ENSMUSG00000001440	Kpnb1		ENSMUSG00000001440	Kpnb1	224	330	196	338	252	313
ENSMUSG00000001441	Npepps		ENSMUSG00000001441	Npepps	40	92	46	104	59	74
ENSMUSG00000001444	Tbx21		ENSMUSG00000001444	Tbx21	0	0	0	0	0	0
ENSMUSG00000001445	Mrpl10		ENSMUSG00000001445	Mrpl10	59	64	66	82	65	80
ENSMUSG00000001467	Cyp51		ENSMUSG00000001467	Cyp51	11	28	12	26	20	33
ENSMUSG00000001472	Tcf25		ENSMUSG00000001472	Tcf25	126	141	120	148	120	129
ENSMUSG00000001473	Tubb6		ENSMUSG00000001473	Tubb6	65	136	43	143	59	179
ENSMUSG00000001482	Def8		ENSMUSG00000001482	Def8	23	42	26	36	36	39
ENSMUSG00000001493	Meox1		ENSMUSG00000001493	Meox1	1	0	0	0	0	0
ENSMUSG00000001494	Sost		ENSMUSG00000001494	Sost	0	0	0	0	0	0
ENSMUSG00000001496	Nkx2-1		ENSMUSG00000001496	Nkx2-1	0	0	0	0	0	0
ENSMUSG00000001497	Pax9		ENSMUSG00000001497	Pax9	0	0	0	0	0	0
ENSMUSG00000001504	Irx2		ENSMUSG00000001504	Irx2	5	4	5	2	2	3
ENSMUSG00000001506	Col1a1		ENSMUSG00000001506	Col1a1	0	2	0	2	0	3
ENSMUSG00000001507	Itga3		ENSMUSG00000001507	Itga3	1	22	1	43	9	94
ENSMUSG00000001508	Sgca		ENSMUSG00000001508	Sgca	0	0	0	0	0	0
ENSMUSG00000001510	Dlx3		ENSMUSG00000001510	Dlx3	0	0	0	0	0	0
ENSMUSG00000001517	Foxm1		ENSMUSG00000001517	Foxm1	20	72	21	82	22	87
ENSMUSG00000001518	Itfg2		ENSMUSG00000001518	Itfg2	25	22	30	19	31	21
ENSMUSG00000001520	Nrip2		ENSMUSG00000001520	Nrip2	0	0	1	0	0	0
ENSMUSG00000001521	Tulp3		ENSMUSG00000001521	Tulp3	20	18	21	25	26	28
ENSMUSG00000001524	Gtf2h4		ENSMUSG00000001524	Gtf2h4	54	48	51	42	61	49
ENSMUSG00000001525	Tubb5		ENSMUSG00000001525	Tubb5	1282	1216	1171	1219	1503	1483
ENSMUSG00000001542	Ell2		ENSMUSG00000001542	Ell2	7	18	8	19	11	33
ENSMUSG00000001552	Jup		ENSMUSG00000001552	Jup	57	53	74	64	107	95
ENSMUSG00000001555	Fkbp10		ENSMUSG00000001555	Fkbp10	3	4	6	3	5	5
ENSMUSG00000001558	Klhl10		ENSMUSG00000001558	Klhl10	0	0	0	0	0	0
ENSMUSG00000001566	Mnx1		ENSMUSG00000001566	Mnx1	0	0	0	0	0	0
ENSMUSG00000001569	Nom1		ENSMUSG00000001569	Nom1	21	25	12	33	24	35
ENSMUSG00000001576	Ergic1		ENSMUSG00000001576	Ergic1	37	49	29	70	53	86
ENSMUSG00000001583	Tnk1		ENSMUSG00000001583	Tnk1	3	4	2	3	4	3
ENSMUSG00000001588	Acap1		ENSMUSG00000001588	Acap1	2	1	5	2	7	5
ENSMUSG00000001604	Tcea3		ENSMUSG00000001604	Tcea3	192	110	142	70	104	30
ENSMUSG00000001622	Csn3		ENSMUSG00000001622	Csn3	0	5	0	0	0	3
ENSMUSG00000001627	Ifrd1		ENSMUSG00000001627	Ifrd1	66	119	66	137	59	122
ENSMUSG00000001630	Stk38l		ENSMUSG00000001630	Stk38l	7	13	9	13	13	18
ENSMUSG00000001632	Brpf1		ENSMUSG00000001632	Brpf1	9	20	11	19	21	23
ENSMUSG00000001642	Akr1b3		ENSMUSG00000001642	Akr1b3	742	554	851	627	664	429
ENSMUSG00000001655	Hoxc13		ENSMUSG00000001655	Hoxc13	1	0	0	0	3	2
ENSMUSG00000001656	Hoxc11		ENSMUSG00000001656	Hoxc11	0	0	0	0	0	0
ENSMUSG00000001657	Hoxc8		ENSMUSG00000001657	Hoxc8	0	0	0	0	0	0
ENSMUSG00000001661	Hoxc6		ENSMUSG00000001661	Hoxc6	0	0	0	0	0	0
ENSMUSG00000001663	Gstt1		ENSMUSG00000001663	Gstt1	1	2	0	0	1	2
ENSMUSG00000001665	Gstt3		ENSMUSG00000001665	Gstt3	1	2	1	3	3	1
ENSMUSG00000001666	Ddt		ENSMUSG00000001666	Ddt	147	104	217	155	143	118
ENSMUSG00000001670	Tat		ENSMUSG00000001670	Tat	0	0	0	0	0	0
ENSMUSG00000001672	Marveld3		ENSMUSG00000001672	Marveld3	0	1	0	1	1	1
ENSMUSG00000001674	Ddx18		ENSMUSG00000001674	Ddx18	160	175	167	177	180	180
ENSMUSG00000001687	Ubl3		ENSMUSG00000001687	Ubl3	15	41	17	34	28	70
ENSMUSG00000001700	Gramd3		ENSMUSG00000001700	Gramd3	0	1	1	1	1	1
ENSMUSG00000001707	Eef1e1		ENSMUSG00000001707	Eef1e1	69	112	68	93	66	89
ENSMUSG00000001729	Akt1		ENSMUSG00000001729	Akt1	27	41	10	26	18	35
ENSMUSG00000001739	Cldn15		ENSMUSG00000001739	Cldn15	0	0	0	0	0	0
ENSMUSG00000001741	Il16		ENSMUSG00000001741	Il16	0	0	0	0	0	0
ENSMUSG00000001750	Tcirg1		ENSMUSG00000001750	Tcirg1	11	18	9	14	11	24
ENSMUSG00000001751	Naglu		ENSMUSG00000001751	Naglu	0	0	0	0	1	0
ENSMUSG00000001755	Coasy		ENSMUSG00000001755	Coasy	20	19	7	16	13	20
ENSMUSG00000001761	Smo		ENSMUSG00000001761	Smo	3	7	3	6	5	10
ENSMUSG00000001763	Tspan33		ENSMUSG00000001763	Tspan33	1	2	0	3	1	1
ENSMUSG00000001767	Crnkl1		ENSMUSG00000001767	Crnkl1	21	43	28	49	32	42
ENSMUSG00000001768	Rin2		ENSMUSG00000001768	Rin2	0	3	0	0	0	2
ENSMUSG00000001773	Folh1		ENSMUSG00000001773	Folh1	0	0	0	0	0	0
ENSMUSG00000001774	Chordc1		ENSMUSG00000001774	Chordc1	13	49	14	40	26	60
ENSMUSG00000001783	Rtcb		ENSMUSG00000001783	Rtcb	153	158	127	152	137	136
ENSMUSG00000001785	Pwp1		ENSMUSG00000001785	Pwp1	62	75	59	62	68	64
ENSMUSG00000001786	Fbxo7		ENSMUSG00000001786	Fbxo7	7	12	9	11	14	9
ENSMUSG00000001794	Capns1		ENSMUSG00000001794	Capns1	267	347	341	498	452	730
ENSMUSG00000001802	Lrp3		ENSMUSG00000001802	Lrp3	1	1	1	1	1	1
ENSMUSG00000001804	Dsg4		ENSMUSG00000001804	Dsg4	0	0	0	0	0	0
ENSMUSG00000001815	Evx2		ENSMUSG00000001815	Evx2	0	0	0	0	0	0
ENSMUSG00000001819	Hoxd13		ENSMUSG00000001819	Hoxd13	1	2	0	0	0	2
ENSMUSG00000001823	Hoxd12		ENSMUSG00000001823	Hoxd12	0	0	0	0	0	0
ENSMUSG00000001827	Folr1		ENSMUSG00000001827	Folr1	239	195	145	133	206	120
ENSMUSG00000001829	Clpb		ENSMUSG00000001829	Clpb	90	88	93	81	92	82
ENSMUSG00000001833	2018-09-07		ENSMUSG00000001833	2021-09-07	37	108	41	113	46	126
ENSMUSG00000001844	Zdhhc4		ENSMUSG00000001844	Zdhhc4	31	43	37	43	36	35
ENSMUSG00000001847	Rac1		ENSMUSG00000001847	Rac1	113	174	105	169	141	260
ENSMUSG00000001855	Nup214		ENSMUSG00000001855	Nup214	107	66	87	65	98	69
ENSMUSG00000001864	Aif1l		ENSMUSG00000001864	Aif1l	2	6	2	4	3	3
ENSMUSG00000001865	Cpa3		ENSMUSG00000001865	Cpa3	0	0	0	0	0	0
ENSMUSG00000001870	Ltbp1		ENSMUSG00000001870	Ltbp1	8	8	6	10	5	14
ENSMUSG00000001891	Ugp2		ENSMUSG00000001891	Ugp2	22	32	24	24	22	16
ENSMUSG00000001901	Kcnh6		ENSMUSG00000001901	Kcnh6	0	0	0	0	0	0
ENSMUSG00000001909	Trmt1		ENSMUSG00000001909	Trmt1	158	115	146	115	156	108
ENSMUSG00000001910	Nacc1		ENSMUSG00000001910	Nacc1	67	91	71	87	105	99
ENSMUSG00000001911	Nfix		ENSMUSG00000001911	Nfix	0	1	0	0	0	0
ENSMUSG00000001918	Slc1a5		ENSMUSG00000001918	Slc1a5	33	24	29	22	57	29
ENSMUSG00000001924	Uba1		ENSMUSG00000001924	Uba1	310	276	253	299	295	312
ENSMUSG00000001930	Vwf		ENSMUSG00000001930	Vwf	0	2	0	0	0	0
ENSMUSG00000001942	Siae		ENSMUSG00000001942	Siae	1	2	1	1	2	3
ENSMUSG00000001943	Vsig2		ENSMUSG00000001943	Vsig2	5	1	8	3	1	1
ENSMUSG00000001946	Esam		ENSMUSG00000001946	Esam	9	5	5	2	2	0
ENSMUSG00000001948	Spa17		ENSMUSG00000001948	Spa17	0	5	7	1	3	2
ENSMUSG00000001962	Fam50a		ENSMUSG00000001962	Fam50a	91	79	84	61	77	67
ENSMUSG00000001964	Emd		ENSMUSG00000001964	Emd	86	117	89	101	98	103
ENSMUSG00000001983	Taco1		ENSMUSG00000001983	Taco1	5	18	7	13	11	8
ENSMUSG00000001985	Grik3		ENSMUSG00000001985	Grik3	2	14	4	13	4	9
ENSMUSG00000001986	Gria3		ENSMUSG00000001986	Gria3	2	0	0	0	0	1
ENSMUSG00000001988	Npas1		ENSMUSG00000001988	Npas1	0	0	0	0	0	0
ENSMUSG00000001995	Sipa1l2		ENSMUSG00000001995	Sipa1l2	1	8	2	12	6	21
ENSMUSG00000001998	Ap4e1		ENSMUSG00000001998	Ap4e1	1	5	0	5	2	6
ENSMUSG00000001999	Blvra		ENSMUSG00000001999	Blvra	10	9	14	9	8	6
ENSMUSG00000002006	Pdzd4		ENSMUSG00000002006	Pdzd4	17	10	13	9	32	10
ENSMUSG00000002007	Srpk3		ENSMUSG00000002007	Srpk3	0	0	0	0	0	0
ENSMUSG00000002010	Idh3g		ENSMUSG00000002010	Idh3g	153	153	154	174	175	166
ENSMUSG00000002012	Pnck		ENSMUSG00000002012	Pnck	0	1	1	0	0	2
ENSMUSG00000002014	Ssr4		ENSMUSG00000002014	Ssr4	110	94	113	95	99	100
ENSMUSG00000002015	Bcap31		ENSMUSG00000002015	Bcap31	144	119	157	102	142	99
ENSMUSG00000002017	Fam98a		ENSMUSG00000002017	Fam98a	28	43	50	51	31	39
ENSMUSG00000002020	Ltbp2		ENSMUSG00000002020	Ltbp2	0	0	0	1	0	0
ENSMUSG00000002028	Kmt2a		ENSMUSG00000002028	Kmt2a	1	17	2	16	2	15
ENSMUSG00000002031	Ift46		ENSMUSG00000002031	Ift46	92	92	85	113	83	99
ENSMUSG00000002032	Tmem25		ENSMUSG00000002032	Tmem25	0	0	0	1	0	0
ENSMUSG00000002033	Cd3g		ENSMUSG00000002033	Cd3g	0	0	0	0	0	0
ENSMUSG00000002043	Trappc6a		ENSMUSG00000002043	Trappc6a	37	15	19	17	27	18
ENSMUSG00000002052	Supt6		ENSMUSG00000002052	Supt6	70	66	56	64	68	73
ENSMUSG00000002055	Spag5		ENSMUSG00000002055	Spag5	39	52	31	53	42	46
ENSMUSG00000002057	Foxn1		ENSMUSG00000002057	Foxn1	0	0	0	0	0	1
ENSMUSG00000002058	Unc119		ENSMUSG00000002058	Unc119	34	30	32	36	34	33
ENSMUSG00000002059	Rab34		ENSMUSG00000002059	Rab34	27	35	17	37	17	39
ENSMUSG00000002064	Sdf2		ENSMUSG00000002064	Sdf2	34	39	35	44	39	32
ENSMUSG00000002068	Ccne1		ENSMUSG00000002068	Ccne1	145	215	133	160	209	203
ENSMUSG00000002076	Hsf2bp		ENSMUSG00000002076	Hsf2bp	68	64	53	42	48	57
ENSMUSG00000002083	Bbc3		ENSMUSG00000002083	Bbc3	22	23	22	20	15	12
ENSMUSG00000002100	Mybpc3		ENSMUSG00000002100	Mybpc3	0	0	0	0	0	0
ENSMUSG00000002102	Psmc3		ENSMUSG00000002102	Psmc3	303	276	268	263	272	264
ENSMUSG00000002103	Acp2		ENSMUSG00000002103	Acp2	6	5	7	8	6	7
ENSMUSG00000002104	Rapsn		ENSMUSG00000002104	Rapsn	2	1	1	0	2	1
ENSMUSG00000002105	Slc39a13		ENSMUSG00000002105	Slc39a13	4	14	8	10	4	15
ENSMUSG00000002107	Celf2		ENSMUSG00000002107	Celf2	0	4	0	3	3	2
ENSMUSG00000002108	Nr1h3		ENSMUSG00000002108	Nr1h3	1	0	2	1	0	0
ENSMUSG00000002109	Ddb2		ENSMUSG00000002109	Ddb2	7	8	5	7	6	5
ENSMUSG00000002111	Spi1		ENSMUSG00000002111	Spi1	0	0	1	0	0	1
ENSMUSG00000002129	Sf3a1		ENSMUSG00000002129	Sf3a1	67	106	60	87	100	100
ENSMUSG00000002147	Stat6		ENSMUSG00000002147	Stat6	7	7	18	9	16	5
ENSMUSG00000002190	Clgn		ENSMUSG00000002190	Clgn	0	1	0	1	4	2
ENSMUSG00000002204	Napsa		ENSMUSG00000002204	Napsa	0	1	0	0	0	1
ENSMUSG00000002205	Vrk3		ENSMUSG00000002205	Vrk3	31	29	26	33	17	28
ENSMUSG00000002210	Smg9		ENSMUSG00000002210	Smg9	43	33	32	42	28	26
ENSMUSG00000002221	Paxip1		ENSMUSG00000002221	Paxip1	24	41	27	41	36	43
ENSMUSG00000002222	Rmnd5a		ENSMUSG00000002222	Rmnd5a	16	32	17	28	18	23
ENSMUSG00000002227	Mov10		ENSMUSG00000002227	Mov10	62	47	44	31	48	29
ENSMUSG00000002228	Ppm1j		ENSMUSG00000002228	Ppm1j	8	8	17	18	16	28
ENSMUSG00000002233	Rhoc		ENSMUSG00000002233	Rhoc	16	27	16	38	24	47
ENSMUSG00000002240	Prr27		ENSMUSG00000002240	Prr27	0	0	0	0	0	0
ENSMUSG00000002249	Tead3		ENSMUSG00000002249	Tead3	4	4	2	3	3	5
ENSMUSG00000002250	Ppard		ENSMUSG00000002250	Ppard	12	10	9	14	10	11
ENSMUSG00000002257	Def6		ENSMUSG00000002257	Def6	31	24	32	22	24	17
ENSMUSG00000002265	Peg3		ENSMUSG00000002265	Peg3	4	21	3	12	5	19
ENSMUSG00000002266	Zim1		ENSMUSG00000002266	Zim1	0	0	0	0	0	0
ENSMUSG00000002274	Metrn		ENSMUSG00000002274	Metrn	25	36	16	77	14	46
ENSMUSG00000002279	Lmf1		ENSMUSG00000002279	Lmf1	12	13	10	9	10	6
ENSMUSG00000002280	Narfl		ENSMUSG00000002280	Narfl	15	36	24	43	18	35
ENSMUSG00000002289	Angptl4		ENSMUSG00000002289	Angptl4	17	9	12	12	24	15
ENSMUSG00000002297	Dbf4		ENSMUSG00000002297	Dbf4	62	91	81	106	81	92
ENSMUSG00000002307	Daxx		ENSMUSG00000002307	Daxx	75	87	55	62	75	68
ENSMUSG00000002308	Cd320		ENSMUSG00000002308	Cd320	87	50	97	63	71	40
ENSMUSG00000002319	Ipo4		ENSMUSG00000002319	Ipo4	105	105	75	90	87	116
ENSMUSG00000002320	Tm9sf1		ENSMUSG00000002320	Tm9sf1	19	24	14	27	18	27
ENSMUSG00000002324	Rec8		ENSMUSG00000002324	Rec8	13	4	10	6	7	6
ENSMUSG00000002325	Irf9		ENSMUSG00000002325	Irf9	8	5	11	7	9	6
ENSMUSG00000002326	Gmpr2		ENSMUSG00000002326	Gmpr2	32	32	26	31	24	25
ENSMUSG00000002329	Mdp1		ENSMUSG00000002329	Mdp1	27	21	25	18	26	23
ENSMUSG00000002332	Dhrs1		ENSMUSG00000002332	Dhrs1	22	32	26	47	17	66
ENSMUSG00000002341	Ncan		ENSMUSG00000002341	Ncan	0	0	0	0	0	0
ENSMUSG00000002342	Tmem161a		ENSMUSG00000002342	Tmem161a	25	15	21	26	22	19
ENSMUSG00000002343	Armc6		ENSMUSG00000002343	Armc6	36	53	35	42	37	36
ENSMUSG00000002345	Borcs8		ENSMUSG00000002345	Borcs8	30	24	32	30	32	28
ENSMUSG00000002346	Slc25a42		ENSMUSG00000002346	Slc25a42	1	4	3	5	4	3
ENSMUSG00000002365	Snx9		ENSMUSG00000002365	Snx9	6	12	5	8	6	10
ENSMUSG00000002372	Ranbp3		ENSMUSG00000002372	Ranbp3	108	107	101	86	100	88
ENSMUSG00000002379	Ndufa11		ENSMUSG00000002379	Ndufa11	74	42	72	51	64	48
ENSMUSG00000002384	Bmp8b		ENSMUSG00000002384	Bmp8b	1	3	1	3	0	8
ENSMUSG00000002393	Nr2f6		ENSMUSG00000002393	Nr2f6	20	18	16	18	24	22
ENSMUSG00000002395	Use1		ENSMUSG00000002395	Use1	187	138	177	157	173	174
ENSMUSG00000002396	Ocel1		ENSMUSG00000002396	Ocel1	16	9	14	10	12	9
ENSMUSG00000002409	Dyrk1b		ENSMUSG00000002409	Dyrk1b	6	5	4	5	3	4
ENSMUSG00000002413	Braf		ENSMUSG00000002413	Braf	3	7	3	7	3	9
ENSMUSG00000002416	Ndufb2		ENSMUSG00000002416	Ndufb2	117	73	115	92	118	70
ENSMUSG00000002428	Hltf		ENSMUSG00000002428	Hltf	11	12	12	12	8	11
ENSMUSG00000002455	Prpf6		ENSMUSG00000002455	Prpf6	72	87	77	77	79	87
ENSMUSG00000002458	Rgs19		ENSMUSG00000002458	Rgs19	38	45	23	27	19	25
ENSMUSG00000002459	Rgs20		ENSMUSG00000002459	Rgs20	0	0	1	1	0	5
ENSMUSG00000002475	Abhd3		ENSMUSG00000002475	Abhd3	0	2	0	1	0	1
ENSMUSG00000002477	Snrpd1		ENSMUSG00000002477	Snrpd1	382	289	389	290	312	280
ENSMUSG00000002486	Tchp		ENSMUSG00000002486	Tchp	13	13	5	11	9	9
ENSMUSG00000002489	Tiam1		ENSMUSG00000002489	Tiam1	3	4	2	4	4	6
ENSMUSG00000002496	Tsc2		ENSMUSG00000002496	Tsc2	26	31	24	29	34	31
ENSMUSG00000002500	Rpl3l		ENSMUSG00000002500	Rpl3l	1	1	1	0	2	2
ENSMUSG00000002504	Slc9a3r2		ENSMUSG00000002504	Slc9a3r2	21	20	22	22	25	19
ENSMUSG00000002524	Puf60		ENSMUSG00000002524	Puf60	201	182	186	166	170	169
ENSMUSG00000002546	Golga2		ENSMUSG00000002546	Golga2	12	25	13	25	18	23
ENSMUSG00000002550	Uck1		ENSMUSG00000002550	Uck1	23	38	24	35	24	30
ENSMUSG00000002565	Scin		ENSMUSG00000002565	Scin	0	0	0	1	0	0
ENSMUSG00000002578	Ikzf4		ENSMUSG00000002578	Ikzf4	0	0	0	0	0	0
ENSMUSG00000002580	Mien1		ENSMUSG00000002580	Mien1	69	64	102	65	57	41
ENSMUSG00000002588	Pon1		ENSMUSG00000002588	Pon1	0	0	0	0	0	0
ENSMUSG00000002602	Axl		ENSMUSG00000002602	Axl	4	3	1	10	1	12
ENSMUSG00000002603	Tgfb1		ENSMUSG00000002603	Tgfb1	3	4	2	3	6	3
ENSMUSG00000002608	Ccdc97		ENSMUSG00000002608	Ccdc97	23	27	21	21	25	25
ENSMUSG00000002617	Zfp40		ENSMUSG00000002617	Zfp40	3	4	2	2	2	3
ENSMUSG00000002625	Akap8l		ENSMUSG00000002625	Akap8l	33	24	27	16	33	24
ENSMUSG00000002633	Shh		ENSMUSG00000002633	Shh	0	0	0	0	0	0
ENSMUSG00000002635	Pdcd2l		ENSMUSG00000002635	Pdcd2l	57	49	66	55	56	50
ENSMUSG00000002658	Gtf2f1		ENSMUSG00000002658	Gtf2f1	233	156	199	173	199	187
ENSMUSG00000002660	Clpp		ENSMUSG00000002660	Clpp	241	190	212	155	157	128
ENSMUSG00000002661	Alkbh7		ENSMUSG00000002661	Alkbh7	36	33	26	22	23	21
ENSMUSG00000002664	Pspn		ENSMUSG00000002664	Pspn	1	0	0	0	1	0
ENSMUSG00000002668	Dennd1c		ENSMUSG00000002668	Dennd1c	0	0	0	1	1	2
ENSMUSG00000002679	Med6		ENSMUSG00000002679	Med6	80	78	82	87	61	75
ENSMUSG00000002688	Prkd1		ENSMUSG00000002688	Prkd1	0	2	0	1	0	1
ENSMUSG00000002699	Lcp2		ENSMUSG00000002699	Lcp2	0	0	0	0	0	0
ENSMUSG00000002718	Cse1l		ENSMUSG00000002718	Cse1l	99	166	93	154	128	180
ENSMUSG00000002728	Naa20		ENSMUSG00000002728	Naa20	51	69	55	75	56	71
ENSMUSG00000002731	Prkra		ENSMUSG00000002731	Prkra	4	7	4	5	5	13
ENSMUSG00000002732	Fkbp7		ENSMUSG00000002732	Fkbp7	1	0	1	1	0	0
ENSMUSG00000002733	Plekha3		ENSMUSG00000002733	Plekha3	14	28	13	24	12	20
ENSMUSG00000002741	Ykt6		ENSMUSG00000002741	Ykt6	28	42	31	44	48	50
ENSMUSG00000002748	Baz1b		ENSMUSG00000002748	Baz1b	31	55	26	51	41	49
ENSMUSG00000002763	Pex6		ENSMUSG00000002763	Pex6	12	13	10	13	15	13
ENSMUSG00000002767	Mrpl2		ENSMUSG00000002767	Mrpl2	152	104	123	118	108	96
ENSMUSG00000002768	Mea1		ENSMUSG00000002768	Mea1	102	77	105	80	95	86
ENSMUSG00000002769	Gnmt		ENSMUSG00000002769	Gnmt	0	0	0	1	2	1
ENSMUSG00000002771	Grin2d		ENSMUSG00000002771	Grin2d	0	1	0	0	0	0
ENSMUSG00000002778	Kdelr1		ENSMUSG00000002778	Kdelr1	78	88	67	88	59	86
ENSMUSG00000002781	Tmem143		ENSMUSG00000002781	Tmem143	15	12	11	12	18	9
ENSMUSG00000002791	Pdxk-ps		ENSMUSG00000002791	Pdxk-ps	0	0	0	0	0	0
ENSMUSG00000002797	Ggct		ENSMUSG00000002797	Ggct	41	35	45	26	49	20
ENSMUSG00000002799	Jag2		ENSMUSG00000002799	Jag2	8	16	2	9	5	8
ENSMUSG00000002803	Btbd6		ENSMUSG00000002803	Btbd6	10	9	5	9	15	15
ENSMUSG00000002804	Nudt14		ENSMUSG00000002804	Nudt14	26	17	20	13	11	17
ENSMUSG00000002808	Epdr1		ENSMUSG00000002808	Epdr1	0	0	0	0	1	1
ENSMUSG00000002812	Flii		ENSMUSG00000002812	Flii	50	42	41	47	34	45
ENSMUSG00000002814	Top3a		ENSMUSG00000002814	Top3a	12	16	11	16	14	12
ENSMUSG00000002820	Atg4d		ENSMUSG00000002820	Atg4d	27	17	24	28	39	24
ENSMUSG00000002825	Qtrt1		ENSMUSG00000002825	Qtrt1	139	79	126	76	103	66
ENSMUSG00000002831	Plin4		ENSMUSG00000002831	Plin4	0	0	0	0	0	0
ENSMUSG00000002833	Hdgfl2		ENSMUSG00000002833	Hdgfrp2	115	103	108	88	127	99
ENSMUSG00000002835	Chaf1a		ENSMUSG00000002835	Chaf1a	55	63	46	61	65	66
ENSMUSG00000002844	Adprh		ENSMUSG00000002844	Adprh	174	179	198	211	250	218
ENSMUSG00000002845	Tmem39a		ENSMUSG00000002845	Tmem39a	77	64	121	94	79	64
ENSMUSG00000002846	Timmdc1		ENSMUSG00000002846	Timmdc1	14	28	18	28	20	25
ENSMUSG00000002847	Pla1a		ENSMUSG00000002847	Pla1a	13	15	10	17	6	12
ENSMUSG00000002870	Mcm2		ENSMUSG00000002870	Mcm2	182	249	160	227	206	211
ENSMUSG00000002871	Tpra1		ENSMUSG00000002871	Tpra1	12	9	12	9	8	15
ENSMUSG00000002881	Nab1		ENSMUSG00000002881	Nab1	0	4	2	7	1	4
ENSMUSG00000002885	Adgre5		ENSMUSG00000002885	Adgre5	24	23	13	20	19	18
ENSMUSG00000002897	Il17ra		ENSMUSG00000002897	Il17ra	2	3	1	3	1	3
ENSMUSG00000002900	Lamb1		ENSMUSG00000002900	Lamb1	6	16	5	15	12	24
ENSMUSG00000002908	Kcnn1		ENSMUSG00000002908	Kcnn1	0	2	2	1	1	0
ENSMUSG00000002910	Arrdc2		ENSMUSG00000002910	Arrdc2	11	7	8	6	6	6
ENSMUSG00000002930	Ppp1r17		ENSMUSG00000002930	Ppp1r17	0	0	0	0	0	0
ENSMUSG00000002944	Cd36		ENSMUSG00000002944	Cd36	0	0	0	0	0	0
ENSMUSG00000002948	Map2k7		ENSMUSG00000002948	Map2k7	37	38	25	34	25	25
ENSMUSG00000002949	Timm44		ENSMUSG00000002949	Timm44	66	60	66	52	67	61
ENSMUSG00000002957	Ap2a2		ENSMUSG00000002957	Ap2a2	49	80	38	76	59	94
ENSMUSG00000002963	Pnkp		ENSMUSG00000002963	Pnkp	32	31	17	28	31	33
ENSMUSG00000002968	Med25		ENSMUSG00000002968	Med25	110	110	111	103	110	83
ENSMUSG00000002980	Bcam		ENSMUSG00000002980	Bcam	57	43	84	72	141	126
ENSMUSG00000002981	Clptm1		ENSMUSG00000002981	Clptm1	56	62	49	56	64	50
ENSMUSG00000002983	Relb		ENSMUSG00000002983	Relb	33	34	27	44	38	34
ENSMUSG00000002984	Tomm40		ENSMUSG00000002984	Tomm40	299	287	308	271	347	303
ENSMUSG00000002985	Apoe		ENSMUSG00000002985	Apoe	1654	978	2077	1158	818	455
ENSMUSG00000002992	Apoc2		ENSMUSG00000002992	Apoc2	22	16	10	14	18	25
ENSMUSG00000002996	Hbp1		ENSMUSG00000002996	Hbp1	13	26	14	23	13	19
ENSMUSG00000002997	Prkar2b		ENSMUSG00000002997	Prkar2b	0	0	0	0	0	0
ENSMUSG00000003031	Cdkn1b		ENSMUSG00000003031	Cdkn1b	1	5	1	8	4	14
ENSMUSG00000003032	Klf4		ENSMUSG00000003032	Klf4	54	61	45	45	50	13
ENSMUSG00000003033	Ap1m1		ENSMUSG00000003033	Ap1m1	45	49	47	54	49	39
ENSMUSG00000003037	Rab8a		ENSMUSG00000003037	Rab8a	45	54	35	51	60	69
ENSMUSG00000003038	Hmgn2		ENSMUSG00000003038	Hmgn2	223	245	255	288	353	346
ENSMUSG00000003039	Fam32a		ENSMUSG00000003039	Fam32a	56	62	52	55	55	48
ENSMUSG00000003051	Elf3		ENSMUSG00000003051	Elf3	55	21	36	13	36	16
ENSMUSG00000003053	Cyp2c29		ENSMUSG00000003053	Cyp2c29	0	0	0	0	0	0
ENSMUSG00000003062	Stard3nl		ENSMUSG00000003062	Stard3nl	26	31	26	34	24	31
ENSMUSG00000003068	Stk11		ENSMUSG00000003068	Stk11	86	71	82	77	81	91
ENSMUSG00000003070	Efna2		ENSMUSG00000003070	Efna2	3	5	4	5	4	3
ENSMUSG00000003072	Atp5d		ENSMUSG00000003072	Atp5d	465	324	437	353	366	354
ENSMUSG00000003099	Ppp5c		ENSMUSG00000003099	Ppp5c	107	110	83	114	105	89
ENSMUSG00000003119	Cdk12		ENSMUSG00000003119	Cdk12	10	29	11	28	18	32
ENSMUSG00000003123	Lipe		ENSMUSG00000003123	Lipe	5	1	5	4	4	2
ENSMUSG00000003131	Pafah1b2		ENSMUSG00000003131	Pafah1b2	11	30	13	24	14	33
ENSMUSG00000003134	Tbc1d8		ENSMUSG00000003134	Tbc1d8	5	3	1	2	2	3
ENSMUSG00000003135	Cnot11		ENSMUSG00000003135	Cnot11	28	35	27	31	34	41
ENSMUSG00000003153	Slc2a3		ENSMUSG00000003153	Slc2a3	184	172	148	110	141	66
ENSMUSG00000003154	Foxj2		ENSMUSG00000003154	Foxj2	0	1	1	2	1	4
ENSMUSG00000003161	Sri		ENSMUSG00000003161	Sri	26	23	20	33	14	14
ENSMUSG00000003166	Dgcr2		ENSMUSG00000003166	Dgcr2	24	36	20	29	25	30
ENSMUSG00000003184	Irf3		ENSMUSG00000003184	Irf3	69	45	53	62	63	53
ENSMUSG00000003190	Bcl2l12		ENSMUSG00000003190	Bcl2l12	12	15	11	15	18	14
ENSMUSG00000003198	Zfp959		ENSMUSG00000003198	Zfp959	3	6	8	6	3	7
ENSMUSG00000003199	Mpnd		ENSMUSG00000003199	Mpnd	56	37	42	46	53	43
ENSMUSG00000003200	Sh3gl1		ENSMUSG00000003200	Sh3gl1	66	83	69	83	71	78
ENSMUSG00000003206	Ebi3		ENSMUSG00000003206	Ebi3	1	0	0	0	0	0
ENSMUSG00000003208	Ccdc94		ENSMUSG00000003208	Ccdc94	24	14	18	15	21	16
ENSMUSG00000003226	Ranbp2		ENSMUSG00000003226	Ranbp2	7	38	9	37	16	37
ENSMUSG00000003227	Edar		ENSMUSG00000003227	Edar	0	0	0	0	0	0
ENSMUSG00000003228	Grk5		ENSMUSG00000003228	Grk5	1	4	2	4	3	2
ENSMUSG00000003233	Dvl3		ENSMUSG00000003233	Dvl3	8	22	6	19	14	24
ENSMUSG00000003234	Abcf3		ENSMUSG00000003234	Abcf3	36	29	32	31	47	36
ENSMUSG00000003235	Eif2b5		ENSMUSG00000003235	Eif2b5	212	141	223	146	216	143
ENSMUSG00000003269	Cyth2		ENSMUSG00000003269	Cyth2	55	74	64	66	85	75
ENSMUSG00000003271	Sult2b1		ENSMUSG00000003271	Sult2b1	1	2	2	3	1	3
ENSMUSG00000003273	Car11		ENSMUSG00000003273	Car11	10	2	5	4	12	1
ENSMUSG00000003279	Dlgap1		ENSMUSG00000003279	Dlgap1	0	0	0	1	0	0
ENSMUSG00000003282	Plag1		ENSMUSG00000003282	Plag1	0	0	0	2	0	0
ENSMUSG00000003283	Hck		ENSMUSG00000003283	Hck	0	1	5	5	8	4
ENSMUSG00000003299	Mrpl4		ENSMUSG00000003299	Mrpl4	152	110	148	124	129	111
ENSMUSG00000003308	Keap1		ENSMUSG00000003308	Keap1	18	18	14	18	24	16
ENSMUSG00000003309	Ap1m2		ENSMUSG00000003309	Ap1m2	8	9	9	15	18	15
ENSMUSG00000003316	Glg1		ENSMUSG00000003316	Glg1	10	26	10	30	19	28
ENSMUSG00000003341	Atp8b3		ENSMUSG00000003341	Atp8b3	0	0	0	0	0	1
ENSMUSG00000003344	Btbd2		ENSMUSG00000003344	Btbd2	38	31	31	33	68	65
ENSMUSG00000003345	Csnk1g2		ENSMUSG00000003345	Csnk1g2	103	100	100	111	126	105
ENSMUSG00000003346	Abhd17a		ENSMUSG00000003346	Abhd17a	92	82	115	88	102	96
ENSMUSG00000003348	Mob3a		ENSMUSG00000003348	Mob3a	16	19	11	15	16	17
ENSMUSG00000003352	Cacnb3		ENSMUSG00000003352	Cacnb3	22	18	15	17	21	19
ENSMUSG00000003354	Ccdc65		ENSMUSG00000003354	Ccdc65	1	0	2	1	2	2
ENSMUSG00000003355	Fkbp11		ENSMUSG00000003355	Fkbp11	32	15	41	16	29	8
ENSMUSG00000003360	Ddx23		ENSMUSG00000003360	Ddx23	71	94	69	90	96	92
ENSMUSG00000003363	Pld3		ENSMUSG00000003363	Pld3	39	48	42	57	53	42
ENSMUSG00000003378	Grik5		ENSMUSG00000003378	Grik5	4	2	5	2	5	2
ENSMUSG00000003379	Cd79a		ENSMUSG00000003379	Cd79a	1	2	1	0	2	0
ENSMUSG00000003380	Rabac1		ENSMUSG00000003380	Rabac1	103	100	96	81	90	84
ENSMUSG00000003382	Etv3		ENSMUSG00000003382	Etv3	3	10	2	6	2	6
ENSMUSG00000003402	Prkcsh		ENSMUSG00000003402	Prkcsh	170	128	148	135	186	145
ENSMUSG00000003410	Elavl3		ENSMUSG00000003410	Elavl3	0	0	1	0	0	0
ENSMUSG00000003411	Rab3b		ENSMUSG00000003411	Rab3b	5	1	1	1	3	6
ENSMUSG00000003418	St8sia6		ENSMUSG00000003418	St8sia6	0	0	0	0	0	0
ENSMUSG00000003420	Fcgrt		ENSMUSG00000003420	Fcgrt	2	1	3	1	4	0
ENSMUSG00000003421	Nosip		ENSMUSG00000003421	Nosip	97	72	119	91	116	83
ENSMUSG00000003423	Pih1d1		ENSMUSG00000003423	Pih1d1	105	55	90	70	70	60
ENSMUSG00000003429	Rps11		ENSMUSG00000003429	Rps11	3742	2665	3632	2674	2976	2515
ENSMUSG00000003435	Supt5		ENSMUSG00000003435	Supt5	113	134	108	129	112	103
ENSMUSG00000003436	Dll3		ENSMUSG00000003436	Dll3	3	2	5	2	1	1
ENSMUSG00000003437	Paf1		ENSMUSG00000003437	Paf1	98	123	76	108	80	105
ENSMUSG00000003438	Timm50		ENSMUSG00000003438	Timm50	120	90	108	86	103	70
ENSMUSG00000003444	Med29		ENSMUSG00000003444	Med29	80	56	66	50	68	64
ENSMUSG00000003452	Bicd1		ENSMUSG00000003452	Bicd1	3	1	1	3	1	4
ENSMUSG00000003458	Ncstn		ENSMUSG00000003458	Ncstn	19	30	12	33	30	36
ENSMUSG00000003464	Pex19		ENSMUSG00000003464	Pex19	50	60	31	50	42	43
ENSMUSG00000003469	Phyhip		ENSMUSG00000003469	Phyhip	1	2	0	8	3	3
ENSMUSG00000003476	Crhr2		ENSMUSG00000003476	Crhr2	0	0	0	0	0	0
ENSMUSG00000003477	Inmt		ENSMUSG00000003477	Inmt	0	0	0	0	0	0
ENSMUSG00000003484	Cyp4f18		ENSMUSG00000003484	Cyp4f18	0	0	0	0	0	0
ENSMUSG00000003500	Impdh1		ENSMUSG00000003500	Impdh1	56	65	52	52	51	50
ENSMUSG00000003505	Psg18		ENSMUSG00000003505	Psg18	0	0	0	0	0	0
ENSMUSG00000003518	Dusp3		ENSMUSG00000003518	Dusp3	2	8	1	8	10	10
ENSMUSG00000003526	Prodh		ENSMUSG00000003526	Prodh	12	13	12	18	20	9
ENSMUSG00000003527	Dgcr14		ENSMUSG00000003527	Dgcr14	19	23	17	20	22	15
ENSMUSG00000003528	Slc25a1		ENSMUSG00000003528	Slc25a1	128	77	108	77	117	66
ENSMUSG00000003531	Dgcr6		ENSMUSG00000003531	Dgcr6	50	42	46	37	43	43
ENSMUSG00000003534	Ddr1		ENSMUSG00000003534	Ddr1	6	40	6	35	10	26
ENSMUSG00000003541	Ier3		ENSMUSG00000003541	Ier3	2	20	2	22	2	36
ENSMUSG00000003545	Fosb		ENSMUSG00000003545	Fosb	0	1	0	1	0	1
ENSMUSG00000003546	Klc4		ENSMUSG00000003546	Klc4	14	15	18	15	13	12
ENSMUSG00000003549	Ercc1		ENSMUSG00000003549	Ercc1	41	48	37	61	57	78
ENSMUSG00000003555	Cyp17a1		ENSMUSG00000003555	Cyp17a1	0	0	0	0	0	0
ENSMUSG00000003559	As3mt		ENSMUSG00000003559	As3mt	5	7	4	7	11	15
ENSMUSG00000003573	Homer3		ENSMUSG00000003573	Homer3	28	40	19	20	19	12
ENSMUSG00000003575	Crtc1		ENSMUSG00000003575	Crtc1	5	7	5	4	3	4
ENSMUSG00000003581	Rnf215		ENSMUSG00000003581	Rnf215	7	7	5	5	3	7
ENSMUSG00000003585	Sec14l2		ENSMUSG00000003585	Sec14l2	1	3	1	1	2	4
ENSMUSG00000003604	Aven		ENSMUSG00000003604	Aven	94	63	76	51	52	42
ENSMUSG00000003617	Cp		ENSMUSG00000003617	Cp	0	0	0	0	0	0
ENSMUSG00000003623	Crot		ENSMUSG00000003623	Crot	11	18	15	15	13	14
ENSMUSG00000003644	Rps6ka1		ENSMUSG00000003644	Rps6ka1	84	99	64	86	80	95
ENSMUSG00000003657	Calb2		ENSMUSG00000003657	Calb2	0	1	2	1	1	0
ENSMUSG00000003660	Snrnp200		ENSMUSG00000003660	Snrnp200	81	124	91	123	99	104
ENSMUSG00000003662	Ciao1		ENSMUSG00000003662	Ciao1	62	82	70	62	74	73
ENSMUSG00000003665	Has1		ENSMUSG00000003665	Has1	0	0	0	0	0	0
ENSMUSG00000003680	Taf6l		ENSMUSG00000003680	Taf6l	73	53	74	63	61	53
ENSMUSG00000003721	Insig2		ENSMUSG00000003721	Insig2	8	16	5	14	6	11
ENSMUSG00000003731	Kpna6		ENSMUSG00000003731	Kpna6	22	39	18	35	30	40
ENSMUSG00000003746	Man1a		ENSMUSG00000003746	Man1a	0	0	0	0	0	0
ENSMUSG00000003752	Itpkc		ENSMUSG00000003752	Itpkc	4	9	4	11	6	11
ENSMUSG00000003762	Coq8b		ENSMUSG00000003762	Coq8b	22	21	18	23	13	26
ENSMUSG00000003778	Brd8		ENSMUSG00000003778	Brd8	47	85	48	74	55	65
ENSMUSG00000003779	Kif20a		ENSMUSG00000003779	Kif20a	95	140	94	146	136	135
ENSMUSG00000003808	Farsa		ENSMUSG00000003808	Farsa	127	141	110	144	113	135
ENSMUSG00000003809	Gcdh		ENSMUSG00000003809	Gcdh	16	17	21	19	25	17
ENSMUSG00000003810	Mast2		ENSMUSG00000003810	Mast2	26	34	19	28	23	36
ENSMUSG00000003812	Dnase2a		ENSMUSG00000003812	Dnase2a	15	16	16	11	22	20
ENSMUSG00000003813	Rad23a		ENSMUSG00000003813	Rad23a	46	65	47	49	63	71
ENSMUSG00000003814	Calr		ENSMUSG00000003814	Calr	689	723	690	697	718	723
ENSMUSG00000003824	Syce2		ENSMUSG00000003824	Syce2	96	101	99	73	57	66
ENSMUSG00000003847	Nfat5		ENSMUSG00000003847	Nfat5	5	11	6	11	3	10
ENSMUSG00000003848	Nob1		ENSMUSG00000003848	Nob1	100	106	109	120	126	121
ENSMUSG00000003849	Nqo1		ENSMUSG00000003849	Nqo1	3	9	15	14	24	21
ENSMUSG00000003863	Ppfia3		ENSMUSG00000003863	Ppfia3	8	4	8	3	4	2
ENSMUSG00000003865	Gys1		ENSMUSG00000003865	Gys1	18	17	19	17	20	14
ENSMUSG00000003868	Ruvbl2		ENSMUSG00000003868	Ruvbl2	319	280	321	288	348	287
ENSMUSG00000003872	Lin7b		ENSMUSG00000003872	Lin7b	0	0	0	0	2	0
ENSMUSG00000003873	Bax		ENSMUSG00000003873	Bax	530	396	490	346	390	320
ENSMUSG00000003882	Il7r		ENSMUSG00000003882	Il7r	0	0	0	0	0	0
ENSMUSG00000003923	Tfam		ENSMUSG00000003923	Tfam	65	60	65	67	66	77
ENSMUSG00000003929	Zfp81		ENSMUSG00000003929	Zfp81	1	2	1	3	2	3
ENSMUSG00000003934	Efnb3		ENSMUSG00000003934	Efnb3	1	0	1	0	2	1
ENSMUSG00000003948	Mmd		ENSMUSG00000003948	Mmd	1	2	1	3	3	3
ENSMUSG00000003949	Hlf		ENSMUSG00000003949	Hlf	0	0	0	0	0	0
ENSMUSG00000003955	Fam162a		ENSMUSG00000003955	Fam162a	138	80	124	89	132	93
ENSMUSG00000003970	Rpl8		ENSMUSG00000003970	Rpl8	4350	3302	4443	3526	4221	3386
ENSMUSG00000003974	Grm3		ENSMUSG00000003974	Grm3	0	0	0	0	0	0
ENSMUSG00000003992	Ssbp2		ENSMUSG00000003992	Ssbp2	9	13	11	8	13	7
ENSMUSG00000004018	Fancl		ENSMUSG00000004018	Fancl	15	18	14	23	17	24
ENSMUSG00000004031	Brinp2		ENSMUSG00000004031	Brinp2	0	0	0	0	0	0
ENSMUSG00000004032	Gstm5		ENSMUSG00000004032	Gstm5	5	2	8	5	3	4
ENSMUSG00000004035	Gstm7		ENSMUSG00000004035	Gstm7	2	1	2	1	1	4
ENSMUSG00000004038	Gstm3		ENSMUSG00000004038	Gstm3	3	0	0	1	3	2
ENSMUSG00000004040	Stat3		ENSMUSG00000004040	Stat3	13	23	13	23	32	20
ENSMUSG00000004043	Stat5a		ENSMUSG00000004043	Stat5a	1	1	1	1	2	2
ENSMUSG00000004044	Cavin1		ENSMUSG00000004044	Ptrf	5	149	9	187	10	162
ENSMUSG00000004054	Map3k11		ENSMUSG00000004054	Map3k11	11	11	10	7	11	11
ENSMUSG00000004056	Akt2		ENSMUSG00000004056	Akt2	51	63	54	62	42	40
ENSMUSG00000004069	Dnaja3		ENSMUSG00000004069	Dnaja3	44	60	47	61	44	53
ENSMUSG00000004070	Hmox2		ENSMUSG00000004070	Hmox2	59	43	52	62	45	43
ENSMUSG00000004071	Cdip1		ENSMUSG00000004071	Cdip1	21	38	17	35	31	32
ENSMUSG00000004085	Map3k20		ENSMUSG00000004085	Map3k20	5	4	3	5	1	4
ENSMUSG00000004096	Cwc15		ENSMUSG00000004096	Cwc15	153	133	144	135	142	170
ENSMUSG00000004098	Col5a3		ENSMUSG00000004098	Col5a3	1	5	0	4	0	5
ENSMUSG00000004099	Dnmt1		ENSMUSG00000004099	Dnmt1	71	109	60	106	98	126
ENSMUSG00000004100	Ppan		ENSMUSG00000004100	Ppan	256	219	250	227	238	196
ENSMUSG00000004105	Angptl2		ENSMUSG00000004105	Angptl2	0	0	0	0	0	0
ENSMUSG00000004110	Cacna1e		ENSMUSG00000004110	Cacna1e	0	0	0	0	0	0
ENSMUSG00000004113	Cacna1b		ENSMUSG00000004113	Cacna1b	2	0	0	1	0	1
ENSMUSG00000004127	Trmt10a		ENSMUSG00000004127	Trmt10a	12	19	21	22	19	19
ENSMUSG00000004151	Etv1		ENSMUSG00000004151	Etv1	1	2	4	4	6	2
ENSMUSG00000004187	Kifc2		ENSMUSG00000004187	Kifc2	7	5	6	5	7	6
ENSMUSG00000004207	Psap		ENSMUSG00000004207	Psap	115	141	103	150	101	139
ENSMUSG00000004221	Ikbkg		ENSMUSG00000004221	Ikbkg	3	11	4	8	5	13
ENSMUSG00000004231	Pax2		ENSMUSG00000004231	Pax2	0	0	0	0	0	0
ENSMUSG00000004233	Wars2		ENSMUSG00000004233	Wars2	4	2	2	4	2	3
ENSMUSG00000004263	Atn1		ENSMUSG00000004263	Atn1	20	31	14	28	35	26
ENSMUSG00000004264	Phb2		ENSMUSG00000004264	Phb2	509	459	518	412	541	449
ENSMUSG00000004266	Ptpn6		ENSMUSG00000004266	Ptpn6	9	9	11	16	13	16
ENSMUSG00000004267	Eno2		ENSMUSG00000004267	Eno2	4	3	1	5	0	5
ENSMUSG00000004268	Emg1		ENSMUSG00000004268	Emg1	276	229	271	240	292	235
ENSMUSG00000004270	Lpcat3		ENSMUSG00000004270	Lpcat3	35	36	38	31	25	30
ENSMUSG00000004285	Atp6v1f		ENSMUSG00000004285	Atp6v1f	226	183	203	163	147	160
ENSMUSG00000004296	Il12b		ENSMUSG00000004296	Il12b	0	0	0	0	0	0
ENSMUSG00000004317	Clcn5		ENSMUSG00000004317	Clcn5	4	7	1	5	2	5
ENSMUSG00000004319	Clcn3		ENSMUSG00000004319	Clcn3	9	25	7	24	14	25
ENSMUSG00000004328	Hif3a		ENSMUSG00000004328	Hif3a	2	1	3	1	1	1
ENSMUSG00000004341	Gpx6		ENSMUSG00000004341	Gpx6	1	0	1	0	0	0
ENSMUSG00000004344	Gpx5		ENSMUSG00000004344	Gpx5	0	0	0	0	0	0
ENSMUSG00000004347	Pde1c		ENSMUSG00000004347	Pde1c	0	0	0	0	0	0
ENSMUSG00000004356	Utp20		ENSMUSG00000004356	Utp20	68	78	77	84	64	78
ENSMUSG00000004359	Spic		ENSMUSG00000004359	Spic	4	0	2	0	4	0
ENSMUSG00000004360	9330159F19Rik		ENSMUSG00000004360	9330159F19Rik	1	4	3	7	0	2
ENSMUSG00000004364	Cul3		ENSMUSG00000004364	Cul3	81	87	71	84	72	101
ENSMUSG00000004366	Sst		ENSMUSG00000004366	Sst	0	0	0	0	0	0
ENSMUSG00000004371	Il11		ENSMUSG00000004371	Il11	0	1	0	3	0	6
ENSMUSG00000004383	Large1		ENSMUSG00000004383	Large1	3	5	2	3	5	4
ENSMUSG00000004393	Ddx56		ENSMUSG00000004393	Ddx56	149	131	145	123	149	122
ENSMUSG00000004394	Tmed4		ENSMUSG00000004394	Tmed4	28	29	24	27	20	31
ENSMUSG00000004415	Col26a1		ENSMUSG00000004415	Col26a1	2	2	1	0	1	2
ENSMUSG00000004446	Bid		ENSMUSG00000004446	Bid	12	26	23	41	29	49
ENSMUSG00000004451	Ralb		ENSMUSG00000004451	Ralb	9	16	11	20	13	18
ENSMUSG00000004455	Ppp1cc		ENSMUSG00000004455	Ppp1cc	259	266	305	278	366	343
ENSMUSG00000004460	Dnajb11		ENSMUSG00000004460	Dnajb11	57	66	62	51	62	69
ENSMUSG00000004462	Tbccd1		ENSMUSG00000004462	Tbccd1	8	11	8	10	10	9
ENSMUSG00000004473	Clec11a		ENSMUSG00000004473	Clec11a	0	0	0	0	0	0
ENSMUSG00000004500	Zfp324		ENSMUSG00000004500	Zfp324	2	2	1	3	1	2
ENSMUSG00000004508	Gab2		ENSMUSG00000004508	Gab2	0	0	0	0	0	0
ENSMUSG00000004530	Coro1c		ENSMUSG00000004530	Coro1c	54	97	49	71	69	102
ENSMUSG00000004535	Tax1bp1		ENSMUSG00000004535	Tax1bp1	42	82	48	77	57	89
ENSMUSG00000004540	Psg17		ENSMUSG00000004540	Psg17	0	0	0	0	0	0
ENSMUSG00000004542	Psg19		ENSMUSG00000004542	Psg19	0	0	0	0	0	0
ENSMUSG00000004552	Ctse		ENSMUSG00000004552	Ctse	0	0	0	0	0	0
ENSMUSG00000004558	Ndrg2		ENSMUSG00000004558	Ndrg2	6	2	7	3	6	3
ENSMUSG00000004561	Mettl17		ENSMUSG00000004561	Mettl17	30	32	34	23	26	35
ENSMUSG00000004562	Arhgef40		ENSMUSG00000004562	Arhgef40	38	56	37	27	22	22
ENSMUSG00000004565	Pnpla6		ENSMUSG00000004565	Pnpla6	69	57	53	46	46	43
ENSMUSG00000004567	Mcoln1		ENSMUSG00000004567	Mcoln1	23	23	25	22	20	15
ENSMUSG00000004568	Arhgef18		ENSMUSG00000004568	Arhgef18	14	18	18	17	21	17
ENSMUSG00000004591	Pkn2		ENSMUSG00000004591	Pkn2	11	42	9	33	21	32
ENSMUSG00000004609	Cd33		ENSMUSG00000004609	Cd33	0	0	0	0	0	0
ENSMUSG00000004610	Etfb		ENSMUSG00000004610	Etfb	150	98	151	94	160	134
ENSMUSG00000004612	Nkg7		ENSMUSG00000004612	Nkg7	0	0	0	0	0	0
ENSMUSG00000004613	Lim2		ENSMUSG00000004613	Lim2	0	0	0	0	0	0
ENSMUSG00000004626	Stxbp2		ENSMUSG00000004626	Stxbp2	33	44	33	44	38	35
ENSMUSG00000004630	Pcp2		ENSMUSG00000004630	Pcp2	0	0	0	1	0	0
ENSMUSG00000004631	Sgce		ENSMUSG00000004631	Sgce	13	30	10	21	1	15
ENSMUSG00000004633	Chn2		ENSMUSG00000004633	Chn2	2	6	1	7	1	12
ENSMUSG00000004637	Wwox		ENSMUSG00000004637	Wwox	5	6	5	11	7	4
ENSMUSG00000004642	Slbp		ENSMUSG00000004642	Slbp	51	94	65	88	76	89
ENSMUSG00000004651	Tyr		ENSMUSG00000004651	Tyr	1	0	1	0	1	0
ENSMUSG00000004654	Ghrhr		ENSMUSG00000004654	Ghrhr	0	0	0	0	0	0
ENSMUSG00000004655	Aqp1		ENSMUSG00000004655	Aqp1	0	0	0	0	0	0
ENSMUSG00000004661	Arid3b		ENSMUSG00000004661	Arid3b	15	29	14	24	24	36
ENSMUSG00000004665	Cnn2		ENSMUSG00000004665	Cnn2	28	30	13	19	34	30
ENSMUSG00000004667	Polr2e		ENSMUSG00000004667	Polr2e	682	452	567	428	468	382
ENSMUSG00000004668	Abca13		ENSMUSG00000004668	Abca13	0	0	0	0	0	0
ENSMUSG00000004677	Myo9b		ENSMUSG00000004677	Myo9b	15	25	12	23	25	28
ENSMUSG00000004698	Hdac9		ENSMUSG00000004698	Hdac9	0	0	0	0	0	0
ENSMUSG00000004707	Ly9		ENSMUSG00000004707	Ly9	0	0	0	0	0	0
ENSMUSG00000004709	Cd244		ENSMUSG00000004709	Cd244	0	0	0	0	0	0
ENSMUSG00000004730	Adgre1		ENSMUSG00000004730	Adgre1	0	0	0	0	0	0
ENSMUSG00000004748	Mtfp1		ENSMUSG00000004748	Mtfp1	11	8	7	8	11	8
ENSMUSG00000004768	Rab23		ENSMUSG00000004768	Rab23	15	17	10	23	15	23
ENSMUSG00000004771	Rab11a		ENSMUSG00000004771	Rab11a	124	122	105	118	94	124
ENSMUSG00000004788	Eif2b2		ENSMUSG00000004788	Eif2b2	96	78	84	77	86	85
ENSMUSG00000004789	Dlst		ENSMUSG00000004789	Dlst	43	65	29	55	44	75
ENSMUSG00000004791	Pgf		ENSMUSG00000004791	Pgf	1	0	1	2	0	0
ENSMUSG00000004798	Ulk2		ENSMUSG00000004798	Ulk2	0	0	0	1	0	0
ENSMUSG00000004814	Ccl24		ENSMUSG00000004814	Ccl24	0	0	0	0	0	0
ENSMUSG00000004815	Dgkq		ENSMUSG00000004815	Dgkq	1	8	1	4	2	6
ENSMUSG00000004821	Tmed11		ENSMUSG00000004821	Tmed11	0	0	0	0	0	0
ENSMUSG00000004837	Grap		ENSMUSG00000004837	Grap	0	0	0	0	0	0
ENSMUSG00000004842	Pou1f1		ENSMUSG00000004842	Pou1f1	0	0	0	0	0	0
ENSMUSG00000004843	Chmp2b		ENSMUSG00000004843	Chmp2b	11	37	18	28	16	24
ENSMUSG00000004846	Plod3		ENSMUSG00000004846	Plod3	41	34	29	39	25	48
ENSMUSG00000004849	Ap1s1		ENSMUSG00000004849	Ap1s1	80	82	79	116	64	121
ENSMUSG00000004864	Mapk13		ENSMUSG00000004864	Mapk13	14	6	7	10	10	13
ENSMUSG00000004865	Srpk1		ENSMUSG00000004865	Srpk1	65	71	60	61	77	81
ENSMUSG00000004872	Pax3		ENSMUSG00000004872	Pax3	0	0	0	0	0	0
ENSMUSG00000004880	Lbr		ENSMUSG00000004880	Lbr	17	41	23	36	28	42
ENSMUSG00000004885	Crabp2		ENSMUSG00000004885	Crabp2	9	6	5	2	3	3
ENSMUSG00000004891	Nes		ENSMUSG00000004891	Nes	7	10	3	9	4	13
ENSMUSG00000004892	Bcan		ENSMUSG00000004892	Bcan	1	1	0	2	1	1
ENSMUSG00000004894	Hapln2		ENSMUSG00000004894	Hapln2	0	0	0	0	0	0
ENSMUSG00000004895	Prcc		ENSMUSG00000004895	Prcc	84	76	73	70	74	68
ENSMUSG00000004896	Rrnad1		ENSMUSG00000004896	Rrnad1	18	14	26	15	16	16
ENSMUSG00000004897	Hdgf		ENSMUSG00000004897	Hdgf	402	511	393	494	472	610
ENSMUSG00000004902	Slc25a18		ENSMUSG00000004902	Slc25a18	0	0	0	0	0	0
ENSMUSG00000004929	Thop1		ENSMUSG00000004929	Thop1	157	125	163	144	142	107
ENSMUSG00000004931	Apba3		ENSMUSG00000004931	Apba3	41	39	26	44	49	50
ENSMUSG00000004933	Matk		ENSMUSG00000004933	Matk	0	1	0	0	0	0
ENSMUSG00000004934	Pias4		ENSMUSG00000004934	Pias4	50	37	43	47	47	55
ENSMUSG00000004936	Map2k1		ENSMUSG00000004936	Map2k1	41	75	48	64	46	77
ENSMUSG00000004937	Sgta		ENSMUSG00000004937	Sgta	130	127	134	131	114	117
ENSMUSG00000004939	Nmrk2		ENSMUSG00000004939	Nmrk2	0	0	0	0	0	0
ENSMUSG00000004945	Tmem242		ENSMUSG00000004945	Tmem242	37	33	33	42	42	33
ENSMUSG00000004947	Dtx2		ENSMUSG00000004947	Dtx2	30	28	33	32	23	25
ENSMUSG00000004948	Zp3		ENSMUSG00000004948	Zp3	44	31	32	30	21	20
ENSMUSG00000004951	Hspb1		ENSMUSG00000004951	Hspb1	770	894	1058	1077	1295	1282
ENSMUSG00000004952	Rasa4		ENSMUSG00000004952	Rasa4	11	5	9	8	15	3
ENSMUSG00000004961	Syt5		ENSMUSG00000004961	Syt5	1	1	1	1	0	0
ENSMUSG00000004980	Hnrnpa2b1		ENSMUSG00000004980	Hnrnpa2b1	713	1184	875	1014	851	1184
ENSMUSG00000004988	Fxyd4		ENSMUSG00000004988	Fxyd4	0	0	0	0	1	0
ENSMUSG00000004994	Ccdc130		ENSMUSG00000004994	Ccdc130	16	15	19	23	12	8
ENSMUSG00000004996	Mri1		ENSMUSG00000004996	Mri1	58	53	36	41	51	35
ENSMUSG00000005034	Prkacb		ENSMUSG00000005034	Prkacb	4	11	2	8	7	12
ENSMUSG00000005043	Sgsh		ENSMUSG00000005043	Sgsh	0	2	0	1	0	4
ENSMUSG00000005045	Chd5		ENSMUSG00000005045	Chd5	0	0	0	0	0	0
ENSMUSG00000005054	Cstb		ENSMUSG00000005054	Cstb	71	132	81	147	60	291
ENSMUSG00000005057	Sh2b2		ENSMUSG00000005057	Sh2b2	1	1	0	0	1	1
ENSMUSG00000005069	Pex5		ENSMUSG00000005069	Pex5	18	38	23	38	25	34
ENSMUSG00000005078	Jkamp		ENSMUSG00000005078	Jkamp	13	25	19	26	18	33
ENSMUSG00000005087	Cd44		ENSMUSG00000005087	Cd44	0	0	0	0	0	1
ENSMUSG00000005089	Slc1a2		ENSMUSG00000005089	Slc1a2	0	0	0	0	0	0
ENSMUSG00000005102	Eif2ak4		ENSMUSG00000005102	Eif2ak4	4	11	3	11	7	10
ENSMUSG00000005103	Wdr1		ENSMUSG00000005103	Wdr1	61	127	56	118	70	114
ENSMUSG00000005107	Slc2a9		ENSMUSG00000005107	Slc2a9	0	0	0	0	0	0
ENSMUSG00000005124	Wisp1		ENSMUSG00000005124	Wisp1	0	0	0	0	0	0
ENSMUSG00000005125	Ndrg1		ENSMUSG00000005125	Ndrg1	6	6	8	8	7	17
ENSMUSG00000005131	4930550C14Rik		ENSMUSG00000005131	4930550C14Rik	0	1	1	1	0	0
ENSMUSG00000005142	Man2b1		ENSMUSG00000005142	Man2b1	24	28	22	21	18	16
ENSMUSG00000005148	Klf5		ENSMUSG00000005148	Klf5	16	122	16	101	32	94
ENSMUSG00000005150	Wdr83		ENSMUSG00000005150	Wdr83	27	29	28	17	31	26
ENSMUSG00000005161	Prdx2		ENSMUSG00000005161	Prdx2	349	313	380	293	317	310
ENSMUSG00000005198	Polr2a		ENSMUSG00000005198	Polr2a	99	145	81	115	132	132
ENSMUSG00000005202	Shbg		ENSMUSG00000005202	Shbg	0	0	0	0	0	0
ENSMUSG00000005204	Senp3		ENSMUSG00000005204	Senp3	409	302	452	261	312	198
ENSMUSG00000005220	Corin		ENSMUSG00000005220	Corin	0	0	0	0	0	0
ENSMUSG00000005225	Plekha8		ENSMUSG00000005225	Plekha8	9	11	7	10	10	11
ENSMUSG00000005232	G6pc2		ENSMUSG00000005232	G6pc2	1	0	0	0	0	0
ENSMUSG00000005233	Spc25		ENSMUSG00000005233	Spc25	51	66	42	58	54	58
ENSMUSG00000005237	Dnah2		ENSMUSG00000005237	Dnah2	0	2	0	0	2	1
ENSMUSG00000005251	Ripk4		ENSMUSG00000005251	Ripk4	1	6	2	8	3	12
ENSMUSG00000005262	Ufd1		ENSMUSG00000005262	Ufd1l	42	42	34	42	30	38
ENSMUSG00000005267	Zfp287		ENSMUSG00000005267	Zfp287	0	0	1	1	0	0
ENSMUSG00000005268	Prlr		ENSMUSG00000005268	Prlr	0	0	0	0	0	0
ENSMUSG00000005299	Letm1		ENSMUSG00000005299	Letm1	21	31	29	44	23	32
ENSMUSG00000005312	Ubqln1		ENSMUSG00000005312	Ubqln1	51	90	35	66	76	102
ENSMUSG00000005320	Fgfr4		ENSMUSG00000005320	Fgfr4	0	1	0	2	0	0
ENSMUSG00000005338	Cadm3		ENSMUSG00000005338	Cadm3	0	0	0	0	0	1
ENSMUSG00000005339	Fcer1a		ENSMUSG00000005339	Fcer1a	0	0	0	0	0	0
ENSMUSG00000005354	Txn2		ENSMUSG00000005354	Txn2	221	205	239	223	216	201
ENSMUSG00000005355	Casp14		ENSMUSG00000005355	Casp14	0	0	0	0	0	0
ENSMUSG00000005357	Slc1a6		ENSMUSG00000005357	Slc1a6	0	0	0	0	0	0
ENSMUSG00000005360	Slc1a3		ENSMUSG00000005360	Slc1a3	3	2	4	1	5	4
ENSMUSG00000005362	Crbn		ENSMUSG00000005362	Crbn	7	22	8	22	12	20
ENSMUSG00000005364	Il5ra		ENSMUSG00000005364	Il5ra	0	0	0	0	0	0
ENSMUSG00000005370	Msh6		ENSMUSG00000005370	Msh6	144	150	146	130	203	125
ENSMUSG00000005371	Fbxo11		ENSMUSG00000005371	Fbxo11	12	25	10	24	12	31
ENSMUSG00000005373	Mlxipl		ENSMUSG00000005373	Mlxipl	3	9	2	5	2	5
ENSMUSG00000005374	Tbl2		ENSMUSG00000005374	Tbl2	14	14	10	18	13	13
ENSMUSG00000005378	Wbscr22		ENSMUSG00000005378	Wbscr22	89	99	116	91	83	86
ENSMUSG00000005397	Nid1		ENSMUSG00000005397	Nid1	2	6	6	8	11	14
ENSMUSG00000005410	Mcm5		ENSMUSG00000005410	Mcm5	260	294	254	291	342	286
ENSMUSG00000005413	Hmox1		ENSMUSG00000005413	Hmox1	115	124	130	128	87	62
ENSMUSG00000005417	Mprip		ENSMUSG00000005417	Mprip	44	50	40	48	53	67
ENSMUSG00000005442	Cic		ENSMUSG00000005442	Cic	77	89	45	93	69	82
ENSMUSG00000005447	Pafah1b3		ENSMUSG00000005447	Pafah1b3	37	47	59	48	60	63
ENSMUSG00000005465	Il27ra		ENSMUSG00000005465	Il27ra	0	1	0	0	0	0
ENSMUSG00000005469	Prkaca		ENSMUSG00000005469	Prkaca	36	40	27	40	33	51
ENSMUSG00000005470	Asf1b		ENSMUSG00000005470	Asf1b	27	39	29	36	31	33
ENSMUSG00000005474	Myl10		ENSMUSG00000005474	Myl10	0	0	0	0	0	0
ENSMUSG00000005481	Ddx39		ENSMUSG00000005481	Ddx39	275	286	298	337	326	400
ENSMUSG00000005483	Dnajb1		ENSMUSG00000005483	Dnajb1	30	36	27	35	29	28
ENSMUSG00000005493	Msh4		ENSMUSG00000005493	Msh4	0	1	0	0	0	0
ENSMUSG00000005501	Usp40		ENSMUSG00000005501	Usp40	4	7	3	6	4	7
ENSMUSG00000005503	Evx1		ENSMUSG00000005503	Evx1	4	2	2	1	2	0
ENSMUSG00000005505	Kbtbd4		ENSMUSG00000005505	Kbtbd4	11	19	16	24	22	24
ENSMUSG00000005506	Celf1		ENSMUSG00000005506	Celf1	42	87	41	79	57	82
ENSMUSG00000005510	Ndufs3		ENSMUSG00000005510	Ndufs3	112	108	118	93	115	85
ENSMUSG00000005514	Por		ENSMUSG00000005514	Por	30	43	33	48	36	51
ENSMUSG00000005533	Igf1r		ENSMUSG00000005533	Igf1r	3	6	6	7	2	6
ENSMUSG00000005534	Insr		ENSMUSG00000005534	Insr	1	1	0	1	0	1
ENSMUSG00000005540	Fcer2a		ENSMUSG00000005540	Fcer2a	0	0	0	0	0	0
ENSMUSG00000005547	Cyp2a5		ENSMUSG00000005547	Cyp2a5	0	0	0	0	0	0
ENSMUSG00000005553	Atp4a		ENSMUSG00000005553	Atp4a	1	0	0	1	0	0
ENSMUSG00000005566	Trim28		ENSMUSG00000005566	Trim28	2988	1754	2639	1512	2437	1381
ENSMUSG00000005575	Ube2m		ENSMUSG00000005575	Ube2m	118	129	126	140	154	134
ENSMUSG00000005580	Adcy9		ENSMUSG00000005580	Adcy9	0	2	0	1	0	0
ENSMUSG00000005583	Mef2c		ENSMUSG00000005583	Mef2c	0	0	0	0	0	0
ENSMUSG00000005609	Ctr9		ENSMUSG00000005609	Ctr9	41	54	30	45	38	48
ENSMUSG00000005610	Eif4g2		ENSMUSG00000005610	Eif4g2	230	522	275	497	384	476
ENSMUSG00000005611	Mrvi1		ENSMUSG00000005611	Mrvi1	0	0	0	0	0	0
ENSMUSG00000005615	Pcyt1a		ENSMUSG00000005615	Pcyt1a	4	9	2	8	6	8
ENSMUSG00000005621	Zfp592		ENSMUSG00000005621	Zfp592	16	14	14	15	12	19
ENSMUSG00000005625	Psmd4		ENSMUSG00000005625	Psmd4	409	380	390	385	360	361
ENSMUSG00000005628	Tmod4		ENSMUSG00000005628	Tmod4	0	1	0	0	0	0
ENSMUSG00000005640	Insrr		ENSMUSG00000005640	Insrr	0	0	0	0	0	0
ENSMUSG00000005649	Cabp5		ENSMUSG00000005649	Cabp5	0	0	0	0	0	0
ENSMUSG00000005656	Snx6		ENSMUSG00000005656	Snx6	45	111	42	111	48	118
ENSMUSG00000005667	Mthfd2		ENSMUSG00000005667	Mthfd2	41	52	51	62	60	68
ENSMUSG00000005672	Kit		ENSMUSG00000005672	Kit	3	1	5	4	23	11
ENSMUSG00000005674	Tomm40l		ENSMUSG00000005674	Tomm40l	21	20	24	16	18	12
ENSMUSG00000005677	Nr1i3		ENSMUSG00000005677	Nr1i3	0	0	0	0	0	0
ENSMUSG00000005681	Apoa2		ENSMUSG00000005681	Apoa2	19	10	22	14	39	24
ENSMUSG00000005682	Pan2		ENSMUSG00000005682	Pan2	15	22	13	19	20	23
ENSMUSG00000005683	Cs		ENSMUSG00000005683	Cs	104	162	106	168	121	168
ENSMUSG00000005686	Ampd3		ENSMUSG00000005686	Ampd3	0	0	0	2	0	0
ENSMUSG00000005687	Bcas2		ENSMUSG00000005687	Bcas2	188	184	200	201	190	202
ENSMUSG00000005696	Sh2d1a		ENSMUSG00000005696	Sh2d1a	0	0	0	0	0	0
ENSMUSG00000005698	Ctcf		ENSMUSG00000005698	Ctcf	31	80	29	72	53	85
ENSMUSG00000005699	Pard6a		ENSMUSG00000005699	Pard6a	6	11	15	10	10	7
ENSMUSG00000005705	Agrp		ENSMUSG00000005705	Agrp	0	0	0	0	1	0
ENSMUSG00000005716	Pvalb		ENSMUSG00000005716	Pvalb	0	0	0	0	0	0
ENSMUSG00000005718	Tfap4		ENSMUSG00000005718	Tfap4	9	14	15	13	20	16
ENSMUSG00000005732	Ranbp1		ENSMUSG00000005732	Ranbp1	884	704	916	689	847	781
ENSMUSG00000005763	Cd247		ENSMUSG00000005763	Cd247	1	1	0	4	0	0
ENSMUSG00000005774	Rfx5		ENSMUSG00000005774	Rfx5	3	7	2	7	2	6
ENSMUSG00000005779	Psmb4		ENSMUSG00000005779	Psmb4	383	291	442	319	411	349
ENSMUSG00000005800	Mmp8		ENSMUSG00000005800	Mmp8	0	0	0	0	0	0
ENSMUSG00000005802	Slc30a4		ENSMUSG00000005802	Slc30a4	1	3	0	4	0	2
ENSMUSG00000005803	Sqor		ENSMUSG00000005803	Sqrdl	0	0	0	0	1	0
ENSMUSG00000005804	Bloc1s6		ENSMUSG00000005804	Bloc1s6	13	13	16	18	12	13
ENSMUSG00000005813	Metap1		ENSMUSG00000005813	Metap1	28	56	36	60	40	56
ENSMUSG00000005823	Gpr108		ENSMUSG00000005823	Gpr108	17	15	13	14	12	11
ENSMUSG00000005824	Tnfsf14		ENSMUSG00000005824	Tnfsf14	0	0	0	0	0	0
ENSMUSG00000005836	Gata6		ENSMUSG00000005836	Gata6	0	0	0	0	0	0
ENSMUSG00000005846	Rsl1d1		ENSMUSG00000005846	Rsl1d1	237	322	234	284	260	268
ENSMUSG00000005864	Cnga2		ENSMUSG00000005864	Cnga2	0	0	0	0	0	0
ENSMUSG00000005871	Apc		ENSMUSG00000005871	Apc	3	13	2	9	7	16
ENSMUSG00000005873	Reep5		ENSMUSG00000005873	Reep5	5	10	4	6	5	6
ENSMUSG00000005881	Ergic3		ENSMUSG00000005881	Ergic3	86	87	84	104	92	87
ENSMUSG00000005882	Uqcc1		ENSMUSG00000005882	Uqcc1	20	41	35	44	31	44
ENSMUSG00000005883	Spo11		ENSMUSG00000005883	Spo11	0	1	0	0	0	1
ENSMUSG00000005886	Ncoa2		ENSMUSG00000005886	Ncoa2	2	9	1	6	5	7
ENSMUSG00000005891	Prl4a1		ENSMUSG00000005891	Prl4a1	0	0	0	0	0	0
ENSMUSG00000005892	Trh		ENSMUSG00000005892	Trh	83	51	115	37	352	84
ENSMUSG00000005893	Nr2c2		ENSMUSG00000005893	Nr2c2	0	5	1	4	1	5
ENSMUSG00000005897	Nr2c1		ENSMUSG00000005897	Nr2c1	1	5	2	4	3	3
ENSMUSG00000005899	Smpd4		ENSMUSG00000005899	Smpd4	59	76	53	88	84	73
ENSMUSG00000005907	Pex1		ENSMUSG00000005907	Pex1	8	11	7	8	3	11
ENSMUSG00000005917	Otx1		ENSMUSG00000005917	Otx1	0	1	0	0	0	0
ENSMUSG00000005936	Kctd20		ENSMUSG00000005936	Kctd20	35	61	32	55	39	42
ENSMUSG00000005947	Itgae		ENSMUSG00000005947	Itgae	1	0	0	0	0	0
ENSMUSG00000005949	Ctns		ENSMUSG00000005949	Ctns	8	6	5	5	8	5
ENSMUSG00000005950	P2rx5		ENSMUSG00000005950	P2rx5	2	1	0	0	0	0
ENSMUSG00000005951	Shpk		ENSMUSG00000005951	Shpk	1	1	0	0	0	1
ENSMUSG00000005952	Trpv1		ENSMUSG00000005952	Trpv1	0	0	0	0	0	0
ENSMUSG00000005958	Ephb3		ENSMUSG00000005958	Ephb3	1	5	1	7	7	16
ENSMUSG00000005968	Tuft1		ENSMUSG00000005968	Tuft1	2	9	2	10	3	15
ENSMUSG00000005973	Rcn1		ENSMUSG00000005973	Rcn1	7	6	9	7	40	37
ENSMUSG00000005980	Dnase1		ENSMUSG00000005980	Dnase1	1	4	1	1	1	1
ENSMUSG00000005981	Trap1		ENSMUSG00000005981	Trap1	157	159	138	155	170	145
ENSMUSG00000005982	Naa60		ENSMUSG00000005982	Naa60	25	33	25	37	25	32
ENSMUSG00000005983	1700037C18Rik		ENSMUSG00000005983	1700037C18Rik	5	7	8	3	3	3
ENSMUSG00000005986	Ankrd13d		ENSMUSG00000005986	Ankrd13d	5	2	3	4	3	2
ENSMUSG00000005994	Tyrp1		ENSMUSG00000005994	Tyrp1	0	0	0	0	0	0
ENSMUSG00000006005	Tpr		ENSMUSG00000006005	Tpr	164	217	167	213	197	210
ENSMUSG00000006007	Pdc		ENSMUSG00000006007	Pdc	0	0	0	0	0	0
ENSMUSG00000006010	BC003331		ENSMUSG00000006010	BC003331	5	11	3	9	7	6
ENSMUSG00000006014	Prg4		ENSMUSG00000006014	Prg4	0	0	0	0	0	0
ENSMUSG00000006019	Dhx34		ENSMUSG00000006019	Dhx34	9	16	8	16	9	19
ENSMUSG00000006021	Kptn		ENSMUSG00000006021	Kptn	15	25	21	9	14	10
ENSMUSG00000006024	Napa		ENSMUSG00000006024	Napa	127	83	76	75	92	84
ENSMUSG00000006050	Sra1		ENSMUSG00000006050	Sra1	93	74	88	108	99	86
ENSMUSG00000006056	Calcoco2		ENSMUSG00000006056	Calcoco2	121	121	139	127	94	85
ENSMUSG00000006057	Atp5g1		ENSMUSG00000006057	Atp5g1	968	719	1084	797	1007	789
ENSMUSG00000006058	Snf8		ENSMUSG00000006058	Snf8	627	485	520	391	518	313
ENSMUSG00000006095	Tbcb		ENSMUSG00000006095	Tbcb	91	88	82	90	135	113
ENSMUSG00000006127	Inpp5k		ENSMUSG00000006127	Inpp5k	10	16	13	15	12	11
ENSMUSG00000006134	Crkl		ENSMUSG00000006134	Crkl	6	28	4	23	14	27
ENSMUSG00000006143	Upk3bl		ENSMUSG00000006143	Upk3bl	0	1	0	3	3	0
ENSMUSG00000006154	Eps8l1		ENSMUSG00000006154	Eps8l1	0	0	1	0	0	0
ENSMUSG00000006169	Clint1		ENSMUSG00000006169	Clint1	13	35	14	39	21	35
ENSMUSG00000006179	Prss16		ENSMUSG00000006179	Prss16	3	3	3	2	5	3
ENSMUSG00000006191	Cdkal1		ENSMUSG00000006191	Cdkal1	7	13	9	15	14	13
ENSMUSG00000006200	Rhox6		ENSMUSG00000006200	Rhox6	8	1	2	1	6	4
ENSMUSG00000006204	5430419D17Rik		ENSMUSG00000006204	5430419D17Rik	0	0	0	0	0	0
ENSMUSG00000006205	Htra1		ENSMUSG00000006205	Htra1	23	44	38	85	24	77
ENSMUSG00000006215	Zbtb17		ENSMUSG00000006215	Zbtb17	24	20	23	18	23	24
ENSMUSG00000006216	Clcnkb		ENSMUSG00000006216	Clcnkb	5	9	6	2	4	2
ENSMUSG00000006218	Fam131c		ENSMUSG00000006218	Fam131c	5	1	2	1	3	0
ENSMUSG00000006219	Fblim1		ENSMUSG00000006219	Fblim1	22	22	36	24	112	50
ENSMUSG00000006221	Hspb7		ENSMUSG00000006221	Hspb7	0	0	0	0	0	0
ENSMUSG00000006235	Epor		ENSMUSG00000006235	Epor	0	0	0	0	0	0
ENSMUSG00000006241	Ccdc159		ENSMUSG00000006241	Ccdc159	0	0	0	1	1	0
ENSMUSG00000006262	Mob1b		ENSMUSG00000006262	Mob1b	2	7	5	9	3	8
ENSMUSG00000006269	Atp6v1b1		ENSMUSG00000006269	Atp6v1b1	0	0	0	0	0	0
ENSMUSG00000006270	Vax1		ENSMUSG00000006270	Vax1	0	0	0	0	0	0
ENSMUSG00000006273	Atp6v1b2		ENSMUSG00000006273	Atp6v1b2	73	101	68	95	67	75
ENSMUSG00000006276	Eps15l1		ENSMUSG00000006276	Eps15l1	32	38	37	38	39	44
ENSMUSG00000006281	Tep1		ENSMUSG00000006281	Tep1	2	4	2	3	2	3
ENSMUSG00000006288	Ttc5		ENSMUSG00000006288	Ttc5	29	27	33	25	36	30
ENSMUSG00000006289	Osgep		ENSMUSG00000006289	Osgep	70	71	84	64	58	42
ENSMUSG00000006299	Aamp		ENSMUSG00000006299	Aamp	166	152	193	181	177	161
ENSMUSG00000006301	Tmbim1		ENSMUSG00000006301	Tmbim1	13	40	7	28	13	37
ENSMUSG00000006304	Arpc2		ENSMUSG00000006304	Arpc2	147	179	135	189	156	194
ENSMUSG00000006307	Kmt2b		ENSMUSG00000006307	Kmt2b	34	38	34	34	46	44
ENSMUSG00000006310	Zbtb32		ENSMUSG00000006310	Zbtb32	21	56	19	53	28	74
ENSMUSG00000006311	Etv2		ENSMUSG00000006311	Etv2	7	2	4	3	9	0
ENSMUSG00000006313	Upk1a		ENSMUSG00000006313	Upk1a	11	4	7	6	9	5
ENSMUSG00000006315	Tmem147		ENSMUSG00000006315	Tmem147	99	60	83	87	89	73
ENSMUSG00000006333	Rps9		ENSMUSG00000006333	Rps9	3348	2458	3219	2616	2923	2631
ENSMUSG00000006335	Tfpt		ENSMUSG00000006335	Tfpt	57	40	47	33	43	32
ENSMUSG00000006342	Susd2		ENSMUSG00000006342	Susd2	1	1	3	3	7	5
ENSMUSG00000006344	Ggt5		ENSMUSG00000006344	Ggt5	0	0	0	0	0	0
ENSMUSG00000006345	Ggt1		ENSMUSG00000006345	Ggt1	3	8	1	8	3	5
ENSMUSG00000006356	Crip2		ENSMUSG00000006356	Crip2	41	27	29	33	18	28
ENSMUSG00000006360	Crip1		ENSMUSG00000006360	Crip1	65	33	54	36	29	29
ENSMUSG00000006362	Cbfa2t3		ENSMUSG00000006362	Cbfa2t3	0	0	0	0	0	0
ENSMUSG00000006369	Fbln1		ENSMUSG00000006369	Fbln1	24	16	23	16	37	24
ENSMUSG00000006373	Pgrmc1		ENSMUSG00000006373	Pgrmc1	22	46	21	31	35	60
ENSMUSG00000006378	Gcat		ENSMUSG00000006378	Gcat	57	44	55	38	55	30
ENSMUSG00000006386	Tek		ENSMUSG00000006386	Tek	0	3	0	3	1	7
ENSMUSG00000006389	Mpl		ENSMUSG00000006389	Mpl	0	0	0	0	0	0
ENSMUSG00000006390	Elovl1		ENSMUSG00000006390	Elovl1	31	21	19	31	20	42
ENSMUSG00000006392	Med8		ENSMUSG00000006392	Med8	85	104	93	88	82	90
ENSMUSG00000006395	Hyi		ENSMUSG00000006395	Hyi	5	0	2	3	3	1
ENSMUSG00000006398	Cdc20		ENSMUSG00000006398	Cdc20	250	294	245	288	269	353
ENSMUSG00000006403	Adamts4		ENSMUSG00000006403	Adamts4	0	0	0	0	0	0
ENSMUSG00000006411	Nectin4		ENSMUSG00000006411	Nectin4	0	2	0	2	0	0
ENSMUSG00000006412	Pfdn2		ENSMUSG00000006412	Pfdn2	209	178	200	188	206	199
ENSMUSG00000006418	Rnf114		ENSMUSG00000006418	Rnf114	51	55	55	59	52	54
ENSMUSG00000006423	C330007P06Rik		ENSMUSG00000006423	C330007P06Rik	6	12	5	11	8	10
ENSMUSG00000006435	Neurl1a		ENSMUSG00000006435	Neurl1a	4	15	3	15	4	10
ENSMUSG00000006442	Srm		ENSMUSG00000006442	Srm	644	496	497	399	386	318
ENSMUSG00000006445	Epha2		ENSMUSG00000006445	Epha2	47	87	51	84	41	91
ENSMUSG00000006456	Rbm14		ENSMUSG00000006456	Rbm14	64	66	66	71	93	72
ENSMUSG00000006457	Actn3		ENSMUSG00000006457	Actn3	10	2	6	3	5	2
ENSMUSG00000006462	A530013C23Rik		ENSMUSG00000006462	A530013C23Rik	0	0	0	0	0	0
ENSMUSG00000006463	Zdhhc24		ENSMUSG00000006463	Zdhhc24	4	5	5	5	4	3
ENSMUSG00000006464	Bbs1		ENSMUSG00000006464	Bbs1	1	2	0	3	1	2
ENSMUSG00000006469	Slc34a3		ENSMUSG00000006469	Slc34a3	0	1	0	1	0	0
ENSMUSG00000006471	Ndor1		ENSMUSG00000006471	Ndor1	31	37	29	34	29	29
ENSMUSG00000006476	Nsmf		ENSMUSG00000006476	Nsmf	0	1	0	2	0	1
ENSMUSG00000006488	Prl7a1		ENSMUSG00000006488	Prl7a1	0	0	0	0	0	0
ENSMUSG00000006490	Prl8a9		ENSMUSG00000006490	Prl8a9	0	0	0	0	0	0
ENSMUSG00000006494	Pdk1		ENSMUSG00000006494	Pdk1	19	28	23	21	36	22
ENSMUSG00000006498	Ptbp1		ENSMUSG00000006498	Ptbp1	304	461	297	475	454	498
ENSMUSG00000006517	Mvd		ENSMUSG00000006517	Mvd	39	38	36	44	38	39
ENSMUSG00000006519	Cyba		ENSMUSG00000006519	Cyba	14	9	13	16	11	13
ENSMUSG00000006522	Itih3		ENSMUSG00000006522	Itih3	0	0	0	0	0	0
ENSMUSG00000006526	Tmem110		ENSMUSG00000006526	Tmem110	24	19	13	17	12	15
ENSMUSG00000006527	Sfmbt1		ENSMUSG00000006527	Sfmbt1	3	6	2	6	4	5
ENSMUSG00000006529	Itih1		ENSMUSG00000006529	Itih1	0	0	0	0	0	0
ENSMUSG00000006538	Ihh		ENSMUSG00000006538	Ihh	0	0	0	0	0	0
ENSMUSG00000006542	Prkag3		ENSMUSG00000006542	Prkag3	0	5	0	3	0	3
ENSMUSG00000006546	Cryba2		ENSMUSG00000006546	Cryba2	0	0	0	0	0	0
ENSMUSG00000006567	Atp7b		ENSMUSG00000006567	Atp7b	0	0	0	0	0	1
ENSMUSG00000006570	Defb2		ENSMUSG00000006570	Defb2	0	0	0	0	0	0
ENSMUSG00000006574	Slc4a1		ENSMUSG00000006574	Slc4a1	0	0	0	0	0	0
ENSMUSG00000006575	Rundc3a		ENSMUSG00000006575	Rundc3a	5	4	7	13	9	20
ENSMUSG00000006576	Slc4a3		ENSMUSG00000006576	Slc4a3	9	6	9	5	13	7
ENSMUSG00000006585	Cdt1		ENSMUSG00000006585	Cdt1	171	161	113	95	183	106
ENSMUSG00000006586	Runx1t1		ENSMUSG00000006586	Runx1t1	0	0	0	1	0	1
ENSMUSG00000006587	Snai3		ENSMUSG00000006587	Snai3	2	16	2	28	2	19
ENSMUSG00000006589	Aprt		ENSMUSG00000006589	Aprt	373	287	366	269	303	240
ENSMUSG00000006599	Gtf2h1		ENSMUSG00000006599	Gtf2h1	74	103	60	100	70	85
ENSMUSG00000006611	Hfe		ENSMUSG00000006611	Hfe	1	0	0	1	0	0
ENSMUSG00000006638	Abhd1		ENSMUSG00000006638	Abhd1	11	14	10	14	8	8
ENSMUSG00000006641	Slc5a6		ENSMUSG00000006641	Slc5a6	29	36	28	39	25	16
ENSMUSG00000006642	Tcf23		ENSMUSG00000006642	Tcf23	0	0	0	0	0	0
ENSMUSG00000006649	Nphs1		ENSMUSG00000006649	Nphs1	8	5	10	3	17	3
ENSMUSG00000006651	Aplp1		ENSMUSG00000006651	Aplp1	47	19	37	19	91	22
ENSMUSG00000006673	Qrich1		ENSMUSG00000006673	Qrich1	42	86	46	86	70	92
ENSMUSG00000006675	P4htm		ENSMUSG00000006675	P4htm	3	1	2	0	3	2
ENSMUSG00000006676	Usp19		ENSMUSG00000006676	Usp19	50	60	54	78	75	80
ENSMUSG00000006678	Pola1		ENSMUSG00000006678	Pola1	16	20	18	31	21	28
ENSMUSG00000006699	Cdc42		ENSMUSG00000006699	Cdc42	158	214	172	213	176	247
ENSMUSG00000006705	Pknox1		ENSMUSG00000006705	Pknox1	7	10	7	9	8	10
ENSMUSG00000006711	D130043K22Rik		ENSMUSG00000006711	D130043K22Rik	0	0	0	0	0	1
ENSMUSG00000006715	Gmnn		ENSMUSG00000006715	Gmnn	130	118	152	140	140	119
ENSMUSG00000006717	Acot13		ENSMUSG00000006717	Acot13	35	36	36	57	27	62
ENSMUSG00000006720	Zfp184		ENSMUSG00000006720	Zfp184	5	17	9	12	6	8
ENSMUSG00000006724	Cyp27b1		ENSMUSG00000006724	Cyp27b1	0	0	0	0	0	0
ENSMUSG00000006728	Cdk4		ENSMUSG00000006728	Cdk4	1228	819	1110	853	930	643
ENSMUSG00000006731	B4galnt1		ENSMUSG00000006731	B4galnt1	2	2	4	0	1	2
ENSMUSG00000006732	Mettl1		ENSMUSG00000006732	Mettl1	29	32	24	20	34	20
ENSMUSG00000006736	Tspan31		ENSMUSG00000006736	Tspan31	56	52	54	62	64	68
ENSMUSG00000006740	Kif5b		ENSMUSG00000006740	Kif5b	9	46	14	39	16	51
ENSMUSG00000006763	Saal1		ENSMUSG00000006763	Saal1	26	19	24	22	24	18
ENSMUSG00000006764	Tph2		ENSMUSG00000006764	Tph2	0	0	0	0	0	1
ENSMUSG00000006777	Krt23		ENSMUSG00000006777	Krt23	0	0	0	0	0	0
ENSMUSG00000006782	Cnp		ENSMUSG00000006782	Cnp	13	10	16	13	10	10
ENSMUSG00000006784	Ttc25		ENSMUSG00000006784	Ttc25	3	3	1	2	2	1
ENSMUSG00000006800	Sulf2		ENSMUSG00000006800	Sulf2	46	44	44	47	56	49
ENSMUSG00000006818	Sod2		ENSMUSG00000006818	Sod2	83	65	87	55	65	44
ENSMUSG00000006850	Tmco6		ENSMUSG00000006850	Tmco6	7	7	4	5	12	8
ENSMUSG00000006906	Stambp		ENSMUSG00000006906	Stambp	2	5	3	6	1	4
ENSMUSG00000006920	Ezh1		ENSMUSG00000006920	Ezh1	7	13	11	8	9	12
ENSMUSG00000006930	Hap1		ENSMUSG00000006930	Hap1	8	8	15	14	21	16
ENSMUSG00000006931	P3h4		ENSMUSG00000006931	P3h4	1	2	1	2	2	4
ENSMUSG00000006932	Ctnnb1		ENSMUSG00000006932	Ctnnb1	306	458	346	466	407	549
ENSMUSG00000006941	Eif1b		ENSMUSG00000006941	Eif1b	49	51	28	38	36	69
ENSMUSG00000006948	Klk4		ENSMUSG00000006948	Klk4	0	0	0	0	0	0
ENSMUSG00000006958	Chrd		ENSMUSG00000006958	Chrd	0	0	0	0	0	1
ENSMUSG00000006998	Psmd2		ENSMUSG00000006998	Psmd2	264	282	235	301	295	281
ENSMUSG00000007021	Syngr3		ENSMUSG00000007021	Syngr3	3	2	1	2	1	2
ENSMUSG00000007029	Vars		ENSMUSG00000007029	Vars	205	176	133	155	196	165
ENSMUSG00000007030	Vwa7		ENSMUSG00000007030	Vwa7	0	0	0	0	0	0
ENSMUSG00000007033	Hspa1l		ENSMUSG00000007033	Hspa1l	0	0	1	1	0	0
ENSMUSG00000007034	Slc44a4		ENSMUSG00000007034	Slc44a4	2	5	3	5	4	5
ENSMUSG00000007035	Msh5		ENSMUSG00000007035	Msh5	1	1	0	2	1	0
ENSMUSG00000007036	Abhd16a		ENSMUSG00000007036	Abhd16a	17	14	11	16	17	20
ENSMUSG00000007038	Neu1		ENSMUSG00000007038	Neu1	5	5	4	4	4	6
ENSMUSG00000007039	Ddah2		ENSMUSG00000007039	Ddah2	32	63	29	65	43	83
ENSMUSG00000007041	Clic1		ENSMUSG00000007041	Clic1	31	84	35	100	29	120
ENSMUSG00000007050	Lsm2		ENSMUSG00000007050	Lsm2	217	187	225	202	217	192
ENSMUSG00000007080	Pole		ENSMUSG00000007080	Pole	83	72	57	60	67	59
ENSMUSG00000007097	Atp1a2		ENSMUSG00000007097	Atp1a2	0	3	0	1	0	4
ENSMUSG00000007107	Atp1a4		ENSMUSG00000007107	Atp1a4	0	0	0	0	0	0
ENSMUSG00000007122	Casq1		ENSMUSG00000007122	Casq1	1	1	0	2	0	9
ENSMUSG00000007207	Stx1a		ENSMUSG00000007207	Stx1a	7	7	7	6	4	7
ENSMUSG00000007209	Ceacam9		ENSMUSG00000007209	Ceacam9	0	0	0	0	0	0
ENSMUSG00000007216	Zfp775		ENSMUSG00000007216	Zfp775	1	1	2	1	2	2
ENSMUSG00000007279	Scube2		ENSMUSG00000007279	Scube2	0	0	0	0	0	0
ENSMUSG00000007338	Mrpl49		ENSMUSG00000007338	Mrpl49	87	80	81	89	88	74
ENSMUSG00000007379	Dennd2c		ENSMUSG00000007379	Dennd2c	10	17	10	25	15	23
ENSMUSG00000007411	Mark3		ENSMUSG00000007411	Mark3	29	68	27	63	36	63
ENSMUSG00000007415	Gatad1		ENSMUSG00000007415	Gatad1	44	56	49	63	63	65
ENSMUSG00000007440	Pcdha11		ENSMUSG00000007440	Pcdha11	0	0	0	0	0	0
ENSMUSG00000007457	2310003L06Rik		ENSMUSG00000007457	2310003L06Rik	0	0	0	0	0	0
ENSMUSG00000007458	M6pr		ENSMUSG00000007458	M6pr	83	100	84	92	94	112
ENSMUSG00000007476	Lrrc8a		ENSMUSG00000007476	Lrrc8a	4	7	3	7	7	6
ENSMUSG00000007480	Mc5r		ENSMUSG00000007480	Mc5r	0	0	0	0	0	0
ENSMUSG00000007564	Ppp2r1a		ENSMUSG00000007564	Ppp2r1a	189	177	205	213	234	242
ENSMUSG00000007570	Fance		ENSMUSG00000007570	Fance	35	28	22	29	44	25
ENSMUSG00000007589	Tinf2		ENSMUSG00000007589	Tinf2	50	48	44	42	53	57
ENSMUSG00000007591	Tssk4		ENSMUSG00000007591	Tssk4	0	0	0	0	0	0
ENSMUSG00000007594	Hapln4		ENSMUSG00000007594	Hapln4	0	0	0	0	0	0
ENSMUSG00000007603	Dus3l		ENSMUSG00000007603	Dus3l	88	58	86	57	74	56
ENSMUSG00000007610	Gtpbp3		ENSMUSG00000007610	Gtpbp3	29	40	30	27	32	24
ENSMUSG00000007613	Tgfbr1		ENSMUSG00000007613	Tgfbr1	1	8	3	8	2	9
ENSMUSG00000007617	Homer1		ENSMUSG00000007617	Homer1	4	7	3	5	4	7
ENSMUSG00000007646	Rad51c		ENSMUSG00000007646	Rad51c	15	19	7	15	8	9
ENSMUSG00000007653	Gabrb2		ENSMUSG00000007653	Gabrb2	0	0	0	0	0	0
ENSMUSG00000007655	Cav1		ENSMUSG00000007655	Cav1	0	0	0	0	0	0
ENSMUSG00000007656	Arpp19		ENSMUSG00000007656	Arpp19	248	270	281	284	322	266
ENSMUSG00000007659	Bcl2l1		ENSMUSG00000007659	Bcl2l1	43	63	37	64	38	53
ENSMUSG00000007670	Khsrp		ENSMUSG00000007670	Khsrp	64	78	56	72	83	70
ENSMUSG00000007682	Dio2		ENSMUSG00000007682	Dio2	0	0	0	0	0	0
ENSMUSG00000007721	Ccdc124		ENSMUSG00000007721	Ccdc124	161	112	176	118	131	119
ENSMUSG00000007739	Cct4		ENSMUSG00000007739	Cct4	382	416	406	407	366	385
ENSMUSG00000007777	0610009B22Rik		ENSMUSG00000007777	0610009B22Rik	36	27	26	43	33	38
ENSMUSG00000007783	Cpt1c		ENSMUSG00000007783	Cpt1c	13	12	17	15	13	13
ENSMUSG00000007805	Twist2		ENSMUSG00000007805	Twist2	0	0	0	0	0	0
ENSMUSG00000007812	Zfp655		ENSMUSG00000007812	Zfp655	16	40	12	35	14	33
ENSMUSG00000007815	Rhoa		ENSMUSG00000007815	Rhoa	194	294	232	294	244	280
ENSMUSG00000007817	Zmiz1		ENSMUSG00000007817	Zmiz1	9	11	5	12	8	20
ENSMUSG00000007827	Ankrd26		ENSMUSG00000007827	Ankrd26	1	4	1	6	1	5
ENSMUSG00000007833	Aldh16a1		ENSMUSG00000007833	Aldh16a1	36	30	37	29	44	28
ENSMUSG00000007836	Hnrnpa0		ENSMUSG00000007836	Hnrnpa0	182	268	200	289	234	253
ENSMUSG00000007837	Prrg2		ENSMUSG00000007837	Prrg2	8	10	9	15	13	13
ENSMUSG00000007850	Hnrnph1		ENSMUSG00000007850	Hnrnph1	157	341	251	306	233	424
ENSMUSG00000007867	Ift43		ENSMUSG00000007867	Ift43	4	2	7	6	5	6
ENSMUSG00000007872	Id3		ENSMUSG00000007872	Id3	87	21	87	18	69	14
ENSMUSG00000007877	Tcap		ENSMUSG00000007877	Tcap	0	0	0	0	0	0
ENSMUSG00000007880	Arid1a		ENSMUSG00000007880	Arid1a	28	68	26	55	42	55
ENSMUSG00000007888	Crlf1		ENSMUSG00000007888	Crlf1	5	3	1	5	0	2
ENSMUSG00000007891	Ctsd		ENSMUSG00000007891	Ctsd	89	98	92	104	117	157
ENSMUSG00000007892	Rplp1		ENSMUSG00000007892	Rplp1	10403	7154	9924	7674	8939	7463
ENSMUSG00000007907	Cabs1		ENSMUSG00000007907	Cabs1	0	0	0	0	0	0
ENSMUSG00000007908	Hmgcll1		ENSMUSG00000007908	Hmgcll1	0	2	0	1	0	1
ENSMUSG00000007944	Ttc9b		ENSMUSG00000007944	Ttc9b	2	0	3	1	2	0
ENSMUSG00000007946	Phox2a		ENSMUSG00000007946	Phox2a	2	1	0	4	0	6
ENSMUSG00000007950	Abhd8		ENSMUSG00000007950	Abhd8	12	10	7	9	6	10
ENSMUSG00000007987	Ift22		ENSMUSG00000007987	Ift22	38	19	17	16	21	9
ENSMUSG00000007989	Fzd3		ENSMUSG00000007989	Fzd3	0	0	0	0	0	1
ENSMUSG00000008028	1700008O03Rik		ENSMUSG00000008028	1700008O03Rik	7	7	6	8	9	3
ENSMUSG00000008035	Mid1ip1		ENSMUSG00000008035	Mid1ip1	2	1	2	1	19	10
ENSMUSG00000008036	Ap2s1		ENSMUSG00000008036	Ap2s1	289	195	326	249	214	196
ENSMUSG00000008090	Fgfrl1		ENSMUSG00000008090	Fgfrl1	1	3	1	4	4	4
ENSMUSG00000008129	4930432K21Rik		ENSMUSG00000008129	4930432K21Rik	4	2	2	0	4	1
ENSMUSG00000008136	Fhl2		ENSMUSG00000008136	Fhl2	0	12	0	15	0	22
ENSMUSG00000008140	Emc10		ENSMUSG00000008140	Emc10	89	82	80	81	89	85
ENSMUSG00000008153	Clstn3		ENSMUSG00000008153	Clstn3	36	42	30	60	37	41
ENSMUSG00000008167	Fbxw9		ENSMUSG00000008167	Fbxw9	59	37	45	44	40	36
ENSMUSG00000008193	Spib		ENSMUSG00000008193	Spib	0	0	0	0	0	0
ENSMUSG00000008200	Fnbp4		ENSMUSG00000008200	Fnbp4	30	65	27	54	42	44
ENSMUSG00000008206	Cers4		ENSMUSG00000008206	Cers4	5	2	4	1	5	5
ENSMUSG00000008226	Scrn3		ENSMUSG00000008226	Scrn3	11	26	10	16	12	22
ENSMUSG00000008301	Phax		ENSMUSG00000008301	Phax	88	72	88	63	82	63
ENSMUSG00000008305	Tle1		ENSMUSG00000008305	Tle1	13	17	16	15	17	11
ENSMUSG00000008307	1700109H08Rik		ENSMUSG00000008307	1700109H08Rik	0	0	0	0	0	1
ENSMUSG00000008318	Relt		ENSMUSG00000008318	Relt	3	7	3	4	4	3
ENSMUSG00000008333	Snrpb2		ENSMUSG00000008333	Snrpb2	93	107	130	111	111	110
ENSMUSG00000008348	Ubc		ENSMUSG00000008348	Ubc	320	512	320	484	315	357
ENSMUSG00000008373	Prpf31		ENSMUSG00000008373	Prpf31	159	168	143	125	162	123
ENSMUSG00000008384	Sertad1		ENSMUSG00000008384	Sertad1	27	20	34	18	25	20
ENSMUSG00000008393	Carhsp1		ENSMUSG00000008393	Carhsp1	15	32	16	34	11	56
ENSMUSG00000008398	Elk3		ENSMUSG00000008398	Elk3	1	1	1	3	3	6
ENSMUSG00000008429	Herpud2		ENSMUSG00000008429	Herpud2	5	21	5	15	5	16
ENSMUSG00000008435	Rdh13		ENSMUSG00000008435	Rdh13	8	20	9	18	9	17
ENSMUSG00000008438	Adam21		ENSMUSG00000008438	Adam21	0	0	0	0	0	0
ENSMUSG00000008450	Nutf2		ENSMUSG00000008450	Nutf2	300	131	155	83	234	146
ENSMUSG00000008461	Fut1		ENSMUSG00000008461	Fut1	0	0	0	0	0	0
ENSMUSG00000008475	Arpc5		ENSMUSG00000008475	Arpc5	49	75	46	70	43	73
ENSMUSG00000008482	Rnf151		ENSMUSG00000008482	Rnf151	0	0	2	0	0	1
ENSMUSG00000008489	Elavl2		ENSMUSG00000008489	Elavl2	1	20	1	15	5	15
ENSMUSG00000008496	Pou2f2		ENSMUSG00000008496	Pou2f2	0	0	0	0	2	0
ENSMUSG00000008540	Mgst1		ENSMUSG00000008540	Mgst1	1	0	1	0	0	0
ENSMUSG00000008575	Nfib		ENSMUSG00000008575	Nfib	1	1	1	2	3	2
ENSMUSG00000008590	Htr3b		ENSMUSG00000008590	Htr3b	0	0	0	0	0	0
ENSMUSG00000008601	Rab25		ENSMUSG00000008601	Rab25	3	2	2	4	1	0
ENSMUSG00000008604	Ubqln4		ENSMUSG00000008604	Ubqln4	113	133	105	122	121	104
ENSMUSG00000008658	Rbfox1		ENSMUSG00000008658	Rbfox1	0	0	0	0	0	0
ENSMUSG00000008668	Rps18		ENSMUSG00000008668	Rps18	2307	1897	2353	2122	2257	1960
ENSMUSG00000008682	Rpl10		ENSMUSG00000008682	Rpl10	3334	606	3543	509	1368	364
ENSMUSG00000008683	Rps15a		ENSMUSG00000008683	Rps15a	2134	1557	2403	1750	1978	1730
ENSMUSG00000008690	Ncaph2		ENSMUSG00000008690	Ncaph2	118	93	89	77	86	84
ENSMUSG00000008730	Hipk1		ENSMUSG00000008730	Hipk1	3	14	5	17	4	18
ENSMUSG00000008734	Gprc5b		ENSMUSG00000008734	Gprc5b	0	5	1	7	3	10
ENSMUSG00000008763	Man1a2		ENSMUSG00000008763	Man1a2	3	9	3	11	6	17
ENSMUSG00000008789	Ceacam5		ENSMUSG00000008789	Ceacam5	0	0	0	0	0	0
ENSMUSG00000008813	Tppp2		ENSMUSG00000008813	Tppp2	0	0	0	0	0	0
ENSMUSG00000008822	Acyp1		ENSMUSG00000008822	Acyp1	12	19	29	11	18	13
ENSMUSG00000008843	Cldn13		ENSMUSG00000008843	Cldn13	0	0	0	0	0	0
ENSMUSG00000008845	Cd163		ENSMUSG00000008845	Cd163	0	0	0	0	0	0
ENSMUSG00000008855	Hdac5		ENSMUSG00000008855	Hdac5	23	50	20	35	24	36
ENSMUSG00000008859	Rala		ENSMUSG00000008859	Rala	36	42	26	44	32	38
ENSMUSG00000008874	Clec3a		ENSMUSG00000008874	Clec3a	0	0	0	0	0	0
ENSMUSG00000008892	Vdac3		ENSMUSG00000008892	Vdac3	152	147	152	156	154	138
ENSMUSG00000008932	Slc1a7		ENSMUSG00000008932	Slc1a7	0	0	0	0	0	0
ENSMUSG00000008958	Vps72		ENSMUSG00000008958	Vps72	73	91	98	86	79	98
ENSMUSG00000008976	Gabpa		ENSMUSG00000008976	Gabpa	14	59	18	55	22	66
ENSMUSG00000008999	Bmp7		ENSMUSG00000008999	Bmp7	0	0	0	1	0	1
ENSMUSG00000009013	Dynll1		ENSMUSG00000009013	Dynll1	930	830	964	891	821	821
ENSMUSG00000009030	Pdcl		ENSMUSG00000009030	Pdcl	2	13	8	12	11	18
ENSMUSG00000009035	Tmem184b		ENSMUSG00000009035	Tmem184b	14	30	18	29	19	30
ENSMUSG00000009047	Gm5965		ENSMUSG00000009047	Gm5965	0	0	0	0	0	0
ENSMUSG00000009070	Rsph14		ENSMUSG00000009070	Rsph14	0	0	0	0	0	0
ENSMUSG00000009073	Nf2		ENSMUSG00000009073	Nf2	52	90	51	83	53	55
ENSMUSG00000009075	Cabp7		ENSMUSG00000009075	Cabp7	2	5	3	2	2	1
ENSMUSG00000009076	Zmat5		ENSMUSG00000009076	Zmat5	98	60	109	57	59	45
ENSMUSG00000009079	Ewsr1		ENSMUSG00000009079	Ewsr1	313	344	267	310	306	323
ENSMUSG00000009090	Ap1b1		ENSMUSG00000009090	Ap1b1	36	43	28	40	41	36
ENSMUSG00000009092	Derl3		ENSMUSG00000009092	Derl3	5	3	3	2	9	3
ENSMUSG00000009093	Gstt4		ENSMUSG00000009093	Gstt4	0	0	0	0	0	0
ENSMUSG00000009097	Tbx1		ENSMUSG00000009097	Tbx1	0	0	0	0	0	0
ENSMUSG00000009108	Gnat2		ENSMUSG00000009108	Gnat2	2	5	2	1	2	1
ENSMUSG00000009112	Bcl2l13		ENSMUSG00000009112	Bcl2l13	6	13	5	12	5	15
ENSMUSG00000009114	2610028H24Rik		ENSMUSG00000009114	2610028H24Rik	0	0	0	0	0	0
ENSMUSG00000009115	Spatc1l		ENSMUSG00000009115	Spatc1l	0	0	0	0	0	0
ENSMUSG00000009145	Dqx1		ENSMUSG00000009145	Dqx1	2	2	1	1	3	1
ENSMUSG00000009185	Ccl8		ENSMUSG00000009185	Ccl8	0	0	0	0	0	0
ENSMUSG00000009207	Lnpk		ENSMUSG00000009207	Lnpk	1	15	3	7	8	8
ENSMUSG00000009210	Prr29		ENSMUSG00000009210	Prr29	0	0	0	0	0	0
ENSMUSG00000009214	Mymk		ENSMUSG00000009214	Tmem8c	0	0	0	0	0	0
ENSMUSG00000009216	Fam163b		ENSMUSG00000009216	Fam163b	0	0	0	0	0	0
ENSMUSG00000009246	Trpm5		ENSMUSG00000009246	Trpm5	0	0	0	0	0	0
ENSMUSG00000009248	Ascl2		ENSMUSG00000009248	Ascl2	2	1	2	3	4	1
ENSMUSG00000009281	Rarres2		ENSMUSG00000009281	Rarres2	0	0	0	0	0	0
ENSMUSG00000009291	Pttg1ip		ENSMUSG00000009291	Pttg1ip	19	30	22	38	32	53
ENSMUSG00000009292	Trpm2		ENSMUSG00000009292	Trpm2	5	2	3	4	1	2
ENSMUSG00000009293	Ube2g2		ENSMUSG00000009293	Ube2g2	22	29	17	26	26	32
ENSMUSG00000009350	Mpo		ENSMUSG00000009350	Mpo	0	0	0	2	0	1
ENSMUSG00000009356	Lpo		ENSMUSG00000009356	Lpo	0	0	0	0	0	0
ENSMUSG00000009376	Met		ENSMUSG00000009376	Met	0	1	0	0	0	4
ENSMUSG00000009378	Slc16a12		ENSMUSG00000009378	Slc16a12	0	0	0	0	0	0
ENSMUSG00000009394	Syn2		ENSMUSG00000009394	Syn2	0	0	0	0	0	0
ENSMUSG00000009406	Elk1		ENSMUSG00000009406	Elk1	3	9	4	9	6	9
ENSMUSG00000009418	Nav1		ENSMUSG00000009418	Nav1	7	28	5	24	12	29
ENSMUSG00000009470	Tnpo1		ENSMUSG00000009470	Tnpo1	16	50	21	59	37	78
ENSMUSG00000009471	Myod1		ENSMUSG00000009471	Myod1	0	0	0	0	0	0
ENSMUSG00000009487	Otog		ENSMUSG00000009487	Otog	0	0	0	0	0	0
ENSMUSG00000009535	Rnmt		ENSMUSG00000009535	Rnmt	43	68	49	60	56	51
ENSMUSG00000009545	Kcnq1		ENSMUSG00000009545	Kcnq1	0	0	0	0	0	0
ENSMUSG00000009549	Srp14		ENSMUSG00000009549	Srp14	129	126	120	130	126	132
ENSMUSG00000009551	6330409D20Rik		ENSMUSG00000009551	6330409D20Rik	0	0	0	0	0	0
ENSMUSG00000009555	Cdk9		ENSMUSG00000009555	Cdk9	127	127	126	129	116	119
ENSMUSG00000009563	Tor2a		ENSMUSG00000009563	Tor2a	38	88	44	108	27	97
ENSMUSG00000009566	Fpgs		ENSMUSG00000009566	Fpgs	102	109	127	91	81	84
ENSMUSG00000009569	Mkl2		ENSMUSG00000009569	Mkl2	2	7	3	4	1	6
ENSMUSG00000009575	Cbx5		ENSMUSG00000009575	Cbx5	56	81	62	79	65	89
ENSMUSG00000009580	Odam		ENSMUSG00000009580	Odam	0	0	0	0	0	0
ENSMUSG00000009585	Apobec3		ENSMUSG00000009585	Apobec3	43	89	65	101	82	111
ENSMUSG00000009588	St6galnac1		ENSMUSG00000009588	St6galnac1	0	0	0	0	0	0
ENSMUSG00000009596	Taf7l		ENSMUSG00000009596	Taf7l	1	4	2	5	3	4
ENSMUSG00000009614	Sardh		ENSMUSG00000009614	Sardh	0	0	0	0	0	0
ENSMUSG00000009621	Vav2		ENSMUSG00000009621	Vav2	2	9	3	6	7	15
ENSMUSG00000009628	Tex15		ENSMUSG00000009628	Tex15	4	8	9	6	4	4
ENSMUSG00000009630	Ppp2cb		ENSMUSG00000009630	Ppp2cb	58	80	58	99	73	110
ENSMUSG00000009633	G0s2		ENSMUSG00000009633	G0s2	0	0	0	0	0	0
ENSMUSG00000009640	Dmap1		ENSMUSG00000009640	Dmap1	47	39	42	44	39	42
ENSMUSG00000009646	Pla2g12b		ENSMUSG00000009646	Pla2g12b	0	0	0	0	0	0
ENSMUSG00000009647	Mcu		ENSMUSG00000009647	Mcu	5	7	8	12	5	9
ENSMUSG00000009654	Oit3		ENSMUSG00000009654	Oit3	0	0	0	0	0	0
ENSMUSG00000009670	Tex11		ENSMUSG00000009670	Tex11	0	0	0	0	1	0
ENSMUSG00000009681	Bcr		ENSMUSG00000009681	Bcr	14	14	16	19	7	28
ENSMUSG00000009687	Fxyd5		ENSMUSG00000009687	Fxyd5	4	5	1	4	2	0
ENSMUSG00000009731	Kcnd1		ENSMUSG00000009731	Kcnd1	0	1	0	1	1	1
ENSMUSG00000009733	Tfcp2		ENSMUSG00000009733	Tfcp2	2	5	1	4	4	5
ENSMUSG00000009734	Pou6f2		ENSMUSG00000009734	Pou6f2	0	0	0	0	0	0
ENSMUSG00000009739	Pou6f1		ENSMUSG00000009739	Pou6f1	2	1	1	2	5	1
ENSMUSG00000009741	Ubp1		ENSMUSG00000009741	Ubp1	33	51	36	54	39	59
ENSMUSG00000009772	Nuak2		ENSMUSG00000009772	Nuak2	0	5	0	8	0	7
ENSMUSG00000009828	Ick		ENSMUSG00000009828	Ick	7	7	3	6	7	7
ENSMUSG00000009863	Sdhb		ENSMUSG00000009863	Sdhb	121	92	135	127	125	101
ENSMUSG00000009876	Cox4i2		ENSMUSG00000009876	Cox4i2	0	0	1	2	2	1
ENSMUSG00000009894	Snap47		ENSMUSG00000009894	Snap47	38	90	28	75	48	72
ENSMUSG00000009900	Wnt3a		ENSMUSG00000009900	Wnt3a	0	0	0	0	1	0
ENSMUSG00000009905	Kdsr		ENSMUSG00000009905	Kdsr	4	6	3	4	3	5
ENSMUSG00000009907	Vps4b		ENSMUSG00000009907	Vps4b	16	44	20	52	35	41
ENSMUSG00000009927	Rps25		ENSMUSG00000009927	Rps25	2758	2530	3090	2570	2901	2414
ENSMUSG00000009941	Nxf2		ENSMUSG00000009941	Nxf2	0	0	0	0	0	0
ENSMUSG00000009995	Taz		ENSMUSG00000009995	Taz	18	22	10	17	9	24
ENSMUSG00000010021	Kif19a		ENSMUSG00000010021	Kif19a	0	1	0	0	0	0
ENSMUSG00000010025	Aldh3a2		ENSMUSG00000010025	Aldh3a2	9	22	4	8	11	25
ENSMUSG00000010044	Zmynd10		ENSMUSG00000010044	Zmynd10	0	0	0	0	0	1
ENSMUSG00000010045	Tmem115		ENSMUSG00000010045	Tmem115	22	23	16	20	16	20
ENSMUSG00000010047	Hyal2		ENSMUSG00000010047	Hyal2	45	60	55	48	49	59
ENSMUSG00000010048	Ifrd2		ENSMUSG00000010048	Ifrd2	84	87	91	75	73	61
ENSMUSG00000010051	Hyal1		ENSMUSG00000010051	Hyal1	2	10	4	9	4	12
ENSMUSG00000010054	Tusc2		ENSMUSG00000010054	Tusc2	27	36	37	37	34	33
ENSMUSG00000010057	Nprl2		ENSMUSG00000010057	Nprl2	27	21	29	22	20	15
ENSMUSG00000010064	Slc38a3		ENSMUSG00000010064	Slc38a3	4	2	1	0	1	0
ENSMUSG00000010066	Cacna2d2		ENSMUSG00000010066	Cacna2d2	0	2	1	0	0	0
ENSMUSG00000010067	Rassf1		ENSMUSG00000010067	Rassf1	19	33	18	33	19	41
ENSMUSG00000010080	Epn3		ENSMUSG00000010080	Epn3	0	0	0	0	0	0
ENSMUSG00000010086	Rnf112		ENSMUSG00000010086	Rnf112	0	0	0	0	1	0
ENSMUSG00000010095	Slc3a2		ENSMUSG00000010095	Slc3a2	199	176	181	152	214	159
ENSMUSG00000010097	Nxf1		ENSMUSG00000010097	Nxf1	275	235	290	194	216	202
ENSMUSG00000010110	Stx5a		ENSMUSG00000010110	Stx5a	41	52	33	35	44	34
ENSMUSG00000010122	Slc47a1		ENSMUSG00000010122	Slc47a1	0	1	0	0	1	0
ENSMUSG00000010136	Pifo		ENSMUSG00000010136	Pifo	4	1	3	4	0	0
ENSMUSG00000010142	Tnfrsf13b		ENSMUSG00000010142	Tnfrsf13b	0	0	0	1	0	1
ENSMUSG00000010154	Spire2		ENSMUSG00000010154	Spire2	20	12	12	12	8	10
ENSMUSG00000010175	Prox1		ENSMUSG00000010175	Prox1	0	0	0	0	0	0
ENSMUSG00000010205	Raver1		ENSMUSG00000010205	Raver1	81	96	80	84	86	91
ENSMUSG00000010277	2610507B11Rik		ENSMUSG00000010277	2610507B11Rik	49	115	41	102	67	101
ENSMUSG00000010290	AI597479		ENSMUSG00000010290	AI597479	4	12	6	10	6	11
ENSMUSG00000010307	Tmem86a		ENSMUSG00000010307	Tmem86a	2	2	1	0	1	1
ENSMUSG00000010311	Optc		ENSMUSG00000010311	Optc	0	0	0	0	0	0
ENSMUSG00000010342	Tex14		ENSMUSG00000010342	Tex14	7	12	7	8	15	14
ENSMUSG00000010358	Ifi35		ENSMUSG00000010358	Ifi35	2	2	7	1	6	0
ENSMUSG00000010362	Rdm1		ENSMUSG00000010362	Rdm1	84	66	89	71	66	38
ENSMUSG00000010376	Nedd8		ENSMUSG00000010376	Nedd8	400	306	410	298	328	278
ENSMUSG00000010392	Gosr1		ENSMUSG00000010392	Gosr1	10	31	8	14	7	24
ENSMUSG00000010406	Mrpl52		ENSMUSG00000010406	Mrpl52	299	171	280	209	304	193
ENSMUSG00000010435	Spaca7		ENSMUSG00000010435	Spaca7	0	0	0	0	0	0
ENSMUSG00000010453	Kansl3		ENSMUSG00000010453	Kansl3	17	21	12	18	19	20
ENSMUSG00000010461	Eya4		ENSMUSG00000010461	Eya4	0	0	0	0	0	1
ENSMUSG00000010476	Ebf3		ENSMUSG00000010476	Ebf3	0	1	0	0	0	0
ENSMUSG00000010492	Uckl1os		ENSMUSG00000010492	Uckl1os	1	0	1	1	0	1
ENSMUSG00000010505	Myt1		ENSMUSG00000010505	Myt1	0	0	0	0	0	0
ENSMUSG00000010517	Faf1		ENSMUSG00000010517	Faf1	53	55	63	55	53	46
ENSMUSG00000010529	Gm266		ENSMUSG00000010529	Gm266	0	0	0	0	0	0
ENSMUSG00000010538	Tsacc		ENSMUSG00000010538	Tsacc	13	12	21	10	16	16
ENSMUSG00000010554	Mettl16		ENSMUSG00000010554	Mettl16	30	46	26	50	38	54
ENSMUSG00000010592	Dazl		ENSMUSG00000010592	Dazl	3	7	3	6	3	8
ENSMUSG00000010601	Apol7a		ENSMUSG00000010601	Apol7a	0	0	0	0	0	0
ENSMUSG00000010607	Pigyl		ENSMUSG00000010607	Pigyl	46	23	82	37	46	17
ENSMUSG00000010608	Rbm25		ENSMUSG00000010608	Rbm25	80	174	79	134	120	125
ENSMUSG00000010609	Psen2		ENSMUSG00000010609	Psen2	3	6	4	5	6	7
ENSMUSG00000010651	Acaa1b		ENSMUSG00000010651	Acaa1b	3	2	2	2	1	0
ENSMUSG00000010660	Plcd1		ENSMUSG00000010660	Plcd1	4	2	4	2	2	2
ENSMUSG00000010663	Fads1		ENSMUSG00000010663	Fads1	13	12	12	11	24	20
ENSMUSG00000010721	Lmbr1		ENSMUSG00000010721	Lmbr1	3	7	3	6	7	6
ENSMUSG00000010751	Tnfrsf22		ENSMUSG00000010751	Tnfrsf22	17	33	17	20	24	24
ENSMUSG00000010755	Cars		ENSMUSG00000010755	Cars	102	90	122	118	107	98
ENSMUSG00000010760	Phlda2		ENSMUSG00000010760	Phlda2	19	30	20	23	14	22
ENSMUSG00000010796	Asz1		ENSMUSG00000010796	Asz1	0	0	0	0	0	0
ENSMUSG00000010797	Wnt2		ENSMUSG00000010797	Wnt2	0	0	0	0	0	0
ENSMUSG00000010803	Gabra1		ENSMUSG00000010803	Gabra1	1	3	0	0	1	1
ENSMUSG00000010825	Grid2ip		ENSMUSG00000010825	Grid2ip	0	0	0	0	0	0
ENSMUSG00000010830	Kdelr3		ENSMUSG00000010830	Kdelr3	6	7	2	7	3	9
ENSMUSG00000010841	1700006E09Rik		ENSMUSG00000010841	1700006E09Rik	0	0	0	0	0	0
ENSMUSG00000010911	Apip		ENSMUSG00000010911	Apip	37	31	38	33	26	34
ENSMUSG00000010914	Pdhx		ENSMUSG00000010914	Pdhx	15	32	17	28	24	35
ENSMUSG00000010936	Vac14		ENSMUSG00000010936	Vac14	46	45	40	45	41	38
ENSMUSG00000011008	Mcoln2		ENSMUSG00000011008	Mcoln2	0	0	0	0	0	0
ENSMUSG00000011034	Slc5a1		ENSMUSG00000011034	Slc5a1	2	1	1	1	2	0
ENSMUSG00000011052	1700049J03Rik		ENSMUSG00000011052	1700049J03Rik	0	0	0	0	0	0
ENSMUSG00000011096	Akt1s1		ENSMUSG00000011096	Akt1s1	98	63	123	85	87	78
ENSMUSG00000011114	Tbrg1		ENSMUSG00000011114	Tbrg1	153	118	133	130	134	115
ENSMUSG00000011118	Panx3		ENSMUSG00000011118	Panx3	0	0	0	0	0	0
ENSMUSG00000011148	Adssl1		ENSMUSG00000011148	Adssl1	0	0	0	0	0	1
ENSMUSG00000011154	Cfap161		ENSMUSG00000011154	Cfap161	1	0	0	0	1	0
ENSMUSG00000011158	Brf1		ENSMUSG00000011158	Brf1	16	22	17	16	13	16
ENSMUSG00000011171	Vipr2		ENSMUSG00000011171	Vipr2	0	0	0	0	0	0
ENSMUSG00000011179	Odc1		ENSMUSG00000011179	Odc1	576	1239	546	1471	590	1286
ENSMUSG00000011254	Thg1l		ENSMUSG00000011254	Thg1l	46	32	38	28	38	26
ENSMUSG00000011256	Adam19		ENSMUSG00000011256	Adam19	8	20	5	9	7	9
ENSMUSG00000011257	Pabpc4		ENSMUSG00000011257	Pabpc4	282	270	273	278	380	323
ENSMUSG00000011263	Exoc3l2		ENSMUSG00000011263	Exoc3l2	1	1	2	0	0	0
ENSMUSG00000011267	Zfp296		ENSMUSG00000011267	Zfp296	177	42	168	33	127	20
ENSMUSG00000011305	Plin5		ENSMUSG00000011305	Plin5	0	1	0	1	1	1
ENSMUSG00000011306	Sugp1		ENSMUSG00000011306	Sugp1	36	39	35	38	41	40
ENSMUSG00000011349	Dmrtc2		ENSMUSG00000011349	Dmrtc2	0	0	0	0	0	0
ENSMUSG00000011350	Gm5893		ENSMUSG00000011350	Gm5893	0	0	0	0	0	0
ENSMUSG00000011382	Dhdh		ENSMUSG00000011382	Dhdh	9	4	5	7	5	4
ENSMUSG00000011427	Zfp790		ENSMUSG00000011427	Zfp790	2	4	2	3	2	5
ENSMUSG00000011463	Cpb1		ENSMUSG00000011463	Cpb1	0	0	0	0	0	0
ENSMUSG00000011486	Slc25a41		ENSMUSG00000011486	Slc25a41	0	0	0	1	1	0
ENSMUSG00000011589	Fsd1		ENSMUSG00000011589	Fsd1	17	15	11	13	14	13
ENSMUSG00000011632	Pinlyp		ENSMUSG00000011632	Pinlyp	0	0	1	1	0	0
ENSMUSG00000011658	Fuz		ENSMUSG00000011658	Fuz	14	13	9	11	8	13
ENSMUSG00000011751	Sptbn4		ENSMUSG00000011751	Sptbn4	6	3	6	1	8	2
ENSMUSG00000011752	Pgam1		ENSMUSG00000011752	Pgam1	765	833	651	727	820	788
ENSMUSG00000011831	Evi5		ENSMUSG00000011831	Evi5	6	17	12	18	9	15
ENSMUSG00000011832	Evi5l		ENSMUSG00000011832	Evi5l	5	3	2	5	1	4
ENSMUSG00000011837	Snapc2		ENSMUSG00000011837	Snapc2	35	34	38	35	27	33
ENSMUSG00000011877	Git1		ENSMUSG00000011877	Git1	40	48	31	43	49	69
ENSMUSG00000011884	Gltp		ENSMUSG00000011884	Gltp	32	47	25	37	34	51
ENSMUSG00000011958	Bnip2		ENSMUSG00000011958	Bnip2	18	37	16	39	20	27
ENSMUSG00000011960	Ccnt1		ENSMUSG00000011960	Ccnt1	24	39	16	29	19	26
ENSMUSG00000012017	Scarf2		ENSMUSG00000012017	Scarf2	0	0	0	0	0	0
ENSMUSG00000012042	4930579F01Rik		ENSMUSG00000012042	4930579F01Rik	0	0	0	0	0	0
ENSMUSG00000012076	Brms1l		ENSMUSG00000012076	Brms1l	85	65	75	90	51	50
ENSMUSG00000012114	Med15		ENSMUSG00000012114	Med15	24	41	23	44	24	50
ENSMUSG00000012117	Dhdds		ENSMUSG00000012117	Dhdds	15	10	15	8	10	7
ENSMUSG00000012123	Crybg2		ENSMUSG00000012123	Aim1l	6	26	8	18	8	28
ENSMUSG00000012126	Ubxn11		ENSMUSG00000012126	Ubxn11	5	2	3	7	18	9
ENSMUSG00000012187	Mogat1		ENSMUSG00000012187	Mogat1	0	0	0	0	0	0
ENSMUSG00000012211	Tex22		ENSMUSG00000012211	Tex22	0	0	0	0	0	0
ENSMUSG00000012282	Wnt8a		ENSMUSG00000012282	Wnt8a	9	2	3	2	1	0
ENSMUSG00000012296	Tjap1		ENSMUSG00000012296	Tjap1	37	52	30	56	36	60
ENSMUSG00000012350	Ehf		ENSMUSG00000012350	Ehf	0	0	0	0	0	0
ENSMUSG00000012396	Nanog		ENSMUSG00000012396	Nanog	471	178	390	75	380	16
ENSMUSG00000012405	Rpl15		ENSMUSG00000012405	Rpl15	1722	1273	1817	1358	1730	1334
ENSMUSG00000012422	Tmem167		ENSMUSG00000012422	Tmem167	14	12	11	13	14	10
ENSMUSG00000012428	Steap4		ENSMUSG00000012428	Steap4	0	0	0	0	0	0
ENSMUSG00000012429	Mplkip		ENSMUSG00000012429	Mplkip	7	6	7	11	9	9
ENSMUSG00000012443	Kif11		ENSMUSG00000012443	Kif11	25	57	19	59	38	69
ENSMUSG00000012483	Rpa3		ENSMUSG00000012483	Rpa3	40	58	49	69	57	82
ENSMUSG00000012519	Mlkl		ENSMUSG00000012519	Mlkl	0	0	0	1	0	0
ENSMUSG00000012520	Phox2b		ENSMUSG00000012520	Phox2b	0	0	0	0	0	0
ENSMUSG00000012535	Tnpo3		ENSMUSG00000012535	Tnpo3	78	114	71	86	85	93
ENSMUSG00000012609	Ttll5		ENSMUSG00000012609	Ttll5	10	11	11	13	8	10
ENSMUSG00000012640	Zfp715		ENSMUSG00000012640	Zfp715	0	6	0	6	3	6
ENSMUSG00000012705	Retn		ENSMUSG00000012705	Retn	0	0	0	0	0	0
ENSMUSG00000012777	Acpt		ENSMUSG00000012777	Acpt	0	0	0	0	0	0
ENSMUSG00000012819	Cdh23		ENSMUSG00000012819	Cdh23	0	0	0	0	0	0
ENSMUSG00000012848	Rps5		ENSMUSG00000012848	Rps5	4013	2732	3814	2831	3085	2648
ENSMUSG00000012889	Podnl1		ENSMUSG00000012889	Podnl1	0	0	0	0	0	0
ENSMUSG00000013033	Adgrl1		ENSMUSG00000013033	Adgrl1	9	15	10	11	29	18
ENSMUSG00000013076	Amotl1		ENSMUSG00000013076	Amotl1	0	6	1	6	3	12
ENSMUSG00000013083	2200002J24Rik		ENSMUSG00000013083	2200002J24Rik	0	1	0	1	0	2
ENSMUSG00000013089	Etv5		ENSMUSG00000013089	Etv5	140	177	124	110	131	82
ENSMUSG00000013091	Tmem190		ENSMUSG00000013091	Tmem190	1	1	0	1	0	0
ENSMUSG00000013150	Gfod2		ENSMUSG00000013150	Gfod2	6	9	4	8	7	5
ENSMUSG00000013155	Enkd1		ENSMUSG00000013155	Enkd1	28	24	22	21	17	23
ENSMUSG00000013158	4933405L10Rik		ENSMUSG00000013158	4933405L10Rik	0	0	0	0	0	0
ENSMUSG00000013160	Atp6v0d1		ENSMUSG00000013160	Atp6v0d1	103	94	90	95	68	64
ENSMUSG00000013236	Ptprs		ENSMUSG00000013236	Ptprs	9	18	7	15	11	21
ENSMUSG00000013275	Slc41a1		ENSMUSG00000013275	Slc41a1	12	9	9	7	10	9
ENSMUSG00000013338	Fer1l4		ENSMUSG00000013338	Fer1l4	0	0	0	0	0	0
ENSMUSG00000013353	4931406B18Rik		ENSMUSG00000013353	4931406B18Rik	0	0	0	0	0	0
ENSMUSG00000013367	Iglon5		ENSMUSG00000013367	Iglon5	0	3	1	3	0	8
ENSMUSG00000013415	Igf2bp1		ENSMUSG00000013415	Igf2bp1	110	198	59	129	110	154
ENSMUSG00000013418	B4galnt2		ENSMUSG00000013418	B4galnt2	0	0	0	0	0	0
ENSMUSG00000013419	Zfp651		ENSMUSG00000013419	Zfp651	5	6	2	5	3	10
ENSMUSG00000013465	Nelfb		ENSMUSG00000013465	Nelfb	36	46	37	45	41	46
ENSMUSG00000013483	Card14		ENSMUSG00000013483	Card14	0	3	0	5	0	9
ENSMUSG00000013495	Tmem175		ENSMUSG00000013495	Tmem175	6	7	7	8	5	11
ENSMUSG00000013523	Bcas1		ENSMUSG00000013523	Bcas1	1	1	0	1	3	1
ENSMUSG00000013539	Tango2		ENSMUSG00000013539	Tango2	21	19	22	21	13	14
ENSMUSG00000013562	4833413E03Rik		ENSMUSG00000013562	4833413E03Rik	0	0	0	0	0	0
ENSMUSG00000013584	Aldh1a2		ENSMUSG00000013584	Aldh1a2	8	5	3	2	3	0
ENSMUSG00000013593	Ndufs2		ENSMUSG00000013593	Ndufs2	158	165	149	145	161	161
ENSMUSG00000013611	Snx31		ENSMUSG00000013611	Snx31	0	0	0	0	0	0
ENSMUSG00000013622	Atraid		ENSMUSG00000013622	Atraid	42	29	38	22	34	19
ENSMUSG00000013629	Cad		ENSMUSG00000013629	Cad	100	132	81	113	100	86
ENSMUSG00000013643	Lypd8		ENSMUSG00000013643	Lypd8	0	0	0	0	0	0
ENSMUSG00000013646	Sh3bp5l		ENSMUSG00000013646	Sh3bp5l	19	125	16	122	16	93
ENSMUSG00000013653	1810065E05Rik		ENSMUSG00000013653	1810065E05Rik	0	0	0	0	0	0
ENSMUSG00000013662	Atad1		ENSMUSG00000013662	Atad1	15	35	21	33	17	26
ENSMUSG00000013663	Pten		ENSMUSG00000013663	Pten	12	20	10	14	11	13
ENSMUSG00000013668	4933402N03Rik		ENSMUSG00000013668	4933402N03Rik	0	0	0	0	0	0
ENSMUSG00000013698	Pea15a		ENSMUSG00000013698	Pea15a	4	16	4	25	4	34
ENSMUSG00000013701	Timm23		ENSMUSG00000013701	Timm23	348	306	304	261	304	264
ENSMUSG00000013707	Tnfaip8l2		ENSMUSG00000013707	Tnfaip8l2	2	2	5	1	0	0
ENSMUSG00000013736	Trnt1		ENSMUSG00000013736	Trnt1	39	54	36	47	31	33
ENSMUSG00000013766	Ly6g6e		ENSMUSG00000013766	Ly6g6e	0	1	3	0	11	4
ENSMUSG00000013787	Ehmt2		ENSMUSG00000013787	Ehmt2	102	137	122	123	128	109
ENSMUSG00000013822	Elof1		ENSMUSG00000013822	Elof1	96	88	96	70	86	80
ENSMUSG00000013833	Med16		ENSMUSG00000013833	Med16	16	18	16	18	23	15
ENSMUSG00000013846	St3gal1		ENSMUSG00000013846	St3gal1	0	0	0	0	0	0
ENSMUSG00000013858	Tmem259		ENSMUSG00000013858	Tmem259	92	76	102	75	90	71
ENSMUSG00000013878	Rnf170		ENSMUSG00000013878	Rnf170	3	2	5	4	3	5
ENSMUSG00000013921	Clip3		ENSMUSG00000013921	Clip3	5	4	4	7	8	7
ENSMUSG00000013928	Thap8		ENSMUSG00000013928	Thap8	0	0	0	0	0	0
ENSMUSG00000013936	Myl2		ENSMUSG00000013936	Myl2	0	1	0	0	0	0
ENSMUSG00000013973	Dedd		ENSMUSG00000013973	Dedd	29	39	22	35	29	27
ENSMUSG00000013974	Mcemp1		ENSMUSG00000013974	Mcemp1	0	0	0	0	0	0
ENSMUSG00000013997	Nit1		ENSMUSG00000013997	Nit1	23	33	24	41	27	39
ENSMUSG00000014030	Pax5		ENSMUSG00000014030	Pax5	0	0	0	0	0	0
ENSMUSG00000014039	Prdm15		ENSMUSG00000014039	Prdm15	2	5	3	5	4	5
ENSMUSG00000014074	Rnf168		ENSMUSG00000014074	Rnf168	10	30	8	24	10	20
ENSMUSG00000014075	Tctex1d2		ENSMUSG00000014075	Tctex1d2	11	16	13	18	16	17
ENSMUSG00000014077	Chp1		ENSMUSG00000014077	Chp1	17	39	21	37	21	31
ENSMUSG00000014104	Sval2		ENSMUSG00000014104	Sval2	0	0	0	0	0	0
ENSMUSG00000014158	Trpv4		ENSMUSG00000014158	Trpv4	0	0	0	0	1	1
ENSMUSG00000014164	Klhl3		ENSMUSG00000014164	Klhl3	0	0	1	1	1	0
ENSMUSG00000014177	Tvp23b		ENSMUSG00000014177	Tvp23b	6	12	10	12	11	14
ENSMUSG00000014195	Dnajc7		ENSMUSG00000014195	Dnajc7	251	220	211	208	267	217
ENSMUSG00000014198	Zfp385c		ENSMUSG00000014198	Zfp385c	0	0	0	0	1	0
ENSMUSG00000014226	Cacybp		ENSMUSG00000014226	Cacybp	197	241	196	207	195	218
ENSMUSG00000014232	Cluap1		ENSMUSG00000014232	Cluap1	15	18	17	18	23	19
ENSMUSG00000014243	Zswim7		ENSMUSG00000014243	Zswim7	49	30	52	34	36	44
ENSMUSG00000014245	Pigl		ENSMUSG00000014245	Pigl	22	30	24	24	32	18
ENSMUSG00000014294	Ndufa2		ENSMUSG00000014294	Ndufa2	274	169	247	192	205	180
ENSMUSG00000014301	Pam16		ENSMUSG00000014301	Pam16	96	85	82	3	88	29
ENSMUSG00000014303	Glis2		ENSMUSG00000014303	Glis2	10	25	8	27	17	27
ENSMUSG00000014313	Cox6c		ENSMUSG00000014313	Cox6c	648	417	802	569	570	458
ENSMUSG00000014329	Bicc1		ENSMUSG00000014329	Bicc1	1	1	0	0	0	0
ENSMUSG00000014349	Ube2z		ENSMUSG00000014349	Ube2z	47	75	50	75	60	65
ENSMUSG00000014351	Gip		ENSMUSG00000014351	Gip	3	1	0	1	0	0
ENSMUSG00000014353	Tmem87b		ENSMUSG00000014353	Tmem87b	3	9	2	5	2	8
ENSMUSG00000014355	Anapc1		ENSMUSG00000014355	Anapc1	15	38	27	34	31	33
ENSMUSG00000014361	Mertk		ENSMUSG00000014361	Mertk	0	1	0	0	0	1
ENSMUSG00000014402	Tsg101		ENSMUSG00000014402	Tsg101	53	57	70	61	66	66
ENSMUSG00000014418	Hps5		ENSMUSG00000014418	Hps5	5	15	10	12	8	15
ENSMUSG00000014426	Map3k4		ENSMUSG00000014426	Map3k4	6	16	4	13	10	19
ENSMUSG00000014444	Piezo1		ENSMUSG00000014444	Piezo1	44	50	33	41	31	35
ENSMUSG00000014453	Blk		ENSMUSG00000014453	Blk	0	0	0	0	0	0
ENSMUSG00000014470	Rnf166		ENSMUSG00000014470	Rnf166	15	13	8	19	12	14
ENSMUSG00000014496	Ankrd28		ENSMUSG00000014496	Ankrd28	6	23	6	23	10	25
ENSMUSG00000014498	Ankrd52		ENSMUSG00000014498	Ankrd52	2	12	2	11	5	12
ENSMUSG00000014503	Pkd2l2		ENSMUSG00000014503	Pkd2l2	0	0	1	0	0	0
ENSMUSG00000014504	Srp19		ENSMUSG00000014504	Srp19	144	126	138	135	157	137
ENSMUSG00000014529	Tmbim7		ENSMUSG00000014529	Tmbim7	0	0	0	0	0	0
ENSMUSG00000014542	Clec4f		ENSMUSG00000014542	Clec4f	0	0	0	0	0	0
ENSMUSG00000014543	Klra17		ENSMUSG00000014543	Klra17	0	0	0	0	0	0
ENSMUSG00000014547	Wdfy2		ENSMUSG00000014547	Wdfy2	2	5	2	3	2	4
ENSMUSG00000014550	Rbsn		ENSMUSG00000014550	Rbsn	4	12	3	8	7	12
ENSMUSG00000014551	Mrps25		ENSMUSG00000014551	Mrps25	84	53	80	59	69	76
ENSMUSG00000014554	Dguok		ENSMUSG00000014554	Dguok	24	22	21	22	23	18
ENSMUSG00000014592	Camta1		ENSMUSG00000014592	Camta1	13	26	16	17	16	25
ENSMUSG00000014599	Csf1		ENSMUSG00000014599	Csf1	0	4	0	3	0	1
ENSMUSG00000014601	Strip1		ENSMUSG00000014601	Strip1	36	33	28	36	38	39
ENSMUSG00000014602	Kif1a		ENSMUSG00000014602	Kif1a	0	1	0	1	2	2
ENSMUSG00000014603	Alx3		ENSMUSG00000014603	Alx3	0	0	0	0	0	0
ENSMUSG00000014606	Slc25a11		ENSMUSG00000014606	Slc25a11	71	60	60	62	59	67
ENSMUSG00000014609	Chrne		ENSMUSG00000014609	Chrne	0	0	0	0	0	0
ENSMUSG00000014633	Cmc2		ENSMUSG00000014633	Cmc2	34	31	40	34	29	18
ENSMUSG00000014668	Chfr		ENSMUSG00000014668	Chfr	30	63	26	49	27	52
ENSMUSG00000014686	Ceacam16		ENSMUSG00000014686	Ceacam16	0	0	0	0	1	2
ENSMUSG00000014704	Hoxa2		ENSMUSG00000014704	Hoxa2	0	0	0	0	0	0
ENSMUSG00000014725	Adam28		ENSMUSG00000014725	Adam28	0	0	0	0	0	0
ENSMUSG00000014747	Ankrd53		ENSMUSG00000014747	Ankrd53	0	0	0	0	0	0
ENSMUSG00000014748	Tex261		ENSMUSG00000014748	Tex261	32	28	26	27	26	28
ENSMUSG00000014763	Fam120b		ENSMUSG00000014763	Fam120b	1	3	2	3	3	4
ENSMUSG00000014767	Tbp		ENSMUSG00000014767	Tbp	21	50	24	48	39	49
ENSMUSG00000014769	Psmb1		ENSMUSG00000014769	Psmb1	315	312	340	325	318	310
ENSMUSG00000014771	Pdcd2		ENSMUSG00000014771	Pdcd2	78	63	72	62	53	73
ENSMUSG00000014773	Dll1		ENSMUSG00000014773	Dll1	0	5	0	3	1	0
ENSMUSG00000014776	Nol3		ENSMUSG00000014776	Nol3	0	0	0	0	0	0
ENSMUSG00000014778	Fhod1		ENSMUSG00000014778	Fhod1	7	7	6	9	6	17
ENSMUSG00000014782	Plekhg4		ENSMUSG00000014782	Plekhg4	0	0	0	0	1	0
ENSMUSG00000014786	Slc9a5		ENSMUSG00000014786	Slc9a5	1	1	0	2	2	4
ENSMUSG00000014791	Elmo3		ENSMUSG00000014791	Elmo3	3	4	0	4	1	3
ENSMUSG00000014813	Stc1		ENSMUSG00000014813	Stc1	0	0	0	0	0	0
ENSMUSG00000014837	4931428F04Rik		ENSMUSG00000014837	4931428F04Rik	3	10	3	10	5	10
ENSMUSG00000014846	Tppp3		ENSMUSG00000014846	Tppp3	18	9	19	8	9	8
ENSMUSG00000014850	Msh3		ENSMUSG00000014850	Msh3	34	30	23	28	28	24
ENSMUSG00000014852	Adamts13		ENSMUSG00000014852	Adamts13	0	0	0	0	0	0
ENSMUSG00000014856	Tmem208		ENSMUSG00000014856	Tmem208	63	45	65	53	55	49
ENSMUSG00000014859	E2f4		ENSMUSG00000014859	E2f4	125	147	134	149	137	188
ENSMUSG00000014867	Surf4		ENSMUSG00000014867	Surf4	40	65	39	54	59	79
ENSMUSG00000014873	Surf2		ENSMUSG00000014873	Surf2	49	65	57	68	81	93
ENSMUSG00000014905	Dnajb9		ENSMUSG00000014905	Dnajb9	3	12	7	7	4	9
ENSMUSG00000014907	Naf1		ENSMUSG00000014907	Naf1	15	33	19	28	19	23
ENSMUSG00000014932	Yes1		ENSMUSG00000014932	Yes1	10	21	13	16	16	20
ENSMUSG00000014956	Ppp1cb		ENSMUSG00000014956	Ppp1cb	35	84	58	71	39	93
ENSMUSG00000014959	Gorasp2		ENSMUSG00000014959	Gorasp2	67	76	61	72	67	81
ENSMUSG00000014980	Tsen15		ENSMUSG00000014980	Tsen15	30	39	27	24	35	37
ENSMUSG00000015001	Oc90		ENSMUSG00000015001	Oc90	0	1	0	0	0	0
ENSMUSG00000015002	Efr3a		ENSMUSG00000015002	Efr3a	22	63	18	49	22	43
ENSMUSG00000015013	Trappc2l		ENSMUSG00000015013	Trappc2l	34	15	27	24	16	14
ENSMUSG00000015016	Acsf3		ENSMUSG00000015016	Acsf3	7	10	6	7	9	10
ENSMUSG00000015023	Ddx19a		ENSMUSG00000015023	Ddx19a	33	57	29	53	44	64
ENSMUSG00000015027	Galns		ENSMUSG00000015027	Galns	3	2	2	3	2	3
ENSMUSG00000015053	Gata2		ENSMUSG00000015053	Gata2	6	7	1	6	3	7
ENSMUSG00000015083	C8g		ENSMUSG00000015083	C8g	3	0	0	1	1	0
ENSMUSG00000015085	Entpd2		ENSMUSG00000015085	Entpd2	0	0	0	1	0	0
ENSMUSG00000015087	Rabl6		ENSMUSG00000015087	Rabl6	33	36	21	31	32	30
ENSMUSG00000015090	Ptgds		ENSMUSG00000015090	Ptgds	0	1	0	0	1	1
ENSMUSG00000015092	Edf1		ENSMUSG00000015092	Edf1	306	254	302	261	298	241
ENSMUSG00000015093	Clic3		ENSMUSG00000015093	Clic3	0	0	0	0	0	0
ENSMUSG00000015094	Npdc1		ENSMUSG00000015094	Npdc1	30	32	19	18	12	15
ENSMUSG00000015095	Fbxw5		ENSMUSG00000015095	Fbxw5	15	19	21	18	26	18
ENSMUSG00000015112	Slc25a13		ENSMUSG00000015112	Slc25a13	15	53	14	54	43	76
ENSMUSG00000015120	Ube2i		ENSMUSG00000015120	Ube2i	287	377	281	326	327	375
ENSMUSG00000015126	Tsr3		ENSMUSG00000015126	Tsr3	44	35	37	37	39	40
ENSMUSG00000015127	Unkl		ENSMUSG00000015127	Unkl	1	20	2	12	2	9
ENSMUSG00000015133	Lrrk1		ENSMUSG00000015133	Lrrk1	1	1	0	1	0	3
ENSMUSG00000015134	Aldh1a3		ENSMUSG00000015134	Aldh1a3	8	8	5	10	5	5
ENSMUSG00000015143	Actn1		ENSMUSG00000015143	Actn1	19	115	29	186	74	287
ENSMUSG00000015149	Sirt2		ENSMUSG00000015149	Sirt2	21	33	20	24	16	21
ENSMUSG00000015165	Hnrnpl		ENSMUSG00000015165	Hnrnpl	399	367	347	368	463	422
ENSMUSG00000015176	Nolc1		ENSMUSG00000015176	Nolc1	202	195	180	152	203	168
ENSMUSG00000015189	Casd1		ENSMUSG00000015189	Casd1	2	7	1	6	3	7
ENSMUSG00000015202	Cnksr3		ENSMUSG00000015202	Cnksr3	3	8	2	8	3	5
ENSMUSG00000015214	Mtmr1		ENSMUSG00000015214	Mtmr1	0	3	1	2	1	2
ENSMUSG00000015217	Hmgb3		ENSMUSG00000015217	Hmgb3	15	23	9	13	19	20
ENSMUSG00000015222	Map2		ENSMUSG00000015222	Map2	0	1	0	0	0	0
ENSMUSG00000015224	Cyp2j9		ENSMUSG00000015224	Cyp2j9	0	0	0	0	0	0
ENSMUSG00000015242	Nipsnap3a		ENSMUSG00000015242	Nipsnap3a	0	0	0	0	0	0
ENSMUSG00000015243	Abca1		ENSMUSG00000015243	Abca1	1	12	2	5	0	4
ENSMUSG00000015247	Nipsnap3b		ENSMUSG00000015247	Nipsnap3b	18	41	20	28	17	29
ENSMUSG00000015289	Lage3		ENSMUSG00000015289	Lage3	85	85	79	80	97	76
ENSMUSG00000015290	Ubl4a		ENSMUSG00000015290	Ubl4a	30	24	27	38	25	26
ENSMUSG00000015291	Gdi1		ENSMUSG00000015291	Gdi1	32	27	20	34	36	45
ENSMUSG00000015305	Sash1		ENSMUSG00000015305	Sash1	1	10	1	7	3	11
ENSMUSG00000015312	Gadd45b		ENSMUSG00000015312	Gadd45b	38	57	30	56	26	39
ENSMUSG00000015314	Slamf6		ENSMUSG00000015314	Slamf6	0	0	0	0	0	0
ENSMUSG00000015316	Slamf1		ENSMUSG00000015316	Slamf1	12	9	11	8	6	4
ENSMUSG00000015335	Zdhhc12		ENSMUSG00000015335	Zdhhc12	60	52	48	55	59	67
ENSMUSG00000015337	Endog		ENSMUSG00000015337	Endog	55	37	28	29	39	25
ENSMUSG00000015340	Cybb		ENSMUSG00000015340	Cybb	0	0	0	0	0	0
ENSMUSG00000015341	Golga7		ENSMUSG00000015341	Golga7	43	72	50	67	45	76
ENSMUSG00000015342	Xk		ENSMUSG00000015342	Xk	0	0	0	1	0	1
ENSMUSG00000015354	Pcolce2		ENSMUSG00000015354	Pcolce2	6	26	8	28	11	41
ENSMUSG00000015355	Cd48		ENSMUSG00000015355	Cd48	0	0	0	0	0	0
ENSMUSG00000015357	Clpx		ENSMUSG00000015357	Clpx	13	29	13	22	14	20
ENSMUSG00000015363	Trabd		ENSMUSG00000015363	Trabd	12	15	8	12	12	15
ENSMUSG00000015365	Mov10l1		ENSMUSG00000015365	Mov10l1	3	2	1	2	2	3
ENSMUSG00000015377	Dennd6b		ENSMUSG00000015377	Dennd6b	2	3	2	2	3	2
ENSMUSG00000015396	Cd83		ENSMUSG00000015396	Cd83	0	0	0	0	0	0
ENSMUSG00000015401	Tmem27		ENSMUSG00000015401	Tmem27	0	0	0	0	0	0
ENSMUSG00000015405	Ace2		ENSMUSG00000015405	Ace2	0	0	0	0	0	0
ENSMUSG00000015437	Gzmb		ENSMUSG00000015437	Gzmb	0	0	0	0	0	0
ENSMUSG00000015441	Gzmf		ENSMUSG00000015441	Gzmf	0	0	0	0	0	0
ENSMUSG00000015443	Gzmn		ENSMUSG00000015443	Gzmn	0	0	0	0	0	0
ENSMUSG00000015451	C4a		ENSMUSG00000015451	C4a	4	0	3	0	1	2
ENSMUSG00000015452	Ager		ENSMUSG00000015452	Ager	0	0	0	0	0	0
ENSMUSG00000015461	Atf6b		ENSMUSG00000015461	Atf6b	32	33	29	39	45	39
ENSMUSG00000015467	Egfl8		ENSMUSG00000015467	Egfl8	0	0	0	0	0	0
ENSMUSG00000015468	Notch4		ENSMUSG00000015468	Notch4	12	2	9	1	8	3
ENSMUSG00000015474	Ppt2		ENSMUSG00000015474	Ppt2	18	11	13	8	11	7
ENSMUSG00000015476	Prrt1		ENSMUSG00000015476	Prrt1	0	0	0	0	0	0
ENSMUSG00000015478	Rnf5		ENSMUSG00000015478	Rnf5	39	32	47	40	41	36
ENSMUSG00000015484	Fam163a		ENSMUSG00000015484	Fam163a	0	0	0	0	0	0
ENSMUSG00000015488	Cacfd1		ENSMUSG00000015488	Cacfd1	5	9	7	7	8	12
ENSMUSG00000015501	Hivep2		ENSMUSG00000015501	Hivep2	0	0	0	2	0	1
ENSMUSG00000015519	2310057J18Rik		ENSMUSG00000015519	2310057J18Rik	0	0	0	0	0	0
ENSMUSG00000015522	Arnt		ENSMUSG00000015522	Arnt	18	46	19	41	25	33
ENSMUSG00000015533	Itga2		ENSMUSG00000015533	Itga2	0	0	0	0	0	0
ENSMUSG00000015536	Mocs2		ENSMUSG00000015536	Mocs2	31	24	24	23	19	23
ENSMUSG00000015542	Nat9		ENSMUSG00000015542	Nat9	21	13	20	15	12	22
ENSMUSG00000015568	Lpl		ENSMUSG00000015568	Lpl	1	4	2	5	2	2
ENSMUSG00000015575	Atp6v0e		ENSMUSG00000015575	Atp6v0e	167	147	158	155	130	150
ENSMUSG00000015579	Nkx2-5		ENSMUSG00000015579	Nkx2-5	0	2	1	0	1	0
ENSMUSG00000015597	Zfp318		ENSMUSG00000015597	Zfp318	2	10	2	8	6	10
ENSMUSG00000015599	Ttbk1		ENSMUSG00000015599	Ttbk1	0	0	0	0	0	0
ENSMUSG00000015605	Srf		ENSMUSG00000015605	Srf	21	27	16	20	21	18
ENSMUSG00000015619	Gata3		ENSMUSG00000015619	Gata3	1	3	1	4	0	4
ENSMUSG00000015627	Gata5		ENSMUSG00000015627	Gata5	0	0	0	0	0	0
ENSMUSG00000015647	Lama5		ENSMUSG00000015647	Lama5	93	44	120	51	119	50
ENSMUSG00000015652	Steap1		ENSMUSG00000015652	Steap1	5	31	6	34	11	27
ENSMUSG00000015653	Steap2		ENSMUSG00000015653	Steap2	1	6	0	7	3	7
ENSMUSG00000015656	Hspa8		ENSMUSG00000015656	Hspa8	4554	3498	4181	3233	3914	3494
ENSMUSG00000015659	Serac1		ENSMUSG00000015659	Serac1	0	3	1	4	2	3
ENSMUSG00000015665	Awat1		ENSMUSG00000015665	Awat1	0	0	0	0	0	0
ENSMUSG00000015668	Pdzd11		ENSMUSG00000015668	Pdzd11	40	38	38	45	56	49
ENSMUSG00000015671	Psma2		ENSMUSG00000015671	Psma2	333	382	383	402	433	421
ENSMUSG00000015672	Mrpl32		ENSMUSG00000015672	Mrpl32	57	52	58	51	56	51
ENSMUSG00000015697	Setdb1		ENSMUSG00000015697	Setdb1	41	62	44	54	50	52
ENSMUSG00000015702	Anxa9		ENSMUSG00000015702	Anxa9	0	0	0	0	1	0
ENSMUSG00000015709	Arnt2		ENSMUSG00000015709	Arnt2	0	0	1	1	0	2
ENSMUSG00000015711	Prune1		ENSMUSG00000015711	Prune1	24	35	21	32	27	34
ENSMUSG00000015714	Cers2		ENSMUSG00000015714	Cers2	53	76	43	49	48	51
ENSMUSG00000015721	Nlrp5		ENSMUSG00000015721	Nlrp5	0	0	0	0	0	0
ENSMUSG00000015733	Capza2		ENSMUSG00000015733	Capza2	28	68	36	87	52	84
ENSMUSG00000015745	Plekho1		ENSMUSG00000015745	Plekho1	3	3	3	1	0	2
ENSMUSG00000015747	Vps45		ENSMUSG00000015747	Vps45	8	10	7	11	6	10
ENSMUSG00000015748	Prpf3		ENSMUSG00000015748	Prpf3	115	83	106	76	102	72
ENSMUSG00000015749	Anp32e		ENSMUSG00000015749	Anp32e	126	141	159	149	155	171
ENSMUSG00000015750	Aph1a		ENSMUSG00000015750	Aph1a	36	32	23	28	43	35
ENSMUSG00000015755	Tab2		ENSMUSG00000015755	Tab2	14	39	15	33	17	27
ENSMUSG00000015757	Ppil4		ENSMUSG00000015757	Ppil4	22	32	21	32	31	31
ENSMUSG00000015759	Cnih1		ENSMUSG00000015759	Cnih1	45	66	50	55	41	69
ENSMUSG00000015766	Eps8		ENSMUSG00000015766	Eps8	2	10	2	6	7	17
ENSMUSG00000015776	Med22		ENSMUSG00000015776	Med22	32	50	32	42	29	41
ENSMUSG00000015787	Abo		ENSMUSG00000015787	Abo	0	0	0	0	0	0
ENSMUSG00000015790	Surf1		ENSMUSG00000015790	Surf1	30	31	24	39	45	45
ENSMUSG00000015804	Med28		ENSMUSG00000015804	Med28	108	129	139	173	108	126
ENSMUSG00000015806	Qdpr		ENSMUSG00000015806	Qdpr	83	74	91	68	100	79
ENSMUSG00000015812	Gnrh1		ENSMUSG00000015812	Gnrh1	0	0	0	0	0	0
ENSMUSG00000015829	Tnr		ENSMUSG00000015829	Tnr	0	0	0	0	0	0
ENSMUSG00000015837	Sqstm1		ENSMUSG00000015837	Sqstm1	132	275	96	395	106	224
ENSMUSG00000015839	Nfe2l2		ENSMUSG00000015839	Nfe2l2	18	38	27	43	34	43
ENSMUSG00000015843	Rxrg		ENSMUSG00000015843	Rxrg	0	0	0	0	0	0
ENSMUSG00000015846	Rxra		ENSMUSG00000015846	Rxra	5	5	5	6	5	6
ENSMUSG00000015850	Adamtsl4		ENSMUSG00000015850	Adamtsl4	1	3	0	5	0	1
ENSMUSG00000015852	Fcrls		ENSMUSG00000015852	Fcrls	0	0	0	0	0	0
ENSMUSG00000015854	Cd5l		ENSMUSG00000015854	Cd5l	0	0	0	0	0	0
ENSMUSG00000015869	Prpsap1		ENSMUSG00000015869	Prpsap1	134	132	96	96	111	106
ENSMUSG00000015879	Fam184b		ENSMUSG00000015879	Fam184b	0	0	0	0	0	0
ENSMUSG00000015880	Ncapg		ENSMUSG00000015880	Ncapg	34	45	37	41	38	49
ENSMUSG00000015882	Lcorl		ENSMUSG00000015882	Lcorl	1	2	1	3	1	1
ENSMUSG00000015889	Lta4h		ENSMUSG00000015889	Lta4h	74	99	69	92	82	81
ENSMUSG00000015890	Amdhd1		ENSMUSG00000015890	Amdhd1	0	0	0	0	0	0
ENSMUSG00000015932	Dstn		ENSMUSG00000015932	Dstn	265	350	270	273	335	306
ENSMUSG00000015937	H2afy		ENSMUSG00000015937	H2afy	66	65	46	49	84	65
ENSMUSG00000015942	Gtf2ird2		ENSMUSG00000015942	Gtf2ird2	4	3	3	2	2	3
ENSMUSG00000015943	Bola1		ENSMUSG00000015943	Bola1	121	93	89	75	118	93
ENSMUSG00000015944	Gatsl2		ENSMUSG00000015944	Gatsl2	1	0	0	2	1	2
ENSMUSG00000015947	Fcgr1		ENSMUSG00000015947	Fcgr1	0	0	0	0	0	0
ENSMUSG00000015950	Ncf1		ENSMUSG00000015950	Ncf1	1	0	0	0	0	0
ENSMUSG00000015957	Wnt11		ENSMUSG00000015957	Wnt11	0	1	1	7	0	11
ENSMUSG00000015961	Adss		ENSMUSG00000015961	Adss	56	116	63	119	84	122
ENSMUSG00000015962	1700016C15Rik		ENSMUSG00000015962	1700016C15Rik	0	0	0	0	0	0
ENSMUSG00000015966	Il17rb		ENSMUSG00000015966	Il17rb	0	0	0	0	0	0
ENSMUSG00000015968	Cacna1d		ENSMUSG00000015968	Cacna1d	0	0	0	0	0	0
ENSMUSG00000015970	Chdh		ENSMUSG00000015970	Chdh	0	0	0	0	0	0
ENSMUSG00000015971	Actr8		ENSMUSG00000015971	Actr8	28	40	27	35	21	34
ENSMUSG00000015980	Lrrc27		ENSMUSG00000015980	Lrrc27	1	4	3	3	10	3
ENSMUSG00000015981	Stk32c		ENSMUSG00000015981	Stk32c	0	1	0	1	0	0
ENSMUSG00000015994	Fnta		ENSMUSG00000015994	Fnta	87	90	82	92	85	83
ENSMUSG00000016018	Skiv2l2		ENSMUSG00000016018	Skiv2l2	56	85	54	75	67	65
ENSMUSG00000016024	Lbp		ENSMUSG00000016024	Lbp	0	0	1	0	0	0
ENSMUSG00000016028	Celsr1		ENSMUSG00000016028	Celsr1	1	2	0	2	1	3
ENSMUSG00000016087	Fli1		ENSMUSG00000016087	Fli1	0	0	0	0	0	0
ENSMUSG00000016128	Stard13		ENSMUSG00000016128	Stard13	0	0	0	0	0	2
ENSMUSG00000016150	Tenm1		ENSMUSG00000016150	Tenm1	1	0	0	0	0	1
ENSMUSG00000016179	Camk1g		ENSMUSG00000016179	Camk1g	0	0	0	0	0	0
ENSMUSG00000016181	Diexf		ENSMUSG00000016181	Diexf	24	33	29	46	29	36
ENSMUSG00000016194	Hsd11b1		ENSMUSG00000016194	Hsd11b1	0	0	0	0	0	0
ENSMUSG00000016200	Syt14		ENSMUSG00000016200	Syt14	0	6	1	7	3	8
ENSMUSG00000016206	H2-M3		ENSMUSG00000016206	H2-M3	1	0	0	0	1	0
ENSMUSG00000016239	Lonrf3		ENSMUSG00000016239	Lonrf3	1	1	2	0	2	3
ENSMUSG00000016252	Atp5e		ENSMUSG00000016252	Atp5e	302	222	351	251	295	224
ENSMUSG00000016253	Nelfcd		ENSMUSG00000016253	Nelfcd	72	71	82	69	71	87
ENSMUSG00000016255	Tubb1		ENSMUSG00000016255	Tubb1	0	0	0	0	0	0
ENSMUSG00000016256	Ctsz		ENSMUSG00000016256	Ctsz	87	102	77	69	51	92
ENSMUSG00000016257	Prelid3b		ENSMUSG00000016257	Prelid3b	47	82	44	78	56	77
ENSMUSG00000016262	Sertad4		ENSMUSG00000016262	Sertad4	0	3	0	3	0	4
ENSMUSG00000016283	H2-M2		ENSMUSG00000016283	H2-M2	0	0	0	1	0	0
ENSMUSG00000016308	Ube2a		ENSMUSG00000016308	Ube2a	110	115	98	89	123	95
ENSMUSG00000016319	Slc25a5		ENSMUSG00000016319	Slc25a5	927	896	773	796	887	747
ENSMUSG00000016327	Atp1b4		ENSMUSG00000016327	Atp1b4	0	0	0	0	0	0
ENSMUSG00000016344	Ppdpf		ENSMUSG00000016344	Ppdpf	107	97	100	98	147	136
ENSMUSG00000016346	Kcnq2		ENSMUSG00000016346	Kcnq2	1	2	1	1	2	1
ENSMUSG00000016349	Eef1a2		ENSMUSG00000016349	Eef1a2	0	0	0	0	0	0
ENSMUSG00000016356	Col20a1		ENSMUSG00000016356	Col20a1	1	1	0	0	1	0
ENSMUSG00000016382	Pls3		ENSMUSG00000016382	Pls3	6	10	4	5	6	8
ENSMUSG00000016386	Mpped2		ENSMUSG00000016386	Mpped2	5	13	2	9	7	4
ENSMUSG00000016409	Nkap		ENSMUSG00000016409	Nkap	7	10	5	10	6	8
ENSMUSG00000016427	Ndufa1		ENSMUSG00000016427	Ndufa1	107	85	131	110	74	108
ENSMUSG00000016458	Wt1		ENSMUSG00000016458	Wt1	0	6	0	10	0	7
ENSMUSG00000016477	E2f3		ENSMUSG00000016477	E2f3	7	14	5	13	13	20
ENSMUSG00000016481	Cr1l		ENSMUSG00000016481	Cr1l	7	17	13	13	15	12
ENSMUSG00000016487	Ppfibp1		ENSMUSG00000016487	Ppfibp1	3	9	3	11	4	8
ENSMUSG00000016493	Cd46		ENSMUSG00000016493	Cd46	0	0	0	0	0	0
ENSMUSG00000016494	Cd34		ENSMUSG00000016494	Cd34	1	1	0	0	2	2
ENSMUSG00000016495	Plgrkt		ENSMUSG00000016495	Plgrkt	6	13	7	13	16	20
ENSMUSG00000016496	Cd274		ENSMUSG00000016496	Cd274	0	0	0	0	0	0
ENSMUSG00000016498	Pdcd1lg2		ENSMUSG00000016498	Pdcd1lg2	0	0	0	0	0	0
ENSMUSG00000016503	Gtf3a		ENSMUSG00000016503	Gtf3a	103	66	88	77	88	54
ENSMUSG00000016510	Mtif3		ENSMUSG00000016510	Mtif3	18	17	20	18	18	13
ENSMUSG00000016520	Lnx2		ENSMUSG00000016520	Lnx2	3	14	6	10	5	9
ENSMUSG00000016524	Il19		ENSMUSG00000016524	Il19	0	0	0	0	0	0
ENSMUSG00000016526	Dyrk3		ENSMUSG00000016526	Dyrk3	37	37	44	41	38	34
ENSMUSG00000016528	Mapkapk2		ENSMUSG00000016528	Mapkapk2	10	17	7	19	17	21
ENSMUSG00000016529	Il10		ENSMUSG00000016529	Il10	0	0	0	0	0	0
ENSMUSG00000016534	Lamp2		ENSMUSG00000016534	Lamp2	7	13	7	10	8	10
ENSMUSG00000016541	Atxn10		ENSMUSG00000016541	Atxn10	109	230	103	207	125	240
ENSMUSG00000016552	Foxred2		ENSMUSG00000016552	Foxred2	3	3	3	3	4	4
ENSMUSG00000016554	Eif3d		ENSMUSG00000016554	Eif3d	419	341	360	328	428	356
ENSMUSG00000016559	H3f3b		ENSMUSG00000016559	H3f3b	305	409	345	419	392	501
ENSMUSG00000016619	Nup50		ENSMUSG00000016619	Nup50	46	65	38	53	52	60
ENSMUSG00000016624	Phf21b		ENSMUSG00000016624	Phf21b	2	6	1	3	2	2
ENSMUSG00000016626	Nlrp14		ENSMUSG00000016626	Nlrp14	0	0	0	0	0	0
ENSMUSG00000016637	Ift27		ENSMUSG00000016637	Ift27	35	20	13	20	13	21
ENSMUSG00000016664	Pacsin2		ENSMUSG00000016664	Pacsin2	17	52	15	55	28	73
ENSMUSG00000016756	Cmah		ENSMUSG00000016756	Cmah	6	34	6	26	12	26
ENSMUSG00000016757	Ttll12		ENSMUSG00000016757	Ttll12	52	58	41	51	45	46
ENSMUSG00000016758	Bik		ENSMUSG00000016758	Bik	0	1	0	3	2	2
ENSMUSG00000016763	Scube1		ENSMUSG00000016763	Scube1	0	0	0	0	0	0
ENSMUSG00000016831	Tox4		ENSMUSG00000016831	Tox4	18	24	15	24	17	24
ENSMUSG00000016833	Mrps18c		ENSMUSG00000016833	Mrps18c	112	104	129	89	102	113
ENSMUSG00000016918	Sulf1		ENSMUSG00000016918	Sulf1	8	10	5	12	16	15
ENSMUSG00000016921	Srsf6		ENSMUSG00000016921	Srsf6	176	264	189	241	230	254
ENSMUSG00000016933	Plcg1		ENSMUSG00000016933	Plcg1	11	21	10	19	18	23
ENSMUSG00000016940	Kctd2		ENSMUSG00000016940	Kctd2	16	17	13	12	15	14
ENSMUSG00000016942	Tmprss6		ENSMUSG00000016942	Tmprss6	0	0	0	0	0	0
ENSMUSG00000016946	Kctd5		ENSMUSG00000016946	Kctd5	26	48	29	55	40	55
ENSMUSG00000016982	Pom121l2		ENSMUSG00000016982	Pom121l2	0	0	0	0	0	0
ENSMUSG00000016984	Etaa1		ENSMUSG00000016984	Etaa1	11	25	11	14	17	16
ENSMUSG00000016995	Matn4		ENSMUSG00000016995	Matn4	0	0	0	0	0	0
ENSMUSG00000016998	Svs4		ENSMUSG00000016998	Svs4	0	0	0	0	0	0
ENSMUSG00000017000	Svs6		ENSMUSG00000017000	Svs6	0	0	0	0	0	0
ENSMUSG00000017002	Slpi		ENSMUSG00000017002	Slpi	0	0	0	1	0	0
ENSMUSG00000017003	Svs3a		ENSMUSG00000017003	Svs3a	0	0	0	0	0	0
ENSMUSG00000017004	Svs5		ENSMUSG00000017004	Svs5	0	0	0	0	0	0
ENSMUSG00000017007	Rbpjl		ENSMUSG00000017007	Rbpjl	0	0	0	0	0	0
ENSMUSG00000017009	Sdc4		ENSMUSG00000017009	Sdc4	24	24	42	58	36	79
ENSMUSG00000017049	Ccdc70		ENSMUSG00000017049	Ccdc70	0	0	0	0	0	0
ENSMUSG00000017057	Il13ra1		ENSMUSG00000017057	Il13ra1	0	0	0	1	0	2
ENSMUSG00000017064	Prl5a1		ENSMUSG00000017064	Prl5a1	0	0	0	0	0	0
ENSMUSG00000017119	Nbr1		ENSMUSG00000017119	Nbr1	28	48	24	35	29	51
ENSMUSG00000017132	Cyth1		ENSMUSG00000017132	Cyth1	2	3	1	7	3	9
ENSMUSG00000017144	Rnd3		ENSMUSG00000017144	Rnd3	11	17	12	12	14	7
ENSMUSG00000017146	Brca1		ENSMUSG00000017146	Brca1	12	24	11	21	19	19
ENSMUSG00000017165	Gast		ENSMUSG00000017165	Gast	4	0	5	3	1	1
ENSMUSG00000017167	Cntnap1		ENSMUSG00000017167	Cntnap1	0	0	0	0	0	0
ENSMUSG00000017176	Nt5c3b		ENSMUSG00000017176	Nt5c3b	39	48	37	40	41	33
ENSMUSG00000017188	Coa3		ENSMUSG00000017188	Coa3	79	57	65	62	70	66
ENSMUSG00000017195	Zpbp2		ENSMUSG00000017195	Zpbp2	0	0	0	0	0	0
ENSMUSG00000017204	Gsdma		ENSMUSG00000017204	Gsdma	0	1	0	1	0	1
ENSMUSG00000017210	Med24		ENSMUSG00000017210	Med24	34	45	36	45	42	42
ENSMUSG00000017211	Gsdma2		ENSMUSG00000017211	Gsdma2	0	0	0	0	0	0
ENSMUSG00000017221	Psmd3		ENSMUSG00000017221	Psmd3	250	227	237	216	266	222
ENSMUSG00000017264	Exosc10		ENSMUSG00000017264	Exosc10	85	106	74	85	90	87
ENSMUSG00000017286	Glod4		ENSMUSG00000017286	Glod4	56	83	76	59	71	63
ENSMUSG00000017288	Vps53		ENSMUSG00000017288	Vps53	21	26	19	23	26	23
ENSMUSG00000017291	Taok1		ENSMUSG00000017291	Taok1	4	13	5	11	5	10
ENSMUSG00000017299	Dnttip1		ENSMUSG00000017299	Dnttip1	29	34	17	34	23	44
ENSMUSG00000017300	Tnnc2		ENSMUSG00000017300	Tnnc2	3	0	3	0	2	1
ENSMUSG00000017307	Acot8		ENSMUSG00000017307	Acot8	19	25	16	28	29	37
ENSMUSG00000017309	Cd300lg		ENSMUSG00000017309	Cd300lg	0	0	0	0	0	0
ENSMUSG00000017310	Spint4		ENSMUSG00000017310	Spint4	0	0	0	0	0	0
ENSMUSG00000017311	Pyy		ENSMUSG00000017311	Pyy	0	0	0	3	0	0
ENSMUSG00000017314	Mpp2		ENSMUSG00000017314	Mpp2	1	1	1	1	2	1
ENSMUSG00000017316	Ppy		ENSMUSG00000017316	Ppy	0	0	0	0	0	0
ENSMUSG00000017344	Vtn		ENSMUSG00000017344	Vtn	0	0	0	0	0	0
ENSMUSG00000017376	Nlk		ENSMUSG00000017376	Nlk	10	16	17	18	10	14
ENSMUSG00000017386	Traf4		ENSMUSG00000017386	Traf4	36	41	38	43	61	61
ENSMUSG00000017390	Aldoc		ENSMUSG00000017390	Aldoc	8	7	13	8	6	6
ENSMUSG00000017400	Stac2		ENSMUSG00000017400	Stac2	4	23	4	29	1	17
ENSMUSG00000017404	Rpl19		ENSMUSG00000017404	Rpl19	3894	2923	3932	3196	3590	3130
ENSMUSG00000017405	Nek8		ENSMUSG00000017405	Nek8	7	6	9	5	6	6
ENSMUSG00000017412	Cacnb4		ENSMUSG00000017412	Cacnb4	0	0	0	0	0	0
ENSMUSG00000017417	Plxdc1		ENSMUSG00000017417	Plxdc1	1	1	0	2	1	4
ENSMUSG00000017418	Arl5b		ENSMUSG00000017418	Arl5b	13	9	16	12	9	9
ENSMUSG00000017421	Zfp207		ENSMUSG00000017421	Zfp207	107	205	114	172	173	216
ENSMUSG00000017428	Psmd11		ENSMUSG00000017428	Psmd11	103	129	84	122	113	155
ENSMUSG00000017446	C1qtnf1		ENSMUSG00000017446	C1qtnf1	0	0	0	0	0	0
ENSMUSG00000017453	Pipox		ENSMUSG00000017453	Pipox	14	19	23	21	31	33
ENSMUSG00000017466	Timp2		ENSMUSG00000017466	Timp2	1	1	0	4	1	6
ENSMUSG00000017478	Zc3h18		ENSMUSG00000017478	Zc3h18	46	74	42	64	56	75
ENSMUSG00000017485	Top2b		ENSMUSG00000017485	Top2b	7	13	3	8	9	10
ENSMUSG00000017491	Rarb		ENSMUSG00000017491	Rarb	0	0	0	0	0	0
ENSMUSG00000017493	Igfbp4		ENSMUSG00000017493	Igfbp4	4	4	3	8	2	2
ENSMUSG00000017499	Cdc6		ENSMUSG00000017499	Cdc6	27	35	30	38	39	34
ENSMUSG00000017548	Suz12		ENSMUSG00000017548	Suz12	49	133	54	129	44	77
ENSMUSG00000017550	Atad5		ENSMUSG00000017550	Atad5	4	15	3	13	7	13
ENSMUSG00000017561	Crlf3		ENSMUSG00000017561	Crlf3	30	44	26	42	38	41
ENSMUSG00000017588	Krt27		ENSMUSG00000017588	Krt27	0	0	0	0	0	0
ENSMUSG00000017607	Tns4		ENSMUSG00000017607	Tns4	0	2	0	2	2	1
ENSMUSG00000017615	Tnfaip1		ENSMUSG00000017615	Tnfaip1	19	30	15	28	16	22
ENSMUSG00000017631	Abr		ENSMUSG00000017631	Abr	6	28	11	34	21	61
ENSMUSG00000017639	Rab11fip4		ENSMUSG00000017639	Rab11fip4	9	11	6	5	6	4
ENSMUSG00000017652	Cd40		ENSMUSG00000017652	Cd40	0	0	0	0	0	3
ENSMUSG00000017664	Slc35c2		ENSMUSG00000017664	Slc35c2	30	30	19	15	23	21
ENSMUSG00000017667	Zfp334		ENSMUSG00000017667	Zfp334	0	1	1	1	1	1
ENSMUSG00000017670	Elmo2		ENSMUSG00000017670	Elmo2	11	22	11	17	14	20
ENSMUSG00000017677	Wsb1		ENSMUSG00000017677	Wsb1	19	55	27	62	28	68
ENSMUSG00000017679	Ttpal		ENSMUSG00000017679	Ttpal	2	5	3	5	3	7
ENSMUSG00000017686	Rhot1		ENSMUSG00000017686	Rhot1	21	34	19	35	17	36
ENSMUSG00000017688	Hnf4g		ENSMUSG00000017688	Hnf4g	0	0	0	0	0	0
ENSMUSG00000017692	Rhbdl3		ENSMUSG00000017692	Rhbdl3	0	2	0	0	0	0
ENSMUSG00000017697	Ada		ENSMUSG00000017697	Ada	8	5	6	6	21	8
ENSMUSG00000017707	Serinc3		ENSMUSG00000017707	Serinc3	17	39	21	32	23	34
ENSMUSG00000017713	Tha1		ENSMUSG00000017713	Tha1	0	0	0	0	1	0
ENSMUSG00000017715	Pgs1		ENSMUSG00000017715	Pgs1	47	62	50	52	59	72
ENSMUSG00000017716	Birc5		ENSMUSG00000017716	Birc5	232	226	201	173	266	246
ENSMUSG00000017718	Afmid		ENSMUSG00000017718	Afmid	2	3	3	1	6	2
ENSMUSG00000017720	Trp53tg5		ENSMUSG00000017720	Trp53tg5	0	0	0	1	0	0
ENSMUSG00000017721	Pigt		ENSMUSG00000017721	Pigt	48	62	42	61	49	70
ENSMUSG00000017723	Wfdc2		ENSMUSG00000017723	Wfdc2	16	52	8	76	51	122
ENSMUSG00000017724	Etv4		ENSMUSG00000017724	Etv4	100	80	105	69	125	66
ENSMUSG00000017733	Eppin		ENSMUSG00000017733	Eppin	0	0	0	0	0	0
ENSMUSG00000017734	Dbndd2		ENSMUSG00000017734	Dbndd2	0	0	1	3	0	1
ENSMUSG00000017737	Mmp9		ENSMUSG00000017737	Mmp9	0	4	0	6	0	7
ENSMUSG00000017740	Slc12a5		ENSMUSG00000017740	Slc12a5	0	0	0	0	1	0
ENSMUSG00000017747	Ghdc		ENSMUSG00000017747	Ghdc	4	10	4	6	6	11
ENSMUSG00000017754	Pltp		ENSMUSG00000017754	Pltp	56	37	40	21	27	20
ENSMUSG00000017756	Slc12a7		ENSMUSG00000017756	Slc12a7	13	14	16	10	23	19
ENSMUSG00000017760	Ctsa		ENSMUSG00000017760	Ctsa	64	71	55	62	69	42
ENSMUSG00000017764	Zswim1		ENSMUSG00000017764	Zswim1	26	25	27	25	31	25
ENSMUSG00000017765	Slc12a4		ENSMUSG00000017765	Slc12a4	10	16	15	19	12	22
ENSMUSG00000017767	Spata25		ENSMUSG00000017767	Spata25	0	0	0	0	0	0
ENSMUSG00000017774	Myo1c		ENSMUSG00000017774	Myo1c	13	65	12	71	19	61
ENSMUSG00000017776	Crk		ENSMUSG00000017776	Crk	20	48	20	53	26	54
ENSMUSG00000017778	Cox7c		ENSMUSG00000017778	Cox7c	726	611	736	668	724	636
ENSMUSG00000017781	Pitpna		ENSMUSG00000017781	Pitpna	56	63	52	65	53	72
ENSMUSG00000017801	Mlx		ENSMUSG00000017801	Mlx	50	38	40	71	51	53
ENSMUSG00000017802	Retreg3		ENSMUSG00000017802	Fam134c	23	25	22	27	19	21
ENSMUSG00000017817	Jph2		ENSMUSG00000017817	Jph2	0	0	0	0	0	1
ENSMUSG00000017830	Dhx58		ENSMUSG00000017830	Dhx58	0	1	1	2	1	2
ENSMUSG00000017831	Rab5a		ENSMUSG00000017831	Rab5a	21	62	32	62	31	49
ENSMUSG00000017832	Hspb9		ENSMUSG00000017832	Hspb9	0	0	0	0	1	0
ENSMUSG00000017837	Nkiras2		ENSMUSG00000017837	Nkiras2	17	22	17	16	23	28
ENSMUSG00000017843	Ppp2r5c		ENSMUSG00000017843	Ppp2r5c	15	25	20	21	27	26
ENSMUSG00000017858	Ift52		ENSMUSG00000017858	Ift52	42	43	31	36	24	19
ENSMUSG00000017861	Mybl2		ENSMUSG00000017861	Mybl2	465	394	442	348	378	209
ENSMUSG00000017868	Sgk2		ENSMUSG00000017868	Sgk2	5	4	8	3	1	0
ENSMUSG00000017897	Eya2		ENSMUSG00000017897	Eya2	0	0	0	1	0	0
ENSMUSG00000017922	Prl3c1		ENSMUSG00000017922	Prl3c1	0	0	0	0	0	0
ENSMUSG00000017929	B4galt5		ENSMUSG00000017929	B4galt5	8	15	7	17	13	20
ENSMUSG00000017943	Gdap1l1		ENSMUSG00000017943	Gdap1l1	1	0	1	0	0	1
ENSMUSG00000017950	Hnf4a		ENSMUSG00000017950	Hnf4a	0	0	0	0	1	0
ENSMUSG00000017969	Ptgis		ENSMUSG00000017969	Ptgis	6	9	5	7	13	14
ENSMUSG00000017978	Cadps2		ENSMUSG00000017978	Cadps2	0	0	0	0	0	0
ENSMUSG00000017999	Ddx27		ENSMUSG00000017999	Ddx27	140	146	112	133	121	121
ENSMUSG00000018001	Cyth3		ENSMUSG00000018001	Cyth3	4	5	2	4	3	6
ENSMUSG00000018008	Cyth4		ENSMUSG00000018008	Cyth4	0	1	0	1	0	3
ENSMUSG00000018012	Rac3		ENSMUSG00000018012	Rac3	9	6	8	6	11	9
ENSMUSG00000018040	Rrp7a		ENSMUSG00000018040	Rrp7a	62	60	76	87	86	82
ENSMUSG00000018042	Cyb5r3		ENSMUSG00000018042	Cyb5r3	74	103	89	143	124	174
ENSMUSG00000018068	Ints2		ENSMUSG00000018068	Ints2	5	20	5	15	8	18
ENSMUSG00000018076	Med13l		ENSMUSG00000018076	Med13l	3	12	3	9	6	6
ENSMUSG00000018102	Hist1h2bc		ENSMUSG00000018102	Hist1h2bc	39	34	37	18	37	31
ENSMUSG00000018126	Baiap2l2		ENSMUSG00000018126	Baiap2l2	0	0	1	0	0	0
ENSMUSG00000018143	Mafk		ENSMUSG00000018143	Mafk	2	13	2	11	2	11
ENSMUSG00000018160	Med1		ENSMUSG00000018160	Med1	25	29	30	34	17	34
ENSMUSG00000018166	Erbb3		ENSMUSG00000018166	Erbb3	9	24	9	19	5	9
ENSMUSG00000018167	Stard3		ENSMUSG00000018167	Stard3	15	18	15	20	22	17
ENSMUSG00000018168	Ikzf3		ENSMUSG00000018168	Ikzf3	0	0	0	0	0	0
ENSMUSG00000018169	Mfng		ENSMUSG00000018169	Mfng	4	2	3	5	4	2
ENSMUSG00000018171	Vmp1		ENSMUSG00000018171	Vmp1	33	65	22	64	19	101
ENSMUSG00000018189	Uchl5		ENSMUSG00000018189	Uchl5	201	185	231	184	201	151
ENSMUSG00000018196	Glrx2		ENSMUSG00000018196	Glrx2	64	57	47	55	60	55
ENSMUSG00000018199	Trove2		ENSMUSG00000018199	Trove2	1	3	3	4	2	4
ENSMUSG00000018209	Stk4		ENSMUSG00000018209	Stk4	22	35	16	26	19	24
ENSMUSG00000018211	Wfdc15b		ENSMUSG00000018211	Wfdc15b	0	0	0	0	0	0
ENSMUSG00000018217	Pmp22		ENSMUSG00000018217	Pmp22	3	2	1	1	1	1
ENSMUSG00000018238	Gdf9		ENSMUSG00000018238	Gdf9	0	1	0	0	0	0
ENSMUSG00000018239	Zcchc10		ENSMUSG00000018239	Zcchc10	52	72	68	60	58	50
ENSMUSG00000018259	Prl8a2		ENSMUSG00000018259	Prl8a2	0	0	0	0	0	0
ENSMUSG00000018263	Tbx5		ENSMUSG00000018263	Tbx5	0	0	0	0	0	0
ENSMUSG00000018286	Psmb6		ENSMUSG00000018286	Psmb6	706	552	725	606	693	607
ENSMUSG00000018287	Spag7		ENSMUSG00000018287	Spag7	111	116	115	114	85	94
ENSMUSG00000018293	Pfn1		ENSMUSG00000018293	Pfn1	1826	1648	1711	1567	1828	1664
ENSMUSG00000018322	Tomm34		ENSMUSG00000018322	Tomm34	60	50	46	48	58	48
ENSMUSG00000018326	Ywhab		ENSMUSG00000018326	Ywhab	82	137	81	109	105	123
ENSMUSG00000018334	Ksr1		ENSMUSG00000018334	Ksr1	4	2	2	11	9	5
ENSMUSG00000018339	Gpx3		ENSMUSG00000018339	Gpx3	6	7	6	7	7	7
ENSMUSG00000018340	Anxa6		ENSMUSG00000018340	Anxa6	17	19	21	26	50	52
ENSMUSG00000018341	Il12rb2		ENSMUSG00000018341	Il12rb2	0	0	0	0	0	0
ENSMUSG00000018347	Zkscan6		ENSMUSG00000018347	Zkscan6	6	6	4	6	4	3
ENSMUSG00000018362	Kpna2		ENSMUSG00000018362	Kpna2	32	36	94	43	34	28
ENSMUSG00000018363	Smurf2		ENSMUSG00000018363	Smurf2	7	13	5	8	7	14
ENSMUSG00000018372	Cep95		ENSMUSG00000018372	Cep95	8	18	12	11	12	13
ENSMUSG00000018377	Vezf1		ENSMUSG00000018377	Vezf1	4	8	2	8	4	13
ENSMUSG00000018378	Cuedc1		ENSMUSG00000018378	Cuedc1	4	5	0	4	0	2
ENSMUSG00000018379	Srsf1		ENSMUSG00000018379	Srsf1	202	287	202	287	233	298
ENSMUSG00000018381	Abi3		ENSMUSG00000018381	Abi3	0	1	0	8	1	9
ENSMUSG00000018387	Shroom1		ENSMUSG00000018387	Shroom1	0	0	0	0	0	1
ENSMUSG00000018395	Kif3a		ENSMUSG00000018395	Kif3a	13	16	9	14	7	12
ENSMUSG00000018398	2018-09-08		ENSMUSG00000018398	2021-09-08	3	5	4	10	6	6
ENSMUSG00000018401	Mtmr4		ENSMUSG00000018401	Mtmr4	9	16	7	29	12	31
ENSMUSG00000018405	Mrm1		ENSMUSG00000018405	Mrm1	17	17	11	12	11	10
ENSMUSG00000018411	Mapt		ENSMUSG00000018411	Mapt	5	5	10	8	9	5
ENSMUSG00000018412	Kansl1		ENSMUSG00000018412	Kansl1	19	51	11	33	28	32
ENSMUSG00000018415	Gid4		ENSMUSG00000018415	Gid4	16	13	16	12	13	10
ENSMUSG00000018417	Myo1b		ENSMUSG00000018417	Myo1b	3	13	7	9	13	13
ENSMUSG00000018425	Dhx40		ENSMUSG00000018425	Dhx40	14	25	17	27	14	23
ENSMUSG00000018427	Ypel2		ENSMUSG00000018427	Ypel2	0	2	1	2	1	1
ENSMUSG00000018428	Akap1		ENSMUSG00000018428	Akap1	26	48	25	61	51	65
ENSMUSG00000018433	Nol11		ENSMUSG00000018433	Nol11	43	48	45	52	46	63
ENSMUSG00000018442	Derl2		ENSMUSG00000018442	Derl2	21	22	20	17	17	26
ENSMUSG00000018446	C1qbp		ENSMUSG00000018446	C1qbp	482	508	508	475	551	478
ENSMUSG00000018449	Rpain		ENSMUSG00000018449	Rpain	38	31	30	29	33	37
ENSMUSG00000018451	6330403K07Rik		ENSMUSG00000018451	6330403K07Rik	1	1	2	0	1	0
ENSMUSG00000018459	Slc13a3		ENSMUSG00000018459	Slc13a3	0	0	0	0	0	0
ENSMUSG00000018470	Kcnab3		ENSMUSG00000018470	Kcnab3	1	1	1	1	1	1
ENSMUSG00000018474	Chd3		ENSMUSG00000018474	Chd3	22	17	10	7	18	13
ENSMUSG00000018476	Kdm6b		ENSMUSG00000018476	Kdm6b	5	7	4	9	8	13
ENSMUSG00000018479	1700125H20Rik		ENSMUSG00000018479	1700125H20Rik	0	0	0	0	0	0
ENSMUSG00000018481	Appbp2		ENSMUSG00000018481	Appbp2	12	27	13	28	18	28
ENSMUSG00000018486	Wnt9b		ENSMUSG00000018486	Wnt9b	0	0	0	0	0	0
ENSMUSG00000018500	Adora2b		ENSMUSG00000018500	Adora2b	1	2	0	1	0	2
ENSMUSG00000018501	Ncor1		ENSMUSG00000018501	Ncor1	79	118	70	96	86	82
ENSMUSG00000018507	Trpv2		ENSMUSG00000018507	Trpv2	2	1	2	1	1	1
ENSMUSG00000018509	Cenpv		ENSMUSG00000018509	Cenpv	148	82	105	86	62	55
ENSMUSG00000018537	Pcgf2		ENSMUSG00000018537	Pcgf2	67	60	83	58	83	53
ENSMUSG00000018541	Cwc25		ENSMUSG00000018541	Cwc25	9	21	13	21	19	16
ENSMUSG00000018543	1700001P01Rik		ENSMUSG00000018543	1700001P01Rik	4	0	0	2	1	0
ENSMUSG00000018547	Pip4k2b		ENSMUSG00000018547	Pip4k2b	26	31	18	28	22	23
ENSMUSG00000018548	Trim37		ENSMUSG00000018548	Trim37	15	24	19	23	18	20
ENSMUSG00000018554	Ybx2		ENSMUSG00000018554	Ybx2	8	3	1	1	6	5
ENSMUSG00000018559	Ctdnep1		ENSMUSG00000018559	Ctdnep1	60	49	57	55	61	56
ENSMUSG00000018565	Elp5		ENSMUSG00000018565	Elp5	126	103	108	114	103	100
ENSMUSG00000018566	Slc2a4		ENSMUSG00000018566	Slc2a4	0	0	1	0	0	0
ENSMUSG00000018567	Gabarap		ENSMUSG00000018567	Gabarap	94	80	125	112	79	81
ENSMUSG00000018569	Cldn7		ENSMUSG00000018569	Cldn7	1	8	1	10	2	17
ENSMUSG00000018570	2810408A11Rik		ENSMUSG00000018570	2810408A11Rik	2	2	4	3	3	3
ENSMUSG00000018572	Phf23		ENSMUSG00000018572	Phf23	123	108	121	118	109	96
ENSMUSG00000018574	Acadvl		ENSMUSG00000018574	Acadvl	28	25	20	26	18	18
ENSMUSG00000018581	Dnah11		ENSMUSG00000018581	Dnah11	0	0	0	0	0	0
ENSMUSG00000018583	G3bp1		ENSMUSG00000018583	G3bp1	98	151	97	149	126	140
ENSMUSG00000018585	Atox1		ENSMUSG00000018585	Atox1	380	273	421	254	321	217
ENSMUSG00000018589	Glra2		ENSMUSG00000018589	Glra2	0	0	0	0	0	0
ENSMUSG00000018593	Sparc		ENSMUSG00000018593	Sparc	98	355	112	422	140	392
ENSMUSG00000018595	Glra4		ENSMUSG00000018595	Glra4	0	0	0	0	0	0
ENSMUSG00000018599	Mief2		ENSMUSG00000018599	Mief2	6	8	6	6	12	7
ENSMUSG00000018604	Tbx3		ENSMUSG00000018604	Tbx3	45	47	48	45	57	26
ENSMUSG00000018620	Mmp20		ENSMUSG00000018620	Mmp20	0	0	0	0	0	0
ENSMUSG00000018623	Mmp7		ENSMUSG00000018623	Mmp7	0	0	0	0	0	0
ENSMUSG00000018634	Crhr1		ENSMUSG00000018634	Crhr1	0	0	0	0	0	0
ENSMUSG00000018648	Dusp14		ENSMUSG00000018648	Dusp14	25	292	27	318	14	273
ENSMUSG00000018651	Tada2a		ENSMUSG00000018651	Tada2a	45	68	44	67	41	56
ENSMUSG00000018654	Ikzf1		ENSMUSG00000018654	Ikzf1	0	0	0	0	0	0
ENSMUSG00000018656	Tcaf3		ENSMUSG00000018656	Tcaf3	0	0	0	0	0	0
ENSMUSG00000018659	Pnpo		ENSMUSG00000018659	Pnpo	18	19	18	14	12	14
ENSMUSG00000018661	Cog1		ENSMUSG00000018661	Cog1	19	17	18	22	22	20
ENSMUSG00000018666	Cbx1		ENSMUSG00000018666	Cbx1	105	161	131	159	133	152
ENSMUSG00000018669	Cdk5rap3		ENSMUSG00000018669	Cdk5rap3	69	64	61	49	73	51
ENSMUSG00000018672	Copz2		ENSMUSG00000018672	Copz2	1	1	0	1	3	2
ENSMUSG00000018677	Slc25a39		ENSMUSG00000018677	Slc25a39	194	131	178	170	293	215
ENSMUSG00000018678	Sp2		ENSMUSG00000018678	Sp2	17	21	15	19	25	24
ENSMUSG00000018697	Aatf		ENSMUSG00000018697	Aatf	109	95	89	83	78	78
ENSMUSG00000018698	Lhx1		ENSMUSG00000018698	Lhx1	0	0	0	0	0	0
ENSMUSG00000018707	Dync1h1		ENSMUSG00000018707	Dync1h1	87	104	69	110	93	164
ENSMUSG00000018727	Cpsf4l		ENSMUSG00000018727	Cpsf4l	34	10	24	4	21	2
ENSMUSG00000018733	Pex12		ENSMUSG00000018733	Pex12	9	11	10	12	9	14
ENSMUSG00000018736	Ndel1		ENSMUSG00000018736	Ndel1	14	67	13	57	17	47
ENSMUSG00000018740	Slc25a35		ENSMUSG00000018740	Slc25a35	2	2	1	2	4	3
ENSMUSG00000018750	Zbtb4		ENSMUSG00000018750	Zbtb4	0	1	0	0	0	0
ENSMUSG00000018752	Tnfsfm13		ENSMUSG00000018752	Tnfsfm13	5	3	0	4	6	0
ENSMUSG00000018761	Mpdu1		ENSMUSG00000018761	Mpdu1	165	119	171	108	146	116
ENSMUSG00000018765	Fxr2		ENSMUSG00000018765	Fxr2	103	99	89	98	102	86
ENSMUSG00000018770	Atp5g3		ENSMUSG00000018770	Atp5g3	621	607	638	600	694	552
ENSMUSG00000018774	Cd68		ENSMUSG00000018774	Cd68	25	57	27	59	28	57
ENSMUSG00000018776	Slc35g3		ENSMUSG00000018776	Slc35g3	0	0	0	0	0	0
ENSMUSG00000018796	Acsl1		ENSMUSG00000018796	Acsl1	3	9	2	6	4	10
[truncated: 48,602 more rows]

## Sheet: Jun 0h 8h RNA-seq
Supplementary Table S4
loc	ensg	name	strand	Jun.0h.rep1	Jun.8h.rep1	Jun.0h.rep2	Jun.8h.rep2
chr3:108107280-108146146	ENSMUSG00000000001	Gnai3	-1	63	78	68	84
chrX:77837901-77853623	ENSMUSG00000000003	Pbsn	-1	0	0	0	0
chr16:18780447-18811987	ENSMUSG00000000028	Cdc45	-1	49	47	48	49
chr7:142575529-142578143	ENSMUSG00000000031	H19	-1	182	208	138	174
chrX:161117193-161258213	ENSMUSG00000000037	Scml2	1	0	0	1	2
chr11:108343354-108414396	ENSMUSG00000000049	Apoh	1	0	0	0	0
chr11:121237253-121255856	ENSMUSG00000000056	Narf	1	5	13	9	16
chr6:17281185-17289115	ENSMUSG00000000058	Cav2	1	0	0	0	0
chr13:5861489-5870393	ENSMUSG00000000078	Klf6	1	13	62	15	60
chr4:120405281-120530186	ENSMUSG00000000085	Scmh1	1	8	10	9	11
chr9:57521274-57532426	ENSMUSG00000000088	Cox5a	1	552	516	626	553
chr11:85832551-85841948	ENSMUSG00000000093	Tbx2	1	0	0	0	0
chr11:85886422-85916097	ENSMUSG00000000094	Tbx4	1	0	0	0	0
chrY:2106015-2170409	ENSMUSG00000000103	Zfy2	-1	0	0	0	0
chr11:95568818-95587735	ENSMUSG00000000120	Ngfr	-1	16	26	12	21
chr11:103774150-103817957	ENSMUSG00000000125	Wnt3	1	0	0	0	0
chr11:59306928-59333552	ENSMUSG00000000126	Wnt9a	1	0	0	0	1
chr17:63896018-64139494	ENSMUSG00000000127	Fer	1	9	13	10	12
chr7:126101715-126200501	ENSMUSG00000000131	Xpo6	-1	165	201	138	156
chrX:7762560-7775202	ENSMUSG00000000134	Tfe3	1	69	50	75	39
chr11:108920349-108950783	ENSMUSG00000000142	Axin2	1	54	44	39	38
chr5:140705011-140719379	ENSMUSG00000000148	Brat1	1	12	11	12	11
chr5:140758408-140830431	ENSMUSG00000000149	Gna12	-1	29	37	22	40
chr7:143473736-143499334	ENSMUSG00000000154	Slc22a18	1	1	0	0	0
chr16:96422288-96443619	ENSMUSG00000000157	Itgb2l	-1	0	0	0	0
chr16:96361668-96525580	ENSMUSG00000000159	Igsf5	1	0	0	0	0
chr9:50617321-50625000	ENSMUSG00000000167	Pih1d2	1	3	4	1	1
chr9:50634633-50659780	ENSMUSG00000000168	Dlat	-1	65	74	63	67
chr9:50596357-50603812	ENSMUSG00000000171	Sdhd	-1	178	165	168	177
chr6:127072902-127081408	ENSMUSG00000000182	Fgf23	1	0	0	0	0
chr6:127015586-127028187	ENSMUSG00000000183	Fgf6	1	0	0	0	0
chr6:127125162-127152193	ENSMUSG00000000184	Ccnd2	-1	10	3	5	0
chr2:31152316-31218775	ENSMUSG00000000194	Gpr107	1	38	62	37	56
chr14:123276641-123627144	ENSMUSG00000000197	Nalcn	-1	0	0	0	0
chr11:114791217-114795945	ENSMUSG00000000202	Btbd17	-1	0	1	0	1
chr11:83175186-83190216	ENSMUSG00000000204	Slfn4	1	0	0	0	0
chr7:142892752-142931128	ENSMUSG00000000214	Th	-1	0	1	0	0
chr7:142678656-142743381	ENSMUSG00000000215	Ins2	-1	0	0	0	0
chr7:121734479-121768475	ENSMUSG00000000216	Scnn1g	1	0	0	0	0
chrX:134404551-134456573	ENSMUSG00000000223	Drp2	1	0	0	0	0
chr7:143005046-143019644	ENSMUSG00000000244	Tspan32	1	0	0	1	2
chr2:38339281-38369733	ENSMUSG00000000247	Lhx2	1	0	2	0	0
chr6:128934381-128984707	ENSMUSG00000000248	Clec2g	1	0	0	0	0
chr13:45507444-45546382	ENSMUSG00000000253	Gmpr	1	7	3	4	7
chr11:55514238-55608198	ENSMUSG00000000263	Glra1	-1	0	0	0	0
chrX:140664599-140767715	ENSMUSG00000000266	Mid2	1	0	0	0	0
chr11:88999376-89020293	ENSMUSG00000000275	Trim25	1	88	53	84	54
chr11:89035179-89066850	ENSMUSG00000000276	Dgke	-1	12	6	10	6
chr11:88924020-88955465	ENSMUSG00000000278	Scpep1	-1	73	76	68	87
chr11:74830920-74845725	ENSMUSG00000000282	Mnt	1	21	17	24	14
chr10:77530252-77565708	ENSMUSG00000000290	Itgb2	1	0	1	0	0
chr10:31313383-31328204	ENSMUSG00000000295	Hddc2	1	33	36	32	37
chr10:31332376-31445958	ENSMUSG00000000296	Tpd52l1	-1	19	24	14	31
chr11:59970614-60046489	ENSMUSG00000000301	Pemt	-1	4	5	3	8
chr8:106603351-106670246	ENSMUSG00000000303	Cdh1	1	148	264	131	256
chr2:179442431-179899373	ENSMUSG00000000305	Cdh4	1	3	1	2	1
chr2:121357714-121363737	ENSMUSG00000000308	Ckmt1	1	10	5	7	8
chr11:70224128-70229798	ENSMUSG00000000317	Bcl6b	-1	3	1	3	2
chr11:70156197-70170834	ENSMUSG00000000318	Clec10a	1	0	0	0	0
chr11:70241457-70255353	ENSMUSG00000000320	Alox12	-1	0	0	0	0
chr16:18348182-18407076	ENSMUSG00000000325	Arvcf	1	19	13	19	13
chr16:18406886-18426852	ENSMUSG00000000326	Comt	-1	26	24	17	25
chr3:116488963-116508208	ENSMUSG00000000339	Rtca	-1	56	57	47	55
chr3:116513070-116549981	ENSMUSG00000000340	Dbt	1	19	20	21	20
chr15:100615628-100620731	ENSMUSG00000000346	Dazap2	1	44	43	45	47
chrX:38600578-38613426	ENSMUSG00000000355	Mcts1	1	23	55	48	42
chr2:152626951-152635198	ENSMUSG00000000359	Rem1	1	0	0	0	0
chr14:56402697-56525032	ENSMUSG00000000365	Rnf17	1	8	8	8	8
chr10:78186725-78244641	ENSMUSG00000000374	Trappc10	-1	16	16	14	13
chr11:6546887-6596744	ENSMUSG00000000378	Ccm2	1	32	34	29	24
chr11:6635482-6638637	ENSMUSG00000000381	Wap	-1	0	0	0	0
chr11:6615598-6626067	ENSMUSG00000000384	Tbrg4	-1	189	167	164	144
chr16:97564684-97611195	ENSMUSG00000000385	Tmprss2	-1	0	1	0	0
chr16:97447035-97462907	ENSMUSG00000000386	Mx1	-1	0	0	0	0
chr2:62500943-62574075	ENSMUSG00000000392	Fap	-1	0	0	0	0
chr2:62474530-62483650	ENSMUSG00000000394	Gcg	-1	0	0	0	0
chr6:126821721-126849136	ENSMUSG00000000399	Ndufa9	-1	99	102	88	90
chrX:166523007-166585720	ENSMUSG00000000402	Egfl6	-1	6	3	7	5
chr4:129548344-129573641	ENSMUSG00000000409	Lck	-1	30	11	25	8
chr4:129489014-129491022	ENSMUSG00000000411	Tssk3	-1	0	0	0	0
chr6:18366478-18514843	ENSMUSG00000000416	Cttnbp2	-1	3	0	3	0
chr18:24205344-24286818	ENSMUSG00000000420	Galnt1	1	23	40	24	43
chr10:107482908-107486134	ENSMUSG00000000435	Myf5	-1	0	0	0	0
chr6:115601902-115622624	ENSMUSG00000000439	Mkrn2	1	69	62	68	56
chr6:115360951-115490399	ENSMUSG00000000440	Pparg	1	10	7	9	5
chr6:115618067-115676635	ENSMUSG00000000441	Raf1	-1	262	252	223	226
chr7:127214447-127233130	ENSMUSG00000000486	2021-09-01	-1	422	277	416	255
chr15:79995900-80014808	ENSMUSG00000000489	Pdgfb	-1	0	0	0	1
chr15:101128522-101145336	ENSMUSG00000000530	Acvrl1	1	0	0	0	0
chr15:101224207-101232755	ENSMUSG00000000531	Grasp	1	7	9	10	10
chr15:101174067-101213679	ENSMUSG00000000532	Acvr1b	1	13	9	13	8
chr11:60226714-60352905	ENSMUSG00000000538	Tom1l2	-1	3	7	3	5
chr1:166130238-166166510	ENSMUSG00000000544	Gpa33	1	88	57	82	54
chr15:103313895-103340086	ENSMUSG00000000552	Zfp385a	-1	19	25	16	23
chr15:103344286-103366763	ENSMUSG00000000555	Itga5	-1	28	86	29	88
chr5:70957597-71095849	ENSMUSG00000000560	Gabra2	-1	0	0	0	0
chr3:105959369-105970037	ENSMUSG00000000561	Wdr77	1	245	225	212	207
chr3:105870858-105908926	ENSMUSG00000000562	Adora3	1	0	0	0	0
chr3:105942698-105960099	ENSMUSG00000000563	Atp5f1	-1	279	319	379	333
chr11:112782224-112787760	ENSMUSG00000000567	Sox9	1	0	0	0	0
chr5:99955935-99978938	ENSMUSG00000000568	Hnrnpd	-1	646	644	710	614
chr17:6601671-6609774	ENSMUSG00000000579	Dynlt1c	1	17	13	12	16
chr11:17257579-17269176	ENSMUSG00000000581	C1d	1	45	31	34	27
chr11:55098115-55113029	ENSMUSG00000000594	Gm2a	1	2	3	3	4
chr5:3803184-3845564	ENSMUSG00000000600	Krit1	1	28	32	32	40
chr7:7282309-7300851	ENSMUSG00000000605	Clcn4	-1	3	2	0	0
chr14:51411001-51419527	ENSMUSG00000000606	Vmn2r88	1	0	0	0	0
chr11:50850685-50866208	ENSMUSG00000000617	Grm6	1	0	0	0	0
chr6:82911885-82939769	ENSMUSG00000000627	Sema4f	-1	1	4	1	4
chr6:82725025-82774454	ENSMUSG00000000628	Hk2	-1	157	233	142	210
chr11:77763246-77865980	ENSMUSG00000000631	Myo18a	1	15	40	15	33
chr11:77930800-77979048	ENSMUSG00000000632	Sez6	1	0	0	0	0
chr17:83831356-83846790	ENSMUSG00000000673	Haao	-1	0	0	0	0
chr4:134082448-134095082	ENSMUSG00000000682	Cd52	-1	0	0	0	1
chr11:77515121-77538607	ENSMUSG00000000686	Abhd15	1	0	0	0	0
chr11:96292476-96301569	ENSMUSG00000000690	Hoxb6	1	0	0	0	0
chr6:83034173-83052562	ENSMUSG00000000693	Loxl3	1	0	0	0	4
chr12:105176358-105181143	ENSMUSG00000000701	Tcl1b5	1	0	0	0	0
chr13:23456992-23465901	ENSMUSG00000000706	Btn1a1	-1	0	1	0	2
chr17:53566861-53672720	ENSMUSG00000000708	Kat2b	1	25	19	38	19
chr10:128677193-128696268	ENSMUSG00000000711	Rab5b	-1	25	27	26	26
chr11:77718615-77725283	ENSMUSG00000000724	Cryba1	-1	0	0	0	0
chr10:78041947-78063622	ENSMUSG00000000730	Dnmt3l	1	227	101	284	135
chr10:78030022-78043610	ENSMUSG00000000731	Aire	-1	14	6	13	10
chr10:78069302-78083913	ENSMUSG00000000732	Icosl	1	8	2	7	4
chr8:123062942-123097760	ENSMUSG00000000738	Spg7	1	51	46	36	43
chr8:123140192-123158315	ENSMUSG00000000739	Sult5a1	-1	2	1	2	0
chr8:123102350-123105244	ENSMUSG00000000740	Rpl13	1	1472	1314	1323	1344
chr8:123204264-123212763	ENSMUSG00000000743	Chmp1a	-1	56	66	59	64
chr11:75298166-75348324	ENSMUSG00000000751	Rpa1	-1	208	181	187	184
chr11:75409769-75422701	ENSMUSG00000000753	Serpinf1	-1	6	5	0	1
chr8:12614277-12672248	ENSMUSG00000000759	Tubgcp3	-1	24	26	28	21
chr10:6758506-7038198	ENSMUSG00000000766	Oprm1	1	0	0	0	0
chr14:70438748-70443471	ENSMUSG00000000776	Polr3d	-1	36	32	31	33
chr11:52252371-52283014	ENSMUSG00000000782	Tcf7	-1	31	53	33	53
chrX:13280970-13294052	ENSMUSG00000000787	Ddx3x	1	302	314	326	303
chr8:70808449-70821424	ENSMUSG00000000791	Il12rb1	1	0	0	0	0
chr8:70882889-70892757	ENSMUSG00000000792	Slc5a5	-1	2	5	2	6
chr3:89520164-89675132	ENSMUSG00000000794	Kcnn3	1	0	0	0	0
chr11:84984442-85140161	ENSMUSG00000000804	Usp32	-1	15	18	13	13
chr11:84957786-84966044	ENSMUSG00000000805	Car4	1	1	0	0	0
chr6:89643988-89675529	ENSMUSG00000000811	Txnrd3	1	5	2	3	3
chr1:161780689-161788495	ENSMUSG00000000817	Fasl	-1	0	0	0	0
chr2:181582103-181592803	ENSMUSG00000000823	Zfp512b	-1	26	40	28	31
chr2:181520485-181555133	ENSMUSG00000000826	Dnajc5	1	43	66	41	50
chr2:181497142-181517966	ENSMUSG00000000827	Tpd52l2	1	122	124	113	130
chrX:68678541-68717963	ENSMUSG00000000838	Fmr1	1	28	37	46	48
chr11:24078056-24174123	ENSMUSG00000000861	Bcl11a	1	0	0	0	0
chr11:53602982-53618669	ENSMUSG00000000869	Il4	-1	0	0	0	0
chr2:154585758-154603708	ENSMUSG00000000876	Pxmp4	-1	5	5	5	5
chrX:100767722-100818410	ENSMUSG00000000881	Dlg3	1	7	17	13	15
chr16:18498768-18566679	ENSMUSG00000000884	Gnb1l	1	6	9	11	9
chr2:27165233-27183200	ENSMUSG00000000889	Dbh	1	0	0	0	0
chr10:75923222-75936496	ENSMUSG00000000901	Mmp11	-1	17	7	16	11
chr10:75896769-75921617	ENSMUSG00000000902	Smarcb1	-1	140	114	125	112
chr10:75943057-75949657	ENSMUSG00000000903	Vpreb3	1	2	0	1	2
chr5:123973628-124005558	ENSMUSG00000000915	Hip1r	1	3	8	3	10
chr5:135369953-135376805	ENSMUSG00000000916	Nsun5	1	41	32	32	28
chr15:75657035-75678800	ENSMUSG00000000934	Top1mt	-1	3	2	4	3
chr6:52231197-52240854	ENSMUSG00000000938	Hoxa10	-1	1	0	0	0
chr6:52189671-52191753	ENSMUSG00000000942	Hoxa4	-1	0	0	0	0
chr7:59974149-60005064	ENSMUSG00000000948	Gm38393	-1	12	13	22	19
chr14:54431612-54441265	ENSMUSG00000000957	Mmp14	1	22	19	19	21
chr14:54369442-54417780	ENSMUSG00000000958	Slc7a7	-1	81	21	56	17
chr14:54360841-54369673	ENSMUSG00000000959	Oxa1l	1	88	83	75	76
chr11:83753696-83783754	ENSMUSG00000000976	Heatr6	1	13	11	10	13
chr11:83647844-83649355	ENSMUSG00000000982	Ccl3	-1	0	0	0	0
chr11:83709015-83711348	ENSMUSG00000000983	Wfdc18	1	0	0	0	0
chr9:21029373-21030595	ENSMUSG00000001014	Icam4	1	1	0	0	1
chr3:90476126-90488379	ENSMUSG00000001016	Ilf2	1	182	181	187	183
chr3:90498956-90509498	ENSMUSG00000001017	Chtop	-1	124	130	124	143
chr3:90488026-90491033	ENSMUSG00000001018	Snapin	-1	27	31	27	35
chr3:90603771-90606045	ENSMUSG00000001020	S100a4	1	7	4	2	10
chr3:90560578-90602702	ENSMUSG00000001021	S100a3	1	0	5	0	4
chr3:90608523-90611780	ENSMUSG00000001023	S100a5	1	0	0	0	0
chr3:90612882-90624181	ENSMUSG00000001025	S100a6	1	110	571	132	657
chr11:106318592-106353288	ENSMUSG00000001027	Scn4a	-1	0	0	0	0
chr11:106377656-106388075	ENSMUSG00000001029	Icam2	-1	0	0	0	0
chr11:61488812-61494406	ENSMUSG00000001034	Mapk7	-1	45	27	27	23
chr11:61517249-61579687	ENSMUSG00000001036	Epn2	-1	34	24	29	24
chr11:61505144-61512931	ENSMUSG00000001039	B9d1	1	33	31	25	30
chr3:129982759-130061553	ENSMUSG00000001052	Sec24b	-1	28	44	22	52
chr11:51643063-51650842	ENSMUSG00000001053	N4bp3	-1	29	17	23	21
chr11:51623671-51635896	ENSMUSG00000001054	Rmnd5b	-1	55	39	48	33
chr11:51619735-51623714	ENSMUSG00000001056	Nhp2	1	418	346	358	331
chr8:123242356-123254348	ENSMUSG00000001062	Vps9d1	-1	7	7	7	13
chr8:123254195-123269745	ENSMUSG00000001065	Zfp276	1	11	11	7	11
chr15:99084686-99087817	ENSMUSG00000001076	C1ql4	-1	0	0	0	0
chr5:34633642-34637212	ENSMUSG00000001082	Mfsd10	-1	125	114	118	114
chr4:136469761-136554780	ENSMUSG00000001089	Luzp1	1	37	32	35	33
chr11:78397087-78422217	ENSMUSG00000001095	Slc13a2	-1	0	0	0	0
chr5:114363567-114380508	ENSMUSG00000001098	Kctd10	-1	36	58	32	51
chr11:78512193-78522736	ENSMUSG00000001100	Poldip2	1	139	102	127	100
chr11:78503447-78505081	ENSMUSG00000001103	Sebox	1	0	0	0	0
chr11:78536361-78541737	ENSMUSG00000001105	Ift20	1	46	50	47	50
chr10:76708792-76726168	ENSMUSG00000001119	Col6a1	-1	0	0	0	0
chr10:76761857-76961887	ENSMUSG00000001120	Pcbp3	-1	11	9	4	9
chr11:78962974-78984946	ENSMUSG00000001123	Lgals9	-1	5	4	4	3
chrX:20797814-20860519	ENSMUSG00000001127	Araf	1	46	59	47	60
chrX:20925454-20931555	ENSMUSG00000001128	Cfp	-1	7	4	9	3
chrX:20870166-20874735	ENSMUSG00000001131	Timp1	1	61	199	54	205
chrX:20941722-20962017	ENSMUSG00000001134	Uxt	-1	39	46	35	33
chr1:36511867-36528237	ENSMUSG00000001138	Cnnm3	1	21	15	18	21
chr1:36419871-36445271	ENSMUSG00000001143	Lman2l	-1	8	8	5	7
chr10:76468927-76515857	ENSMUSG00000001150	Mcm3ap	1	123	112	99	97
chr10:76351263-76442786	ENSMUSG00000001151	Pcnt	-1	76	52	69	50
chr10:76575648-76590338	ENSMUSG00000001155	Ftcd	1	0	0	0	0
chr6:86647042-86669161	ENSMUSG00000001156	Mxd1	-1	2	3	2	4
chr6:86691768-86733383	ENSMUSG00000001157	Gmcl1	-1	14	16	17	18
chr6:86675151-86684522	ENSMUSG00000001158	Snrnp27	-1	42	45	54	55
chr5:120800194-120812514	ENSMUSG00000001166	Oas1c	-1	0	0	0	1
chr5:120861421-120873506	ENSMUSG00000001168	Oas1h	1	0	0	0	0
chrX:47912387-47965868	ENSMUSG00000001173	Ocrl	1	40	41	43	48
chr12:100199435-100209806	ENSMUSG00000001175	Calm1	1	477	462	484	441
chr10:78269178-78352489	ENSMUSG00000001211	Agpat3	-1	24	14	21	20
chr12:31390871-31473917	ENSMUSG00000001225	Slc26a3	1	0	0	0	0
chr17:56123085-56140343	ENSMUSG00000001227	Sema6b	-1	1	0	1	1
chr17:56303321-56323486	ENSMUSG00000001228	Uhrf1	1	284	241	279	246
chr17:56186682-56218889	ENSMUSG00000001229	Dpp9	-1	33	33	29	30
chr11:101246028-101259546	ENSMUSG00000001240	Ramp2	1	0	0	2	0
chr7:30957770-30973464	ENSMUSG00000001247	Lsr	-1	21	25	18	31
chr7:31130127-31155896	ENSMUSG00000001248	Gramd1a	-1	28	28	35	17
chr7:31098725-31115290	ENSMUSG00000001249	Hpn	-1	2	2	2	2
chr5:70751047-70842617	ENSMUSG00000001260	Gabrg1	-1	0	0	0	0
chr12:111669355-111672338	ENSMUSG00000001270	Ckb	-1	572	432	516	420
chr15:102406143-102436404	ENSMUSG00000001280	Sp1	1	57	69	52	65
chr15:102215995-102231935	ENSMUSG00000001281	Itgb7	-1	6	1	8	1
chr15:102331709-102338139	ENSMUSG00000001285	Myg1	1	81	60	69	79
chr15:102234938-102257517	ENSMUSG00000001288	Rarg	-1	74	9	57	6
chr15:102326116-102331873	ENSMUSG00000001289	Pfdn5	1	263	236	278	229
chr8:8617434-8661242	ENSMUSG00000001300	Efnb2	-1	3	11	2	10
chr1:186720978-186749358	ENSMUSG00000001305	Rrp15	-1	110	105	109	108
chr11:101464999-101471853	ENSMUSG00000001313	Rnd2	1	16	15	14	19
chr11:74906359-74925948	ENSMUSG00000001323	Srr	-1	2	2	2	2
chr4:129287617-129308559	ENSMUSG00000001333	Sync	1	1	0	1	1
chr4:129136999-129144593	ENSMUSG00000001334	Fndc5	1	0	0	0	0
chr9:22126727-22135711	ENSMUSG00000001348	Acp5	-1	2	6	2	6
chr9:22099216-22109630	ENSMUSG00000001349	Cnn1	1	3	12	2	2
chr9:78081499-78109065	ENSMUSG00000001366	Fbxo9	-1	17	17	16	19
chr6:3498382-3603531	ENSMUSG00000001376	Vps50	1	21	32	35	40
chr18:36766530-36783205	ENSMUSG00000001380	Hars	-1	95	103	93	96
chr18:36793923-36799660	ENSMUSG00000001383	Zmat2	1	84	82	90	88
chr2:164769898-164778822	ENSMUSG00000001403	Ube2c	1	349	364	332	345
chr3:88336260-88362338	ENSMUSG00000001415	Smg5	1	128	124	115	109
chr3:88297116-88321767	ENSMUSG00000001416	Cct3	1	787	655	716	606
chr3:88325023-88331313	ENSMUSG00000001418	Glmp	1	112	98	106	106
chr3:88142372-88172086	ENSMUSG00000001419	Mef2d	1	29	41	24	35
chr3:88328655-88336148	ENSMUSG00000001420	Tmem79	-1	13	15	10	23
chr6:28475139-28935162	ENSMUSG00000001424	Snd1	1	79	76	72	74
chr10:77052178-77166548	ENSMUSG00000001435	Col18a1	-1	119	99	100	97
chr10:77032241-77061002	ENSMUSG00000001436	Slc19a1	1	22	24	23	23
chr11:97159714-97187881	ENSMUSG00000001440	Kpnb1	-1	455	409	439	424
chr11:97205842-97280638	ENSMUSG00000001441	Npepps	-1	120	131	115	118
chr11:97098071-97115331	ENSMUSG00000001444	Tbx21	-1	0	0	0	0
chr11:97041560-97049213	ENSMUSG00000001445	Mrpl10	1	83	74	69	59
chr5:4081145-4104746	ENSMUSG00000001467	Cyp51	-1	37	36	27	38
chr8:123373753-123403835	ENSMUSG00000001472	Tcf25	1	148	141	131	135
chr18:67390717-67402748	ENSMUSG00000001473	Tubb6	1	56	151	59	159
chr8:123423527-123463270	ENSMUSG00000001482	Def8	1	50	50	41	52
chr11:101877510-101894374	ENSMUSG00000001493	Meox1	-1	0	0	0	0
chr11:101962458-101967015	ENSMUSG00000001494	Sost	-1	0	0	0	0
chr12:56531958-56536908	ENSMUSG00000001496	Nkx2-1	-1	0	0	0	0
chr12:56691767-56712822	ENSMUSG00000001497	Pax9	1	0	0	0	0
chr13:72628820-72634198	ENSMUSG00000001504	Irx2	1	5	4	10	4
chr11:94936224-94953042	ENSMUSG00000001506	Col1a1	1	23	21	7	8
chr11:95044474-95076801	ENSMUSG00000001507	Itga3	-1	7	82	8	71
chr11:94962791-94976327	ENSMUSG00000001508	Sgca	-1	0	0	0	0
chr11:95120119-95125296	ENSMUSG00000001510	Dlx3	1	0	0	0	0
chr6:128362967-128376146	ENSMUSG00000001517	Foxm1	1	42	96	36	97
chr6:128409444-128424931	ENSMUSG00000001518	Itfg2	-1	26	36	40	23
chr6:128399296-128416427	ENSMUSG00000001520	Nrip2	1	1	0	1	1
chr6:128321161-128355851	ENSMUSG00000001521	Tulp3	-1	43	43	45	43
chr17:35667730-35673739	ENSMUSG00000001524	Gtf2h4	-1	61	55	48	59
chr17:35833921-35838306	ENSMUSG00000001525	Tubb5	-1	1594	1521	1437	1389
chr13:75707484-75772356	ENSMUSG00000001542	Ell2	1	24	38	30	45
chr11:100368958-100397763	ENSMUSG00000001552	Jup	-1	121	98	107	91
chr11:100415697-100424824	ENSMUSG00000001555	Fkbp10	1	12	18	7	8
chr11:100441917-100457022	ENSMUSG00000001558	Klhl10	1	0	0	0	0
chr5:29473034-29478470	ENSMUSG00000001566	Mnx1	-1	0	0	0	0
chr5:29434664-29457843	ENSMUSG00000001569	Nom1	1	39	31	39	41
chr17:26561489-26656931	ENSMUSG00000001576	Ergic1	1	98	116	74	115
chr11:69851005-69858730	ENSMUSG00000001583	Tnk1	-1	7	10	5	8
chr11:69881567-69895539	ENSMUSG00000001588	Acap1	-1	9	6	10	6
chr4:136247729-136274898	ENSMUSG00000001604	Tcea3	1	107	43	88	34
chr5:87925579-87932665	ENSMUSG00000001622	Csn3	1	0	3	0	1
chr12:40201567-40248504	ENSMUSG00000001627	Ifrd1	-1	70	128	78	153
chr6:146724995-146778812	ENSMUSG00000001630	Stk38l	1	12	18	14	20
chr6:113307137-113324860	ENSMUSG00000001632	Brpf1	1	31	29	27	27
chr6:34302434-34317478	ENSMUSG00000001642	Akr1b3	-1	609	442	546	413
chr15:102921103-102928814	ENSMUSG00000001655	Hoxc13	1	2	1	3	1
chr15:102954427-102957708	ENSMUSG00000001656	Hoxc11	1	0	0	0	0
chr15:102990607-102994111	ENSMUSG00000001657	Hoxc8	1	0	0	0	0
chr15:102998257-103011881	ENSMUSG00000001661	Hoxc6	1	0	0	0	0
chr10:75783813-75798584	ENSMUSG00000001663	Gstt1	-1	0	1	0	1
chr10:75774115-75781414	ENSMUSG00000001665	Gstt3	-1	3	3	4	3
chr10:75771230-75773414	ENSMUSG00000001666	Ddt	-1	136	106	123	86
chr8:109990437-109999803	ENSMUSG00000001670	Tat	1	0	0	0	0
chr8:109947914-109962203	ENSMUSG00000001672	Marveld3	-1	0	2	0	1
chr1:121553835-121567989	ENSMUSG00000001674	Ddx18	-1	186	177	189	175
chr5:148504635-148552789	ENSMUSG00000001687	Ubl3	-1	49	82	50	76
chr18:56432132-56503792	ENSMUSG00000001700	Gramd3	1	0	1	2	3
chr13:38645698-38659028	ENSMUSG00000001707	Eef1e1	-1	78	68	92	86
chr12:112653821-112674884	ENSMUSG00000001729	Akt1	-1	24	29	18	33
chr5:136966616-136975858	ENSMUSG00000001739	Cldn15	1	0	0	0	0
chr7:83642825-83745726	ENSMUSG00000001741	Il16	-1	1	1	0	0
chr19:3896050-3907133	ENSMUSG00000001750	Tcirg1	-1	19	43	20	41
chr11:101070012-101077672	ENSMUSG00000001751	Naglu	1	0	1	0	2
chr11:101082565-101086619	ENSMUSG00000001755	Coasy	1	14	20	17	14
chr6:29735503-29761365	ENSMUSG00000001761	Smo	1	10	10	9	11
chr6:29694222-29718559	ENSMUSG00000001763	Tspan33	1	1	2	0	3
chr2:145917479-145935014	ENSMUSG00000001767	Crnkl1	-1	40	43	42	47
chr2:145784734-145887616	ENSMUSG00000001768	Rin2	1	3	3	1	4
chr7:86718977-86775943	ENSMUSG00000001773	Folh1	-1	0	0	0	0
chr9:18292125-18317442	ENSMUSG00000001774	Chordc1	1	77	90	78	77
chr10:85938637-85957823	ENSMUSG00000001783	Rtcb	-1	158	139	134	125
chr10:85829494-85889096	ENSMUSG00000001785	Pwp1	1	76	72	85	70
chr10:86021972-86051873	ENSMUSG00000001786	Fbxo7	1	12	14	12	16
chr7:30186936-30198811	ENSMUSG00000001794	Capns1	-1	392	761	374	713
chr7:35200027-35215498	ENSMUSG00000001802	Lrp3	-1	1	2	0	1
chr18:20436175-20471821	ENSMUSG00000001804	Dsg4	1	0	0	0	0
chr2:74652991-74659557	ENSMUSG00000001815	Evx2	-1	0	0	0	0
chr2:74668310-74671599	ENSMUSG00000001819	Hoxd13	1	0	0	0	0
chr2:74675013-74677705	ENSMUSG00000001823	Hoxd12	1	0	0	0	0
chr7:101858331-101870788	ENSMUSG00000001827	Folr1	-1	156	111	140	108
chr7:101663633-101795506	ENSMUSG00000001829	Clpb	1	86	75	61	62
chr9:25252439-25308571	ENSMUSG00000001833	2021-09-07	1	54	105	101	129
chr5:143316489-143329256	ENSMUSG00000001844	Zdhhc4	-1	42	49	34	41
chr5:143503634-143528036	ENSMUSG00000001847	Rac1	-1	198	232	179	219
chr2:31974436-32053975	ENSMUSG00000001855	Nup214	1	83	84	77	67
chr2:31950139-31973442	ENSMUSG00000001864	Aif1l	1	3	2	1	4
chr3:20215620-20242181	ENSMUSG00000001865	Cpa3	-1	0	0	0	0
chr17:75005568-75392512	ENSMUSG00000001870	Ltbp1	1	15	16	17	12
chr11:21321138-21371201	ENSMUSG00000001891	Ugp2	-1	12	16	20	17
chr11:106008124-106034549	ENSMUSG00000001901	Kcnh6	1	0	1	0	0
chr8:84686307-84699808	ENSMUSG00000001909	Trmt1	1	148	140	161	127
chr8:84670483-84687862	ENSMUSG00000001910	Nacc1	-1	189	138	151	123
chr8:84699876-84800344	ENSMUSG00000001911	Nfix	-1	0	0	0	0
chr7:16781340-16798274	ENSMUSG00000001918	Slc1a5	1	67	47	62	31
chrX:20658326-20683179	ENSMUSG00000001924	Uba1	1	389	345	323	329
chr6:125546774-125686679	ENSMUSG00000001930	Vwf	1	1	1	1	0
chr9:37555698-37649655	ENSMUSG00000001942	Siae	1	4	3	3	3
chr9:37539255-37544205	ENSMUSG00000001943	Vsig2	1	3	0	3	2
chr9:37528078-37538319	ENSMUSG00000001946	Esam	1	2	3	4	0
chr9:37603290-37613722	ENSMUSG00000001948	Spa17	-1	0	0	2	2
chrX:74313033-74320149	ENSMUSG00000001962	Fam50a	1	84	69	71	66
chrX:74254687-74261548	ENSMUSG00000001964	Emd	1	96	95	98	96
chr11:106066061-106073612	ENSMUSG00000001983	Taco1	1	14	13	12	11
chr4:125490700-125714173	ENSMUSG00000001985	Grik3	1	12	16	10	15
chrX:41400854-41678601	ENSMUSG00000001986	Gria3	1	0	2	0	0
chr7:16455721-16477728	ENSMUSG00000001988	Npas1	-1	0	0	0	0
chr8:125418063-125569808	ENSMUSG00000001995	Sipa1l2	-1	13	28	10	28
chr2:127008717-127067909	ENSMUSG00000001998	Ap4e1	1	7	10	8	14
chr2:127070665-127097084	ENSMUSG00000001999	Blvra	1	9	11	9	9
chrX:73793359-73824969	ENSMUSG00000002006	Pdzd4	-1	28	11	28	12
chrX:73774405-73778925	ENSMUSG00000002007	Srpk3	1	0	0	0	0
chrX:73778963-73786897	ENSMUSG00000002010	Idh3g	-1	192	183	185	142
chrX:73655994-73660117	ENSMUSG00000002012	Pnck	-1	0	2	1	1
chrX:73787028-73790830	ENSMUSG00000002014	Ssr4	1	100	110	97	101
chrX:73686178-73716175	ENSMUSG00000002015	Bcap31	-1	121	98	133	88
chr17:75537086-75551946	ENSMUSG00000002017	Fam98a	-1	37	41	39	42
chr12:84783212-84876532	ENSMUSG00000002020	Ltbp2	-1	3	2	0	0
chr9:44803355-44881296	ENSMUSG00000002028	Kmt2a	-1	18	45	17	35
chr9:44767908-44793447	ENSMUSG00000002031	Ift46	1	100	147	129	122
chr9:44793769-44799307	ENSMUSG00000002032	Tmem25	-1	0	1	0	1
chr9:44969572-44980431	ENSMUSG00000002033	Cd3g	-1	0	0	0	0
chr7:19508395-19516145	ENSMUSG00000002043	Trappc6a	1	16	17	16	14
chr11:78206746-78245987	ENSMUSG00000002052	Supt6	-1	94	83	84	85
chr11:78301529-78322457	ENSMUSG00000002055	Spag5	1	86	81	62	77
chr11:78357577-78386558	ENSMUSG00000002057	Foxn1	-1	0	0	0	0
chr11:78343482-78349164	ENSMUSG00000002058	Unc119	1	26	34	16	30
chr11:78188430-78192193	ENSMUSG00000002059	Rab34	1	31	54	27	49
chr11:78245746-78255496	ENSMUSG00000002064	Sdf2	1	39	43	39	46
chr7:38097984-38107534	ENSMUSG00000002068	Ccne1	-1	212	178	191	168
chr17:31944769-32034508	ENSMUSG00000002076	Hsf2bp	-1	58	62	53	58
chr7:16308393-16318205	ENSMUSG00000002083	Bbc3	1	18	16	19	10
chr2:91118144-91136516	ENSMUSG00000002100	Mybpc3	1	0	0	0	0
chr2:91054009-91066369	ENSMUSG00000002102	Psmc3	1	288	254	215	238
chr2:91202885-91214098	ENSMUSG00000002103	Acp2	1	8	10	8	13
chr2:91035620-91045729	ENSMUSG00000002104	Rapsn	1	1	0	0	0
chr2:91061791-91070417	ENSMUSG00000002105	Slc39a13	-1	11	13	6	8
chr2:6539694-7509563	ENSMUSG00000002107	Celf2	-1	2	2	2	3
chr2:91184061-91202834	ENSMUSG00000002108	Nr1h3	-1	1	0	0	1
chr2:91211572-91236982	ENSMUSG00000002109	Ddb2	-1	10	6	6	7
chr2:91082390-91115756	ENSMUSG00000002111	Spi1	1	0	0	0	0
chr11:4160350-4182541	ENSMUSG00000002129	Sf3a1	1	129	111	110	107
chr10:127642986-127660957	ENSMUSG00000002147	Stat6	1	27	13	20	16
chr8:83389867-83428552	ENSMUSG00000002190	Clgn	1	2	2	3	2
chr7:44572380-44586862	ENSMUSG00000002204	Napsa	1	0	0	0	0
chr7:44748413-44777515	ENSMUSG00000002205	Vrk3	1	22	24	15	23
chr7:24399619-24422778	ENSMUSG00000002210	Smg9	1	25	28	24	31
chr5:27740080-27791691	ENSMUSG00000002221	Paxip1	-1	79	72	68	73
chr6:71388634-71440637	ENSMUSG00000002222	Rmnd5a	-1	29	31	34	32
chr3:104794836-104818563	ENSMUSG00000002227	Mov10	-1	76	40	70	41
chr3:104781056-104786018	ENSMUSG00000002228	Ppm1j	1	13	25	20	28
chr3:104788375-104794459	ENSMUSG00000002233	Rhoc	1	37	63	29	54
chr5:87825686-87846387	ENSMUSG00000002240	Prr27	1	0	0	0	0
chr17:28331671-28350805	ENSMUSG00000002249	Tead3	-1	4	7	5	9
chr17:28232754-28301469	ENSMUSG00000002250	Ppard	1	12	11	11	10
chr17:28207778-28228608	ENSMUSG00000002257	Def6	1	22	19	18	18
chr7:6703892-6730431	ENSMUSG00000002265	Peg3	-1	17	29	15	27
chr7:6671269-6696450	ENSMUSG00000002266	Zim1	-1	0	0	0	0
chr17:25794571-25797136	ENSMUSG00000002274	Metrn	-1	25	50	23	49
chr17:25579174-25662826	ENSMUSG00000002279	Lmf1	1	9	7	8	7
chr17:25773776-25783332	ENSMUSG00000002280	Narfl	1	19	29	20	32
chr17:33773750-33781575	ENSMUSG00000002289	Angptl4	-1	24	17	29	16
chr5:8396973-8422716	ENSMUSG00000002297	Dbf4	-1	113	104	131	109
chr17:33909414-33915589	ENSMUSG00000002307	Daxx	1	87	73	78	66
chr17:33843091-33849774	ENSMUSG00000002308	Cd320	1	70	54	59	45
chr14:55625400-55637895	ENSMUSG00000002319	Ipo4	-1	137	143	122	136
chr14:55635965-55643806	ENSMUSG00000002320	Tm9sf1	-1	27	34	35	32
chr14:55618037-55625395	ENSMUSG00000002324	Rec8	1	9	5	6	9
chr14:55603571-55610030	ENSMUSG00000002325	Irf9	1	12	8	12	7
chr14:55672235-55678750	ENSMUSG00000002326	Gmpr2	1	25	29	24	20
chr14:55657879-55660508	ENSMUSG00000002329	Mdp1	-1	21	19	20	21
chr14:55739020-55745690	ENSMUSG00000002332	Dhrs1	-1	35	48	29	59
chr8:70093085-70120873	ENSMUSG00000002341	Ncan	-1	0	0	0	0
chr8:70172356-70183681	ENSMUSG00000002342	Tmem161a	1	28	25	19	19
chr8:70220172-70234466	ENSMUSG00000002343	Armc6	-1	35	35	35	34
chr8:70139499-70167488	ENSMUSG00000002345	Borcs8	1	33	41	36	34
chr8:70184340-70212305	ENSMUSG00000002346	Slc25a42	-1	6	5	4	5
chr17:5841328-5931033	ENSMUSG00000002365	Snx9	1	14	17	12	17
chr17:56673225-56711769	ENSMUSG00000002372	Ranbp3	1	97	82	84	78
chr17:56717762-56724248	ENSMUSG00000002379	Ndufa11	1	44	35	38	37
chr4:123105165-123132099	ENSMUSG00000002384	Bmp8b	1	1	6	0	4
chr8:71374123-71381960	ENSMUSG00000002393	Nr2f6	-1	22	28	27	35
chr8:71366848-71369732	ENSMUSG00000002395	Use1	1	129	148	115	158
chr8:71371298-71379361	ENSMUSG00000002396	Ocel1	1	7	12	9	14
chr7:28179469-28187294	ENSMUSG00000002409	Dyrk1b	1	2	4	5	4
chr6:39603237-39725463	ENSMUSG00000002413	Braf	-1	12	10	10	12
chr6:39592574-39603382	ENSMUSG00000002416	Ndufb2	1	81	75	90	91
chr3:20057811-20118490	ENSMUSG00000002428	Hltf	1	10	9	14	9
chr2:181591868-181655660	ENSMUSG00000002455	Prpf6	1	96	85	85	72
chr2:181688419-181693977	ENSMUSG00000002458	Rgs19	-1	33	25	25	32
chr1:4909576-5070285	ENSMUSG00000002459	Rgs20	-1	0	6	0	5
chr18:10644411-10706771	ENSMUSG00000002475	Abhd3	-1	0	1	0	2
chr18:10617796-10628230	ENSMUSG00000002477	Snrpd1	1	236	256	256	273
chr5:114707760-114722327	ENSMUSG00000002486	Tchp	1	15	18	12	13
chr16:89787111-89980080	ENSMUSG00000002489	Tiam1	-1	11	9	10	9
chr17:24595937-24632629	ENSMUSG00000002496	Tsc2	-1	42	40	37	38
chr17:24727820-24736143	ENSMUSG00000002500	Rpl3l	1	1	1	2	1
chr17:24639282-24650305	ENSMUSG00000002504	Slc9a3r2	-1	24	22	26	22
chr15:76070184-76080946	ENSMUSG00000002524	Puf60	-1	168	148	146	135
chr2:32287384-32307921	ENSMUSG00000002546	Golga2	1	26	29	19	27
chr2:32255002-32260159	ENSMUSG00000002550	Uck1	-1	28	37	25	43
chr12:40059769-40134228	ENSMUSG00000002565	Scin	-1	0	0	0	0
chr10:128632415-128645993	ENSMUSG00000002578	Ikzf4	-1	0	0	0	0
chr11:98437708-98438991	ENSMUSG00000002580	Mien1	-1	32	38	35	44
chr6:5168090-5193946	ENSMUSG00000002588	Pon1	-1	0	0	0	0
chr7:25757273-25788705	ENSMUSG00000002602	Axl	-1	2	6	1	10
chr7:25687002-25705077	ENSMUSG00000002603	Tgfb1	1	4	3	5	3
chr7:25711106-25719088	ENSMUSG00000002608	Ccdc97	-1	25	29	30	27
chr17:23173869-23193252	ENSMUSG00000002617	Zfp40	-1	2	2	4	4
chr17:32321425-32350581	ENSMUSG00000002625	Akap8l	-1	25	24	23	21
chr5:28456815-28467256	ENSMUSG00000002633	Shh	-1	0	0	0	0
chr7:34184499-34196661	ENSMUSG00000002635	Pdcd2l	-1	66	45	47	47
chr17:57003405-57011288	ENSMUSG00000002658	Gtf2f1	-1	146	139	124	134
chr17:56990264-56996371	ENSMUSG00000002660	Clpp	1	135	109	105	103
chr17:56997339-56999322	ENSMUSG00000002661	Alkbh7	1	28	23	22	23
chr17:56999457-57000018	ENSMUSG00000002664	Pspn	-1	0	2	1	0
chr17:57066056-57078510	ENSMUSG00000002668	Dennd1c	-1	1	1	1	0
chr12:81573557-81595008	ENSMUSG00000002679	Med6	-1	50	63	68	65
chr12:50341231-50649098	ENSMUSG00000002688	Prkd1	-1	0	0	0	1
chr11:34046920-34092295	ENSMUSG00000002699	Lcp2	1	0	0	0	0
chr2:166906040-166946389	ENSMUSG00000002718	Cse1l	1	172	196	197	212
chr2:145902099-145916425	ENSMUSG00000002728	Naa20	1	86	87	95	76
chr2:76629898-76648015	ENSMUSG00000002731	Prkra	-1	10	9	4	10
chr2:76663044-76673116	ENSMUSG00000002732	Fkbp7	-1	3	2	5	2
chr2:76675281-76696828	ENSMUSG00000002733	Plekha3	1	56	52	62	54
chr11:5955693-5967780	ENSMUSG00000002741	Ykt6	1	70	61	62	65
chr5:135187264-135246129	ENSMUSG00000002748	Baz1b	1	74	69	70	68
chr17:46711463-46725541	ENSMUSG00000002763	Pex6	1	13	13	8	10
chr17:46646229-46650139	ENSMUSG00000002767	Mrpl2	1	109	100	103	101
chr17:46681137-46683105	ENSMUSG00000002768	Mea1	1	62	59	62	59
chr17:46725664-46729168	ENSMUSG00000002769	Gnmt	-1	1	0	2	0
chr7:45831883-45878378	ENSMUSG00000002771	Grin2d	-1	0	0	0	0
chr7:45872772-45883732	ENSMUSG00000002778	Kdelr1	1	75	88	76	78
chr7:45896941-45917413	ENSMUSG00000002781	Tmem143	1	11	12	16	11
chr17:32076083-32107350	ENSMUSG00000002791	Pdxk-ps	-1	0	0	0	0
chr6:54982580-54992950	ENSMUSG00000002797	Ggct	-1	52	38	52	32
chr12:112908590-112929495	ENSMUSG00000002799	Jag2	-1	7	7	7	9
chr12:112976482-112978930	ENSMUSG00000002803	Btbd6	1	11	15	10	13
chr12:112934733-112942118	ENSMUSG00000002804	Nudt14	-1	8	7	11	13
chr13:19591709-19619830	ENSMUSG00000002808	Epdr1	-1	1	1	1	1
chr11:60714123-60727263	ENSMUSG00000002812	Flii	-1	58	63	48	63
chr11:60740058-60777365	ENSMUSG00000002814	Top3a	-1	18	20	18	15
chr9:21265293-21277772	ENSMUSG00000002820	Atg4d	1	21	21	20	25
chr9:21411837-21420274	ENSMUSG00000002825	Qtrt1	1	100	71	99	65
chr17:56100591-56109803	ENSMUSG00000002831	Plin4	-1	0	0	0	0
chr17:56079657-56100596	ENSMUSG00000002833	Hdgfrp2	1	106	98	101	104
chr17:56040416-56068026	ENSMUSG00000002835	Chaf1a	1	82	78	78	73
chr16:38445399-38452689	ENSMUSG00000002844	Adprh	-1	221	182	210	192
chr16:38558698-38592162	ENSMUSG00000002845	Tmem39a	1	118	95	114	84
chr16:38498347-38522663	ENSMUSG00000002846	Timmdc1	-1	15	18	18	22
chr16:38396119-38433145	ENSMUSG00000002847	Pla1a	-1	6	8	7	7
chr6:88883474-88898780	ENSMUSG00000002870	Mcm2	-1	280	233	257	227
chr6:88902251-88912238	ENSMUSG00000002871	Tpra1	1	15	20	12	23
chr1:52457294-52500679	ENSMUSG00000002881	Nab1	-1	3	9	4	6
chr8:83723251-83741326	ENSMUSG00000002885	Adgre5	-1	19	16	13	16
chr6:120463247-120487559	ENSMUSG00000002897	Il17ra	1	1	1	2	2
chr12:31265234-31329644	ENSMUSG00000002900	Lamb1	1	18	25	17	18
chr8:70842049-70863258	ENSMUSG00000002908	Kcnn1	-1	1	0	1	1
chr8:70835129-70839720	ENSMUSG00000002910	Arrdc2	-1	7	5	13	5
chr6:56017497-56032689	ENSMUSG00000002930	Ppp1r17	1	0	0	0	0
chr5:17781690-17888801	ENSMUSG00000002944	Cd36	-1	0	0	0	0
chr8:4238740-4247897	ENSMUSG00000002948	Map2k7	1	49	44	50	41
chr8:4259731-4275913	ENSMUSG00000002949	Timm44	-1	63	64	67	54
chr7:141562173-141633011	ENSMUSG00000002957	Ap2a2	1	78	97	73	99
chr7:44857139-44862992	ENSMUSG00000002963	Pnkp	1	33	42	36	31
chr7:44876765-44892712	ENSMUSG00000002968	Med25	-1	112	109	103	106
chr7:19756131-19771016	ENSMUSG00000002980	Bcam	-1	142	139	142	140
chr7:19631571-19665033	ENSMUSG00000002981	Clptm1	-1	74	70	68	71
chr7:19606217-19629438	ENSMUSG00000002983	Relb	-1	29	24	29	26
chr7:19701313-19715438	ENSMUSG00000002984	Tomm40	-1	336	307	300	283
chr7:19696109-19699188	ENSMUSG00000002985	Apoe	-1	843	559	789	525
chr7:19671579-19677941	ENSMUSG00000002992	Apoc2	-1	19	9	25	14
chr12:31926254-31950535	ENSMUSG00000002996	Hbp1	-1	26	18	19	18
chr12:31958476-32061296	ENSMUSG00000002997	Prkar2b	-1	0	0	0	0
chr6:134920401-134925513	ENSMUSG00000003031	Cdkn1b	1	11	16	15	16
chr4:55527143-55532466	ENSMUSG00000003032	Klf4	-1	110	19	105	22
chr8:72240018-72257385	ENSMUSG00000003033	Ap1m1	1	50	48	44	41
chr8:72161200-72183904	ENSMUSG00000003037	Rab8a	1	65	71	69	69
chr4:133964738-133968650	ENSMUSG00000003038	Hmgn2	-1	241	259	249	282
chr8:72219730-72224418	ENSMUSG00000003039	Fam32a	1	51	46	46	44
chr1:135253575-135258568	ENSMUSG00000003051	Elf3	-1	28	16	23	17
chr19:39269405-39330713	ENSMUSG00000003053	Cyp2c29	1	0	0	0	0
chr13:19357676-19395795	ENSMUSG00000003062	Stard3nl	-1	46	35	36	42
chr10:80115803-80130682	ENSMUSG00000003068	Stk11	1	86	96	80	77
chr10:80179482-80190010	ENSMUSG00000003070	Efna2	1	3	3	4	2
chr10:80138632-80145818	ENSMUSG00000003072	Atp5d	1	338	358	301	328
chr7:17004640-17027924	ENSMUSG00000003099	Ppp5c	-1	136	104	124	116
chr11:98203059-98278504	ENSMUSG00000003119	Cdk12	1	55	51	58	54
chr7:25379527-25398710	ENSMUSG00000003123	Lipe	-1	8	8	6	6
chr9:45962859-46012690	ENSMUSG00000003131	Pafah1b2	-1	49	57	60	54
chr1:39371492-39478755	ENSMUSG00000003134	Tbc1d8	-1	3	2	5	2
chr1:39534992-39546889	ENSMUSG00000003135	Cnot11	1	50	36	54	35
chr6:122727809-122801640	ENSMUSG00000003153	Slc2a3	-1	235	89	213	88
chr6:122819914-122845366	ENSMUSG00000003154	Foxj2	1	3	6	4	5
chr5:8046078-8069379	ENSMUSG00000003161	Sri	1	21	27	23	15
chr16:17839482-17894145	ENSMUSG00000003166	Dgcr2	-1	33	36	33	35
chr7:44997648-45002848	ENSMUSG00000003184	Irf3	1	51	57	51	61
chr7:44991222-44998712	ENSMUSG00000003190	Bcl2l12	-1	18	15	12	19
chr17:55892120-55898928	ENSMUSG00000003198	Zfp959	1	2	4	8	6
chr17:56005711-56016790	ENSMUSG00000003199	Mpnd	1	54	49	44	47
chr17:56016753-56036637	ENSMUSG00000003200	Sh3gl1	-1	76	73	73	84
chr17:55952623-55957021	ENSMUSG00000003206	Ebi3	1	0	0	0	0
chr17:55959187-55967949	ENSMUSG00000003208	Ccdc94	1	18	15	15	16
chr10:58446920-58494356	ENSMUSG00000003226	Ranbp2	1	47	59	62	65
chr10:58600789-58675654	ENSMUSG00000003227	Edar	-1	0	0	0	0
chr19:60889749-61092553	ENSMUSG00000003228	Grk5	1	3	2	2	2
chr16:20516982-20532520	ENSMUSG00000003233	Dvl3	1	30	32	23	31
chr16:20548577-20561379	ENSMUSG00000003234	Abcf3	1	34	43	30	33
chr16:20498817-20509955	ENSMUSG00000003235	Eif2b5	1	216	164	188	171
chr7:45806637-45814581	ENSMUSG00000003269	Cyth2	-1	79	88	61	91
chr7:45729983-45784669	ENSMUSG00000003271	Sult2b1	-1	0	1	1	3
chr7:45699843-45704682	ENSMUSG00000003273	Car11	1	4	14	5	9
chr17:69969073-70821413	ENSMUSG00000003279	Dlgap1	1	1	0	1	1
chr4:3900996-3938423	ENSMUSG00000003282	Plag1	-1	3	2	3	4
chr2:153108468-153151441	ENSMUSG00000003283	Hck	1	10	6	11	5
chr9:21002738-21008839	ENSMUSG00000003299	Mrpl4	1	122	96	97	85
chr9:21229730-21239361	ENSMUSG00000003308	Keap1	-1	29	25	20	24
chr9:21294275-21312337	ENSMUSG00000003309	Ap1m2	-1	31	24	28	27
chr8:111154421-111259216	ENSMUSG00000003316	Glg1	-1	43	41	37	43
chr10:80519584-80539124	ENSMUSG00000003341	Atp8b3	-1	0	0	0	0
chr10:80642617-80657071	ENSMUSG00000003344	Btbd2	-1	71	52	62	50
chr10:80622838-80640749	ENSMUSG00000003345	Csnk1g2	1	142	126	133	106
chr10:80583654-80590341	ENSMUSG00000003346	Abhd17a	-1	78	96	66	102
chr10:80685253-80701977	ENSMUSG00000003348	Mob3a	-1	17	23	15	19
chr15:98632220-98644530	ENSMUSG00000003352	Cacnb3	1	15	14	16	12
chr15:98708207-98723326	ENSMUSG00000003354	Ccdc65	1	1	1	1	0
chr15:98724373-98728198	ENSMUSG00000003355	Fkbp11	-1	18	11	18	12
chr15:98645134-98662889	ENSMUSG00000003360	Ddx23	-1	109	101	92	93
chr7:27532000-27553218	ENSMUSG00000003363	Pld3	-1	53	60	47	50
chr7:25009849-25072346	ENSMUSG00000003378	Grik5	-1	4	3	2	2
chr7:24897381-24902197	ENSMUSG00000003379	Cd79a	1	0	1	0	1
chr7:24969752-24972754	ENSMUSG00000003380	Rabac1	-1	80	81	58	92
chr3:87525407-87540156	ENSMUSG00000003382	Etv3	1	8	11	7	11
chr9:22002806-22014222	ENSMUSG00000003402	Prkcsh	1	146	133	128	126
chr9:22015005-22052023	ENSMUSG00000003410	Elavl3	-1	1	0	0	0
chr4:108879063-108943324	ENSMUSG00000003411	Rab3b	1	2	2	3	4
chr2:13651021-13794064	ENSMUSG00000003418	St8sia6	-1	2	1	1	0
chr7:45092990-45103851	ENSMUSG00000003420	Fcgrt	-1	2	0	0	0
chr7:45062429-45078210	ENSMUSG00000003421	Nosip	1	89	78	77	76
chr7:45154303-45160065	ENSMUSG00000003423	Pih1d1	1	58	58	53	52
chr7:45122379-45124439	ENSMUSG00000003429	Rps11	-1	2183	2091	2068	1979
chr7:28314891-28338746	ENSMUSG00000003435	Supt5	-1	120	117	104	117
chr7:28293553-28302238	ENSMUSG00000003436	Dll3	-1	1	0	0	2
chr7:28392951-28399388	ENSMUSG00000003437	Paf1	1	115	139	86	124
chr7:28305516-28312072	ENSMUSG00000003438	Timm50	-1	80	81	56	75
chr7:28386146-28392708	ENSMUSG00000003444	Med29	-1	53	46	42	43
chr6:149408886-149563329	ENSMUSG00000003452	Bicd1	1	4	6	2	4
chr1:172066013-172082795	ENSMUSG00000003458	Ncstn	-1	44	45	45	38
chr1:172126755-172136493	ENSMUSG00000003464	Pex19	1	51	43	47	46
chr14:70457476-70468832	ENSMUSG00000003469	Phyhip	1	5	0	1	3
chr6:55090049-55133016	ENSMUSG00000003476	Crhr2	-1	0	0	0	0
chr6:55170626-55175043	ENSMUSG00000003477	Inmt	-1	0	0	0	0
chr8:71988482-72009626	ENSMUSG00000003484	Cyp4f18	-1	0	0	0	0
chr6:29200434-29216364	ENSMUSG00000003500	Impdh1	-1	49	41	51	50
chr7:18345422-18355009	ENSMUSG00000003505	Psg18	-1	0	0	0	0
chr11:101971143-101987013	ENSMUSG00000003518	Dusp3	-1	15	13	4	17
chr16:18060357-18090203	ENSMUSG00000003526	Prodh	-1	21	13	18	16
chr16:17900711-17911348	ENSMUSG00000003527	Dgcr14	-1	16	17	18	15
chr16:17925211-17928219	ENSMUSG00000003528	Slc25a1	-1	97	72	98	74
chr16:18052860-18071632	ENSMUSG00000003531	Dgcr6	1	38	40	35	29
chr17:35681567-35704621	ENSMUSG00000003534	Ddr1	-1	13	28	10	29
chr17:35821684-35822923	ENSMUSG00000003541	Ier3	1	5	27	3	31
chr7:19302696-19310051	ENSMUSG00000003545	Fosb	-1	0	0	0	0
chr17:46630631-46645144	ENSMUSG00000003546	Klc4	-1	15	12	12	11
chr7:19344778-19356524	ENSMUSG00000003549	Ercc1	1	42	72	46	76
chr19:46667165-46672974	ENSMUSG00000003555	Cyp17a1	-1	0	0	0	0
chr19:46707443-46741095	ENSMUSG00000003559	As3mt	1	12	14	10	16
chr8:70282827-70294361	ENSMUSG00000003573	Homer3	1	22	28	19	20
chr8:70382355-70439579	ENSMUSG00000003575	Crtc1	-1	6	6	5	4
chr11:4135202-4141172	ENSMUSG00000003581	Rnf215	1	5	8	6	7
chr11:4097039-4123415	ENSMUSG00000003585	Sec14l2	-1	4	1	3	2
chr2:112492964-112634573	ENSMUSG00000003604	Aven	1	45	38	38	28
chr3:19957054-20009145	ENSMUSG00000003617	Cp	1	0	0	0	0
chr5:8966033-8997324	ENSMUSG00000003623	Crot	-1	14	18	16	15
chr4:133847290-133887797	ENSMUSG00000003644	Rps6ka1	-1	113	110	87	97
chr8:110137502-110168210	ENSMUSG00000003657	Calb2	-1	2	0	2	0
chr2:127208386-127240451	ENSMUSG00000003660	Snrnp200	1	230	211	199	186
chr2:127240938-127247816	ENSMUSG00000003662	Ciao1	-1	77	74	57	63
chr17:17843328-17855188	ENSMUSG00000003665	Has1	-1	0	0	0	0
chr19:8772522-8786417	ENSMUSG00000003680	Taf6l	-1	43	47	39	46
chr1:121304353-121332589	ENSMUSG00000003721	Insig2	-1	18	18	8	22
chr4:129643980-129672767	ENSMUSG00000003731	Kpna6	-1	52	54	46	60
chr10:53904785-54076609	ENSMUSG00000003746	Man1a	-1	1	1	0	1
chr7:27207172-27228661	ENSMUSG00000003752	Itpkc	-1	8	15	7	12
chr7:27233023-27257950	ENSMUSG00000003762	Coq8b	1	10	17	7	19
chr18:34598615-34624601	ENSMUSG00000003778	Brd8	-1	89	84	86	82
chr18:34624624-34633265	ENSMUSG00000003779	Kif20a	1	159	149	147	141
chr8:84856989-84869257	ENSMUSG00000003808	Farsa	1	139	115	122	117
chr8:84886393-84893921	ENSMUSG00000003809	Gcdh	-1	28	23	23	22
chr4:116306762-116464183	ENSMUSG00000003810	Mast2	-1	28	54	29	39
chr8:84908560-84922915	ENSMUSG00000003812	Dnase2a	1	19	26	22	19
chr8:84834019-84840665	ENSMUSG00000003813	Rad23a	-1	85	78	80	73
chr8:84841850-84846934	ENSMUSG00000003814	Calr	-1	549	605	651	655
chr8:84872111-84888221	ENSMUSG00000003824	Syce2	1	61	49	57	53
chr8:107293470-107379517	ENSMUSG00000003847	Nfat5	1	15	23	15	24
chr8:107412486-107425051	ENSMUSG00000003848	Nob1	-1	114	106	97	95
chr8:107388225-107403206	ENSMUSG00000003849	Nqo1	-1	36	33	42	32
chr7:45339122-45367019	ENSMUSG00000003863	Ppfia3	-1	4	5	3	3
chr7:45434844-45456619	ENSMUSG00000003865	Gys1	1	31	24	34	18
chr7:45421760-45438096	ENSMUSG00000003868	Ruvbl2	-1	376	329	346	295
chr7:45367891-45370583	ENSMUSG00000003872	Lin7b	-1	0	0	2	1
chr7:45461697-45466898	ENSMUSG00000003873	Bax	-1	311	269	296	268
chr15:9506161-9529876	ENSMUSG00000003882	Il7r	-1	0	0	0	0
chr10:71225464-71238280	ENSMUSG00000003923	Tfam	-1	76	62	90	68
chr17:33329342-33358878	ENSMUSG00000003929	Zfp81	-1	2	2	3	2
chr11:69554092-69560205	ENSMUSG00000003934	Efnb3	-1	1	1	1	1
chr11:90249456-90278589	ENSMUSG00000003948	Mmd	1	3	2	3	3
chr11:90336536-90390895	ENSMUSG00000003949	Hlf	-1	1	0	0	0
chr16:36043844-36071515	ENSMUSG00000003955	Fam162a	-1	102	83	88	70
chr15:76904071-76906318	ENSMUSG00000003970	Rpl8	1	3220	2992	2910	2875
chr5:9485541-9725170	ENSMUSG00000003974	Grm3	-1	0	0	0	0
chr13:91460283-91703429	ENSMUSG00000003992	Ssbp2	1	4	7	10	9
chr11:26386135-26471876	ENSMUSG00000004018	Fancl	1	26	27	28	28
chr1:158245269-158356326	ENSMUSG00000004031	Brinp2	-1	0	0	0	0
chr3:107895821-107898686	ENSMUSG00000004032	Gstm5	1	2	4	3	1
chr3:107926334-107931817	ENSMUSG00000004035	Gstm7	-1	2	1	4	1
chr3:107963696-107969283	ENSMUSG00000004038	Gstm3	-1	3	2	0	3
chr11:100885098-100939540	ENSMUSG00000004040	Stat3	-1	60	37	53	42
chr11:100859351-100885169	ENSMUSG00000004043	Stat5a	1	3	2	2	2
chr11:100956733-100970887	ENSMUSG00000004044	Ptrf	-1	23	172	22	164
chr19:5689131-5702862	ENSMUSG00000004054	Map3k11	1	14	14	11	12
chr7:27591552-27640826	ENSMUSG00000004056	Akt2	1	48	43	46	38
chr16:4639989-4707695	ENSMUSG00000004069	Dnaja3	1	62	55	60	58
chr16:4726361-4766742	ENSMUSG00000004070	Hmox2	1	38	52	39	47
chr16:4750348-4790292	ENSMUSG00000004071	Cdip1	-1	33	41	34	33
chr2:72285637-72442610	ENSMUSG00000004085	Map3k20	1	4	5	6	5
chr9:14500617-14510577	ENSMUSG00000004096	Cwc15	1	129	153	143	134
chr9:20770050-20815067	ENSMUSG00000004098	Col5a3	-1	0	4	0	6
chr9:20907209-20959888	ENSMUSG00000004099	Dnmt1	-1	154	148	130	140
chr9:20888175-20892178	ENSMUSG00000004100	Ppan	1	241	182	196	190
chr2:33216069-33247717	ENSMUSG00000004105	Angptl2	1	1	2	0	0
chr1:154390731-154884501	ENSMUSG00000004110	Cacna1e	-1	0	0	0	0
chr2:24603887-24763152	ENSMUSG00000004113	Cacna1b	-1	0	0	0	1
chr3:138143448-138159821	ENSMUSG00000004127	Trmt10a	1	30	17	30	17
chr12:38779380-38868215	ENSMUSG00000004151	Etv1	1	21	5	24	8
chr15:76660641-76668196	ENSMUSG00000004187	Kifc2	1	7	10	8	10
chr10:60277627-60302597	ENSMUSG00000004207	Psap	1	111	141	111	135
chrX:74393290-74453854	ENSMUSG00000004221	Ikbkg	1	10	11	10	12
chr19:44756045-44837871	ENSMUSG00000004231	Pax2	1	0	0	0	0
chr3:99141068-99239186	ENSMUSG00000004233	Wars2	1	5	3	2	8
chr6:124742544-124756524	ENSMUSG00000004263	Atn1	-1	36	34	31	45
chr6:124712336-124716950	ENSMUSG00000004264	Phb2	1	514	450	453	444
chr6:124720707-124738714	ENSMUSG00000004266	Ptpn6	-1	23	24	30	14
chr6:124760053-124769673	ENSMUSG00000004267	Eno2	-1	1	9	2	5
chr6:124704085-124712178	ENSMUSG00000004268	Emg1	-1	273	231	208	210
chr6:124663027-124704418	ENSMUSG00000004270	Lpcat3	1	37	39	43	37
chr6:29467718-29470512	ENSMUSG00000004285	Atp6v1f	1	117	120	134	116
chr11:44400063-44414033	ENSMUSG00000004296	Il12b	1	0	0	0	0
chrX:7153810-7319358	ENSMUSG00000004317	Clcn5	-1	6	7	5	12
chr8:60910389-60983300	ENSMUSG00000004319	Clcn3	-1	27	32	28	42
chr7:17031507-17062427	ENSMUSG00000004328	Hif3a	-1	1	3	1	1
chr13:21312217-21319624	ENSMUSG00000004341	Gpx6	1	2	1	0	0
chr13:21286429-21292731	ENSMUSG00000004344	Gpx5	-1	0	0	0	0
chr6:56069804-56569103	ENSMUSG00000004347	Pde1c	-1	0	0	0	0
chr10:88746607-88826804	ENSMUSG00000004356	Utp20	-1	85	87	89	92
chr10:88674772-88685015	ENSMUSG00000004359	Spic	-1	0	0	2	0
chr10:29211606-29230779	ENSMUSG00000004360	9330159F19Rik	1	0	2	1	2
chr1:80264923-80340480	ENSMUSG00000004364	Cul3	-1	100	129	119	135
chr16:23889581-23890844	ENSMUSG00000004366	Sst	-1	0	0	0	0
chr7:4772373-4782857	ENSMUSG00000004371	Il11	-1	0	3	0	2
chr8:72814599-73353540	ENSMUSG00000004383	Large1	-1	6	8	7	6
chr11:6258919-6267772	ENSMUSG00000004393	Ddx56	-1	131	113	120	101
chr11:6270369-6274870	ENSMUSG00000004394	Tmed4	-1	29	36	24	30
chr5:136741759-136883209	ENSMUSG00000004415	Col26a1	-1	0	4	1	5
chr6:120891930-120916853	ENSMUSG00000004446	Bid	-1	63	82	64	82
chr1:119470305-119504794	ENSMUSG00000004451	Ralb	-1	13	19	16	20
chr5:122158278-122175273	ENSMUSG00000004455	Ppp1cc	1	339	371	373	348
chr16:22857845-22879634	ENSMUSG00000004460	Dnajb11	1	63	58	59	67
chr16:22813215-22857569	ENSMUSG00000004462	Tbccd1	-1	13	11	10	12
chr7:44302687-44306902	ENSMUSG00000004473	Clec11a	-1	0	0	0	0
chr7:12965838-12974236	ENSMUSG00000004500	Zfp324	1	3	3	3	3
chr7:97081586-97308946	ENSMUSG00000004508	Gab2	1	0	0	0	0
chr5:113842436-113908758	ENSMUSG00000004530	Coro1c	-1	111	122	112	117
chr6:52713729-52766780	ENSMUSG00000004535	Tax1bp1	1	65	95	82	104
chr7:18813937-18821607	ENSMUSG00000004540	Psg17	-1	0	0	0	0
chr7:18789567-18798520	ENSMUSG00000004542	Psg19	-1	0	0	0	0
chr1:131638306-131675505	ENSMUSG00000004552	Ctse	1	0	0	0	0
chr14:51905271-51913488	ENSMUSG00000004558	Ndrg2	-1	4	2	7	2
chr14:51884842-51893039	ENSMUSG00000004561	Mettl17	1	31	53	29	33
chr14:51984719-52006251	ENSMUSG00000004562	Arhgef40	1	131	89	117	80
chr8:3515384-3544267	ENSMUSG00000004565	Pnpla6	1	72	67	52	75
chr8:3500457-3515232	ENSMUSG00000004567	Mcoln1	1	27	24	20	22
chr8:3393006-3456601	ENSMUSG00000004568	Arhgef18	1	42	28	34	25
chr3:142790902-142882004	ENSMUSG00000004591	Pkn2	-1	53	55	49	53
chr7:43524216-43544428	ENSMUSG00000004609	Cd33	-1	0	0	0	0
chr7:43444083-43457800	ENSMUSG00000004610	Etfb	1	131	84	116	96
chr7:43437073-43438249	ENSMUSG00000004612	Nkg7	1	0	0	0	0
chr7:43430088-43435996	ENSMUSG00000004613	Lim2	1	0	0	0	0
chr8:3630955-3643644	ENSMUSG00000004626	Stxbp2	1	44	46	46	54
chr8:3623371-3625545	ENSMUSG00000004630	Pcp2	-1	0	0	0	0
chr6:4674350-4747207	ENSMUSG00000004631	Sgce	-1	4	9	2	7
chr6:54039554-54301810	ENSMUSG00000004633	Chn2	1	2	13	1	8
chr8:114439655-115352708	ENSMUSG00000004637	Wwox	1	7	7	7	5
chr5:33634952-33652574	ENSMUSG00000004642	Slbp	-1	140	124	146	127
chr7:87424771-87493512	ENSMUSG00000004651	Tyr	-1	0	0	1	0
chr6:55376295-55388530	ENSMUSG00000004654	Ghrhr	1	0	0	0	0
chr6:55336432-55348555	ENSMUSG00000004655	Aqp1	1	0	0	0	0
chr9:57790353-57836793	ENSMUSG00000004661	Arid3b	-1	44	45	33	43
chr10:79988584-79996062	ENSMUSG00000004665	Cnn2	1	41	39	39	33
chr10:80035949-80039795	ENSMUSG00000004667	Polr2e	-1	351	323	296	314
chr11:9191942-9684259	ENSMUSG00000004668	Abca13	1	0	0	0	0
chr8:71272714-71360713	ENSMUSG00000004677	Myo9b	1	28	38	29	33
chr12:34047580-34917095	ENSMUSG00000004698	Hdac9	-1	0	0	0	0
chr1:171588624-171607410	ENSMUSG00000004707	Ly9	-1	0	0	0	0
chr1:171559193-171609746	ENSMUSG00000004709	Cd244	1	0	0	0	0
chr17:57358686-57483529	ENSMUSG00000004730	Adgre1	1	0	0	0	0
chr11:4091480-4095445	ENSMUSG00000004748	Mtfp1	-1	13	12	11	8
chr1:33719887-33742564	ENSMUSG00000004768	Rab23	1	22	28	23	20
chr9:64715299-64737758	ENSMUSG00000004771	Rab11a	-1	85	142	113	156
chr12:85219481-85226628	ENSMUSG00000004788	Eif2b2	1	69	77	72	59
chr12:85110833-85134091	ENSMUSG00000004789	Dlst	1	64	84	64	76
chr12:85166639-85177296	ENSMUSG00000004791	Pgf	-1	0	0	0	0
chr11:61775649-61855073	ENSMUSG00000004798	Ulk2	-1	0	1	3	0
chr5:135569937-135573049	ENSMUSG00000004814	Ccl24	-1	0	0	0	0
chr5:108646693-108669672	ENSMUSG00000004815	Dgkq	-1	10	12	8	11
chr5:108777235-108795363	ENSMUSG00000004821	Tmed11	-1	0	0	0	0
chr11:61653265-61672784	ENSMUSG00000004837	Grap	1	0	0	0	0
chr16:65520511-65535005	ENSMUSG00000004842	Pou1f1	1	0	0	0	0
chr16:65539133-65562697	ENSMUSG00000004843	Chmp2b	-1	20	33	23	30
chr5:136987019-136996648	ENSMUSG00000004846	Plod3	1	52	56	48	64
chr5:137034993-137046135	ENSMUSG00000004849	Ap1s1	-1	86	81	58	108
chr17:28769307-28778698	ENSMUSG00000004864	Mapk13	1	8	12	6	11
chr17:28587648-28622521	ENSMUSG00000004865	Srpk1	-1	106	97	90	106
chr1:78101267-78197134	ENSMUSG00000004872	Pax3	-1	0	0	0	0
chr1:181815335-181843046	ENSMUSG00000004880	Lbr	-1	70	68	68	67
chr3:87948666-87953376	ENSMUSG00000004885	Crabp2	1	8	2	2	4
chr3:87971078-87980451	ENSMUSG00000004891	Nes	1	3	11	2	8
chr3:87987531-88000230	ENSMUSG00000004892	Bcan	-1	0	0	0	0
chr3:88021750-88027583	ENSMUSG00000004894	Hapln2	-1	0	0	0	0
chr3:87858903-87885608	ENSMUSG00000004895	Prcc	-1	72	59	64	60
chr3:87922601-87930717	ENSMUSG00000004896	Rrnad1	-1	18	14	17	15
chr3:87906321-87916132	ENSMUSG00000004897	Hdgf	1	498	558	452	557
chr6:120773578-120794336	ENSMUSG00000004902	Slc25a18	1	0	0	0	0
chr10:81070035-81082559	ENSMUSG00000004929	Thop1	1	139	119	122	106
chr10:81266960-81273246	ENSMUSG00000004931	Apba3	1	53	47	37	54
chr10:81252935-81263365	ENSMUSG00000004933	Matk	1	0	0	0	0
chr10:81153266-81167923	ENSMUSG00000004934	Pias4	-1	54	46	43	44
chr9:64185770-64253631	ENSMUSG00000004936	Map2k1	-1	73	77	72	81
chr10:81044075-81060181	ENSMUSG00000004937	Sgta	-1	130	116	111	106
chr10:81198170-81202051	ENSMUSG00000004939	Nmrk2	-1	0	0	0	0
chr17:5410870-5440259	ENSMUSG00000004945	Tmem242	-1	38	36	32	31
chr5:135994800-136032872	ENSMUSG00000004947	Dtx2	1	20	21	16	22
chr5:135980099-135988624	ENSMUSG00000004948	Zp3	1	17	11	10	14
chr5:135887919-135889563	ENSMUSG00000004951	Hspb1	1	955	877	935	926
chr5:136083916-136111860	ENSMUSG00000004952	Rasa4	1	8	3	6	3
chr7:4539765-4547541	ENSMUSG00000004961	Syt5	-1	1	0	0	0
chr6:51460932-51469894	ENSMUSG00000004980	Hnrnpa2b1	-1	913	1071	1212	1280
chr6:117933559-117937692	ENSMUSG00000004988	Fxyd4	-1	0	0	1	0
chr8:84257795-84270380	ENSMUSG00000004994	Ccdc130	-1	11	10	12	12
chr8:84249906-84257326	ENSMUSG00000004996	Mri1	-1	51	47	48	48
chr3:146729574-146812990	ENSMUSG00000005034	Prkacb	-1	15	17	18	16
chr11:119343425-119355536	ENSMUSG00000005043	Sgsh	-1	0	2	1	2
chr4:152338651-152390194	ENSMUSG00000005045	Chd5	1	0	1	0	1
chr10:78425669-78427622	ENSMUSG00000005054	Cstb	1	91	232	86	226
chr5:136218147-136246556	ENSMUSG00000005057	Sh2b2	-1	1	1	0	0
chr6:124396816-124415067	ENSMUSG00000005069	Pex5	-1	46	55	41	54
chr12:72085589-72101461	ENSMUSG00000005078	Jkamp	1	25	28	29	28
chr2:102811141-102901665	ENSMUSG00000005087	Cd44	-1	2	3	1	2
chr2:102658659-102790784	ENSMUSG00000005089	Slc1a2	1	0	0	0	0
chr2:118388618-118475234	ENSMUSG00000005102	Eif2ak4	1	11	17	10	14
chr5:38526813-38563221	ENSMUSG00000005103	Wdr1	-1	99	122	93	131
chr5:38349273-38503143	ENSMUSG00000005107	Slc2a9	-1	0	0	0	0
chr15:66891320-66923201	ENSMUSG00000005124	Wisp1	1	2	3	0	0
chr15:66929321-66969640	ENSMUSG00000005125	Ndrg1	-1	12	17	9	16
chr9:53402325-53434402	ENSMUSG00000005131	4930550C14Rik	1	0	0	0	1
chr8:85083270-85098282	ENSMUSG00000005142	Man2b1	1	20	16	18	18
chr14:99298691-99313405	ENSMUSG00000005148	Klf5	1	139	137	141	142
chr8:85075035-85081306	ENSMUSG00000005150	Wdr83	-1	31	33	31	36
chr8:84969587-84974834	ENSMUSG00000005161	Prdx2	1	323	291	292	285
chr11:69733997-69758637	ENSMUSG00000005198	Polr2a	-1	193	175	166	163
chr11:69614804-69617905	ENSMUSG00000005202	Shbg	-1	0	0	0	0
chr11:69673115-69682084	ENSMUSG00000005204	Senp3	-1	315	211	318	207
chr5:72300025-72504473	ENSMUSG00000005220	Corin	-1	0	0	0	0
chr6:54595111-54645839	ENSMUSG00000005225	Plekha8	1	9	14	12	16
chr2:69211073-69227841	ENSMUSG00000005232	G6pc2	1	0	0	0	0
chr2:69193895-69206194	ENSMUSG00000005233	Spc25	-1	29	42	55	51
chr11:69420809-69549110	ENSMUSG00000005237	Dnah2	-1	0	0	0	0
chr16:97741933-97763737	ENSMUSG00000005251	Ripk4	-1	3	10	3	8
chr16:18811779-18835261	ENSMUSG00000005262	Ufd1l	1	51	43	43	39
chr11:62700356-62731905	ENSMUSG00000005267	Zfp287	-1	1	0	0	1
chr15:10177238-10349180	ENSMUSG00000005268	Prlr	1	0	0	0	0
chr5:33739673-33782817	ENSMUSG00000005299	Letm1	-1	32	33	26	36
chr13:58176156-58215653	ENSMUSG00000005312	Ubqln1	-1	109	99	107	100
chr13:55152640-55168759	ENSMUSG00000005320	Fgfr4	1	0	1	0	0
chr1:173333258-173367695	ENSMUSG00000005338	Cadm3	-1	1	0	0	0
chr1:173221284-173227214	ENSMUSG00000005339	Fcer1a	-1	0	0	0	0
chr15:77915047-77929006	ENSMUSG00000005354	Txn2	-1	198	185	154	173
chr10:78711991-78718294	ENSMUSG00000005355	Casp14	-1	0	0	0	0
chr10:78780496-78814765	ENSMUSG00000005357	Slc1a6	1	0	0	0	0
chr15:8634124-8710764	ENSMUSG00000005360	Slc1a3	-1	5	3	6	2
chr6:106780201-106800077	ENSMUSG00000005362	Crbn	-1	20	33	27	23
chr6:106710357-106749037	ENSMUSG00000005364	Il5ra	-1	0	0	0	0
chr17:87975050-87990883	ENSMUSG00000005370	Msh6	1	285	166	280	153
chr17:87990859-88065291	ENSMUSG00000005371	Fbxo11	-1	21	37	28	35
chr5:135089890-135138382	ENSMUSG00000005373	Mlxipl	1	1	8	0	6
chr5:135149657-135165760	ENSMUSG00000005374	Tbl2	1	20	20	16	28
chr5:135052957-135064959	ENSMUSG00000005378	Wbscr22	-1	124	110	119	88
chr13:13437602-13512275	ENSMUSG00000005397	Nid1	1	25	18	26	16
chr8:75109569-75128439	ENSMUSG00000005410	Mcm5	1	361	310	348	291
chr8:75093621-75100589	ENSMUSG00000005413	Hmox1	1	82	49	68	56
chr11:59661305-59780860	ENSMUSG00000005417	Mprip	1	68	84	54	65
chr7:25267704-25294159	ENSMUSG00000005442	Cic	1	84	149	80	121
chr7:25295049-25297986	ENSMUSG00000005447	Pafah1b3	-1	46	61	53	54
chr8:84030294-84042589	ENSMUSG00000005465	Il27ra	-1	0	0	0	0
chr8:83972993-83996443	ENSMUSG00000005469	Prkaca	1	54	52	46	51
chr8:83955507-83970197	ENSMUSG00000005470	Asf1b	1	37	27	34	33
chr5:136693146-136701094	ENSMUSG00000005474	Myl10	1	0	0	0	0
chr8:83715177-83726892	ENSMUSG00000005481	Ddx39	1	322	360	285	355
chr8:83608193-83612653	ENSMUSG00000005483	Dnajb1	1	28	30	27	28
chr3:153857149-153906138	ENSMUSG00000005493	Msh4	-1	0	1	1	1
chr1:87945119-88008551	ENSMUSG00000005501	Usp40	-1	6	8	4	7
chr6:52313498-52318378	ENSMUSG00000005503	Evx1	1	4	0	2	0
chr2:90904740-90911626	ENSMUSG00000005505	Kbtbd4	1	20	24	22	20
chr2:90940382-91019497	ENSMUSG00000005506	Celf1	1	113	137	118	116
chr2:90894634-90904827	ENSMUSG00000005510	Ndufs3	-1	115	101	104	95
chr5:135670033-135735326	ENSMUSG00000005514	Por	1	38	50	33	46
chr7:67952827-68233668	ENSMUSG00000005533	Igf1r	1	7	7	4	7
chr8:3122061-3279617	ENSMUSG00000005534	Insr	-1	2	3	5	2
chr8:3681737-3694175	ENSMUSG00000005540	Fcer2a	-1	0	0	0	0
chr7:26835305-26843548	ENSMUSG00000005547	Cyp2a5	1	0	0	0	0
chr7:30712209-30725534	ENSMUSG00000005553	Atp4a	1	0	0	0	0
chr7:12999114-13031035	ENSMUSG00000005566	Trim28	1	2729	1591	2228	1429
chr7:13035120-13038275	ENSMUSG00000005575	Ube2m	-1	166	144	124	145
chr16:4287529-4420498	ENSMUSG00000005580	Adcy9	-1	1	1	1	2
chr13:83504034-83667080	ENSMUSG00000005583	Mef2c	1	0	0	0	0
chr7:111028951-111056377	ENSMUSG00000005609	Ctr9	1	40	42	36	36
chr7:111067750-111083030	ENSMUSG00000005610	Eif4g2	-1	688	703	635	669
chr7:110868266-110982461	ENSMUSG00000005611	Mrvi1	-1	0	0	0	0
chr16:32430921-32475070	ENSMUSG00000005615	Pcyt1a	1	12	14	12	13
chr7:80993681-81045164	ENSMUSG00000005621	Zfp592	1	14	23	12	30
chr3:95032694-95042614	ENSMUSG00000005625	Psmd4	-1	273	289	273	291
chr3:95124476-95129209	ENSMUSG00000005628	Tmod4	1	0	0	0	1
chr3:87796951-87816101	ENSMUSG00000005640	Insrr	1	0	0	0	0
chr7:13398132-13408887	ENSMUSG00000005649	Cabp5	1	0	0	0	0
chr12:54746349-54795703	ENSMUSG00000005656	Snx6	-1	46	108	49	111
chr6:83305691-83325908	ENSMUSG00000005667	Mthfd2	-1	76	58	73	52
chr5:75574916-75656722	ENSMUSG00000005672	Kit	1	25	15	26	16
chr1:171216011-171222514	ENSMUSG00000005674	Tomm40l	-1	20	18	20	17
chr1:171213970-171220701	ENSMUSG00000005677	Nr1i3	1	0	0	0	0
chr1:171225054-171226379	ENSMUSG00000005681	Apoa2	1	34	22	25	19
chr10:128303335-128321358	ENSMUSG00000005682	Pan2	1	31	26	26	27
chr10:128337734-128362479	ENSMUSG00000005683	Cs	1	170	189	154	177
chr7:110768206-110812405	ENSMUSG00000005686	Ampd3	1	0	1	1	2
chr3:103171655-103179166	ENSMUSG00000005687	Bcas2	1	231	209	224	192
chrX:42502453-42529330	ENSMUSG00000005696	Sh2d1a	1	0	0	0	0
chr8:105636568-105682922	ENSMUSG00000005698	Ctcf	1	110	100	96	94
chr8:105701148-105703496	ENSMUSG00000005699	Pard6a	1	13	12	7	7
chr8:105566698-105637393	ENSMUSG00000005705	Agrp	-1	1	0	0	0
chr15:78191114-78206400	ENSMUSG00000005716	Pvalb	-1	0	0	0	0
chr16:4544661-4559720	ENSMUSG00000005718	Tfap4	-1	26	16	21	17
chr16:18239784-18248732	ENSMUSG00000005732	Ranbp1	-1	645	601	635	637
chr1:165788681-165877277	ENSMUSG00000005763	Cd247	1	4	0	0	1
chr3:94954075-94961561	ENSMUSG00000005774	Rfx5	1	6	7	5	8
chr3:94884093-94886961	ENSMUSG00000005779	Psmb4	-1	375	393	350	373
chr9:7558456-7568485	ENSMUSG00000005800	Mmp8	1	0	0	0	0
chr2:122681233-122702663	ENSMUSG00000005802	Slc30a4	-1	1	4	2	3
chr2:122765237-122809569	ENSMUSG00000005803	Sqrdl	1	0	0	0	0
chr2:122738503-122749475	ENSMUSG00000005804	Bloc1s6	1	16	18	13	13
chr3:138458956-138489515	ENSMUSG00000005813	Metap1	-1	61	68	59	65
chr17:57234914-57247641	ENSMUSG00000005823	Gpr108	-1	11	12	10	10
chr17:57189492-57194189	ENSMUSG00000005824	Tnfsf14	-1	0	0	0	0
chr18:11052510-11085635	ENSMUSG00000005836	Gata6	1	0	0	0	0
chr16:11192970-11203331	ENSMUSG00000005846	Rsl1d1	-1	245	258	278	263
chrX:71991849-72010218	ENSMUSG00000005864	Cnga2	1	0	0	0	0
chr18:34220924-34322189	ENSMUSG00000005871	Apc	1	29	32	29	29
chr18:34344889-34373415	ENSMUSG00000005873	Reep5	-1	5	8	5	7
chr2:156008045-156018279	ENSMUSG00000005881	Ergic3	1	101	99	77	89
chr2:155846894-155930310	ENSMUSG00000005882	Uqcc1	-1	47	34	28	36
chr2:172977700-172993576	ENSMUSG00000005883	Spo11	1	0	0	0	1
chr1:13139105-13374083	ENSMUSG00000005886	Ncoa2	-1	10	12	11	10
chr13:28016212-28023548	ENSMUSG00000005891	Prl4a1	1	0	0	0	0
chr6:92242061-92244650	ENSMUSG00000005892	Trh	-1	646	190	625	184
chr6:92091390-92174294	ENSMUSG00000005893	Nr2c2	1	12	13	14	13
chr10:94148023-94197211	ENSMUSG00000005897	Nr2c1	1	5	5	3	6
chr16:17619354-17644828	ENSMUSG00000005899	Smpd4	1	100	88	95	85
chr5:3596066-3637232	ENSMUSG00000005907	Pex1	1	24	14	21	20
chr11:21994764-22002897	ENSMUSG00000005917	Otx1	-1	0	0	0	0
chr17:28951950-28969549	ENSMUSG00000005936	Kctd20	1	51	56	55	61
chr11:73090583-73147446	ENSMUSG00000005947	Itgae	1	0	0	0	0
chr11:73183596-73199042	ENSMUSG00000005949	Ctns	-1	10	11	10	8
chr11:73160421-73172685	ENSMUSG00000005950	P2rx5	1	1	0	1	1
chr11:73199460-73224511	ENSMUSG00000005951	Shpk	1	0	1	0	0
chr11:73234292-73261242	ENSMUSG00000005952	Trpv1	1	0	0	0	0
chr16:21204755-21223305	ENSMUSG00000005958	Ephb3	1	9	13	11	14
chr3:94612757-94658872	ENSMUSG00000005968	Tuft1	-1	3	11	3	14
chr2:105386291-105399319	ENSMUSG00000005973	Rcn1	-1	51	42	56	47
chr16:4036942-4040024	ENSMUSG00000005980	Dnase1	1	3	1	3	3
chr16:4039971-4077827	ENSMUSG00000005981	Trap1	-1	175	167	162	161
chr16:3872375-3904780	ENSMUSG00000005982	Naa60	1	33	41	31	34
chr16:3895179-3908689	ENSMUSG00000005983	1700037C18Rik	-1	2	2	1	2
chr19:4270180-4283137	ENSMUSG00000005986	Ankrd13d	-1	2	8	2	9
chr4:80834123-80851719	ENSMUSG00000005994	Tyrp1	1	0	0	0	0
chr1:150392838-150449935	ENSMUSG00000006005	Tpr	1	288	239	260	229
chr1:150319417-150333906	ENSMUSG00000006007	Pdc	1	0	0	0	0
chr1:150361305-150393080	ENSMUSG00000006010	BC003331	-1	11	7	12	10
chr1:150449412-150466165	ENSMUSG00000006014	Prg4	-1	0	0	0	0
chr7:16197147-16222037	ENSMUSG00000006019	Dhx34	-1	8	12	5	12
chr7:16119895-16127516	ENSMUSG00000006021	Kptn	1	8	11	10	10
chr7:16098458-16117975	ENSMUSG00000006024	Napa	1	119	136	122	97
chr18:36666681-36679366	ENSMUSG00000006050	Sra1	-1	80	88	81	89
chr11:96099326-96111964	ENSMUSG00000006056	Calcoco2	-1	50	48	57	54
chr11:96068852-96075670	ENSMUSG00000006057	Atp5g1	-1	574	507	496	467
chr11:96034885-96047430	ENSMUSG00000006058	Snf8	1	471	295	394	313
chr7:30224131-30232272	ENSMUSG00000006095	Tbcb	-1	98	97	99	122
chr11:75630988-75648871	ENSMUSG00000006127	Inpp5k	1	10	15	7	17
chr16:17451987-17486255	ENSMUSG00000006134	Crkl	1	42	42	37	42
chr5:136054492-136064326	ENSMUSG00000006143	Upk3bl	1	0	0	1	1
chr7:4460674-4480487	ENSMUSG00000006154	Eps8l1	1	0	0	0	0
chr11:45852051-45910625	ENSMUSG00000006169	Clint1	1	47	47	46	48
chr13:22002176-22009742	ENSMUSG00000006179	Prss16	-1	2	4	3	3
chr13:29191746-29855674	ENSMUSG00000006191	Cdkal1	-1	19	14	15	11
chrX:37826910-37829857	ENSMUSG00000006200	Rhox6	1	5	2	4	2
chr7:131174402-131306451	ENSMUSG00000006204	5430419D17Rik	1	0	0	0	0
chr7:130936111-130985660	ENSMUSG00000006205	Htra1	1	39	71	32	70
chr4:141444654-141467930	ENSMUSG00000006215	Zbtb17	1	25	20	19	22
chr4:141404353-141416014	ENSMUSG00000006216	Clcnkb	-1	2	2	4	8
chr4:141368220-141384175	ENSMUSG00000006218	Fam131c	1	2	1	2	1
chr4:141576062-141606096	ENSMUSG00000006219	Fblim1	-1	195	79	171	63
chr4:141420779-141425311	ENSMUSG00000006221	Hspb7	1	0	0	0	0
chr9:21958897-21963506	ENSMUSG00000006235	Epor	-1	0	0	0	0
chr9:21927471-21935872	ENSMUSG00000006241	Ccdc159	1	1	1	1	2
chr5:88720855-88764220	ENSMUSG00000006262	Mob1b	1	9	12	13	16
chr6:83742990-83758855	ENSMUSG00000006269	Atp6v1b1	1	0	0	0	0
chr19:59166187-59170056	ENSMUSG00000006270	Vax1	-1	0	0	0	0
chr8:69088646-69113711	ENSMUSG00000006273	Atp6v1b2	1	97	90	99	82
chr8:72340999-72421460	ENSMUSG00000006276	Eps15l1	-1	61	48	50	45
chr14:50824062-50870560	ENSMUSG00000006281	Tep1	-1	7	5	5	5
chr14:50765415-50785518	ENSMUSG00000006288	Ttc5	-1	35	33	34	32
chr14:50906478-50924893	ENSMUSG00000006289	Osgep	-1	87	62	66	70
chr1:74279840-74284738	ENSMUSG00000006299	Aamp	-1	172	164	151	154
chr1:74288247-74305622	ENSMUSG00000006301	Tmbim1	-1	21	51	16	53
chr1:74236084-74268209	ENSMUSG00000006304	Arpc2	1	162	195	185	208
chr7:30568858-30588726	ENSMUSG00000006307	Kmt2b	-1	62	63	61	56
chr7:30589681-30598909	ENSMUSG00000006310	Zbtb32	-1	27	80	26	91
chr7:30633616-30635852	ENSMUSG00000006311	Etv2	-1	3	0	2	2
chr7:30603092-30612847	ENSMUSG00000006313	Upk1a	-1	7	5	9	6
chr7:30727701-30729540	ENSMUSG00000006315	Tmem147	-1	83	82	71	72
chr7:3703993-3706897	ENSMUSG00000006333	Rps9	1	2336	2127	2052	2097
chr7:3620324-3629929	ENSMUSG00000006335	Tfpt	-1	27	24	41	23
chr10:75636706-75644008	ENSMUSG00000006342	Susd2	-1	11	8	10	9
chr10:75589340-75617200	ENSMUSG00000006344	Ggt5	1	0	0	0	0
chr10:75561604-75586200	ENSMUSG00000006345	Ggt1	1	6	10	2	6
chr12:113140236-113145506	ENSMUSG00000006356	Crip2	1	25	20	20	19
chr12:113146316-113153879	ENSMUSG00000006360	Crip1	1	33	34	22	28
chr8:122625141-122699109	ENSMUSG00000006362	Cbfa2t3	-1	0	0	0	0
chr15:85205949-85286535	ENSMUSG00000006369	Fbln1	1	38	25	34	26
chrX:36598206-36606079	ENSMUSG00000006373	Pgrmc1	1	46	69	53	70
chr15:79030874-79043558	ENSMUSG00000006378	Gcat	1	44	41	41	38
chr4:94739289-94874976	ENSMUSG00000006386	Tek	1	2	8	2	5
chr4:118442415-118457513	ENSMUSG00000006389	Mpl	-1	0	0	0	0
chr4:118428093-118432953	ENSMUSG00000006390	Elovl1	1	22	43	17	52
chr4:118409337-118415782	ENSMUSG00000006392	Med8	1	85	77	76	73
chr4:118359990-118362744	ENSMUSG00000006395	Hyi	1	1	2	2	3
chr4:118432901-118437352	ENSMUSG00000006398	Cdc20	-1	276	345	265	320
chr1:171250421-171260637	ENSMUSG00000006403	Adamts4	1	1	0	0	1
chr1:171370099-171388598	ENSMUSG00000006411	Nectin4	1	0	1	0	0
chr1:171345670-171359254	ENSMUSG00000006412	Pfdn2	1	214	186	180	192
chr2:167492645-167516173	ENSMUSG00000006418	Rnf114	1	64	56	57	48
chrX:36823737-36874111	ENSMUSG00000006423	C330007P06Rik	-1	20	12	22	13
chr19:47178820-47259440	ENSMUSG00000006435	Neurl1a	1	6	14	4	15
chr4:148591503-148594993	ENSMUSG00000006442	Srm	1	376	286	326	281
chr4:141301240-141329384	ENSMUSG00000006445	Epha2	1	96	104	81	110
chr19:4800569-4811634	ENSMUSG00000006456	Rbm14	-1	135	88	113	87
chr19:4861223-4877909	ENSMUSG00000006457	Actn3	-1	5	3	8	2
chr2:167691177-167729172	ENSMUSG00000006462	A530013C23Rik	1	0	0	0	0
chr19:4878668-4885397	ENSMUSG00000006463	Zdhhc24	1	4	4	7	6
chr19:4886898-4906627	ENSMUSG00000006464	Bbs1	-1	3	1	2	2
chr2:25228898-25234364	ENSMUSG00000006469	Slc34a3	-1	0	0	0	0
chr2:25244821-25256022	ENSMUSG00000006471	Ndor1	-1	50	35	41	42
chr2:25054355-25062881	ENSMUSG00000006476	Nsmf	1	1	3	1	4
chr13:27633380-27642474	ENSMUSG00000006488	Prl7a1	-1	0	0	0	0
chr13:27558009-27564604	ENSMUSG00000006490	Prl8a9	-1	0	0	0	0
chr2:71873224-71903858	ENSMUSG00000006494	Pdk1	1	102	51	100	55
chr10:79854427-79864771	ENSMUSG00000006498	Ptbp1	1	794	660	670	590
chr8:122433601-122443422	ENSMUSG00000006517	Mvd	-1	35	32	32	34
chr8:122424776-122432930	ENSMUSG00000006519	Cyba	-1	11	14	9	14
chr14:30908573-30923760	ENSMUSG00000006522	Itih3	-1	0	0	0	0
chr14:30825590-30876986	ENSMUSG00000006526	Tmem110	1	15	17	17	13
chr14:30714849-30822713	ENSMUSG00000006527	Sfmbt1	1	6	4	4	7
chr14:30929180-30943289	ENSMUSG00000006529	Itih1	-1	0	0	0	0
chr1:74945315-74951672	ENSMUSG00000006538	Ihh	-1	0	0	0	0
chr1:74738922-74749221	ENSMUSG00000006542	Prkag3	-1	0	3	0	5
chr1:74889934-74893143	ENSMUSG00000006546	Cryba2	-1	0	0	0	0
chr8:21992785-22060305	ENSMUSG00000006567	Atp7b	-1	0	0	1	1
chr8:21839926-21843482	ENSMUSG00000006570	Defb2	1	0	0	0	0
chr11:102348824-102366203	ENSMUSG00000006574	Slc4a1	-1	0	0	0	0
chr11:102393403-102402555	ENSMUSG00000006575	Rundc3a	1	7	18	10	16
chr1:75546266-75562172	ENSMUSG00000006576	Slc4a3	1	14	8	10	7
chr8:122568015-122573554	ENSMUSG00000006585	Cdt1	1	185	121	148	119
chr4:13743436-13893649	ENSMUSG00000006586	Runx1t1	1	0	1	2	0
chr8:122454208-122460733	ENSMUSG00000006587	Snai3	-1	1	14	1	12
chr8:122574635-122576909	ENSMUSG00000006589	Aprt	-1	260	226	215	203
chr7:46796103-46823800	ENSMUSG00000006599	Gtf2h1	1	80	86	80	74
chr13:23702034-23710854	ENSMUSG00000006611	Hfe	-1	0	0	0	0
chr5:30950066-30955091	ENSMUSG00000006638	Abhd1	1	7	8	3	6
chr5:31036036-31048924	ENSMUSG00000006641	Slc5a6	-1	47	34	31	27
chr5:30968662-30977018	ENSMUSG00000006642	Tcf23	1	0	0	0	0
chr7:30458315-30487223	ENSMUSG00000006649	Nphs1	1	25	8	30	9
chr7:30434982-30445535	ENSMUSG00000006651	Aplp1	-1	85	36	71	33
chr9:108516806-108560163	ENSMUSG00000006673	Qrich1	1	119	94	110	105
chr9:108578862-108597667	ENSMUSG00000006675	P4htm	-1	4	3	4	1
chr9:108490602-108502337	ENSMUSG00000006676	Usp19	1	101	106	100	98
chrX:93304767-93632155	ENSMUSG00000006678	Pola1	-1	67	44	57	53
chr4:137319696-137357720	ENSMUSG00000006699	Cdc42	-1	189	230	221	228
chr17:31564749-31607684	ENSMUSG00000006705	Pknox1	1	14	12	12	14
chr13:24845135-24901270	ENSMUSG00000006711	D130043K22Rik	1	0	0	0	0
chr13:24751845-24761923	ENSMUSG00000006715	Gmnn	-1	148	135	153	132
chr13:24817948-24831517	ENSMUSG00000006717	Acot13	-1	24	38	31	45
chr13:21945094-21960779	ENSMUSG00000006720	Zfp184	1	8	9	7	9
chr10:127048250-127053006	ENSMUSG00000006724	Cyp27b1	1	0	0	0	0
chr10:127063534-127067920	ENSMUSG00000006728	Cdk4	1	1017	843	929	853
chr10:127165225-127172330	ENSMUSG00000006731	B4galnt1	1	3	2	2	2
chr10:127041414-127046365	ENSMUSG00000006732	Mettl1	1	36	22	31	22
chr10:127067280-127070264	ENSMUSG00000006736	Tspan31	-1	74	61	64	53
chr18:6201002-6242174	ENSMUSG00000006740	Kif5b	-1	88	107	83	85
chr7:46686108-46710680	ENSMUSG00000006763	Saal1	-1	22	22	23	20
chr10:115078641-115185022	ENSMUSG00000006764	Tph2	-1	0	0	0	0
chr11:99477974-99493137	ENSMUSG00000006777	Krt23	-1	0	0	0	0
chr11:100574904-100591729	ENSMUSG00000006782	Cnp	1	16	14	13	12
chr11:100545607-100572568	ENSMUSG00000006784	Ttc25	1	2	1	1	0
chr2:166073089-166155663	ENSMUSG00000006800	Sulf2	-1	100	60	73	61
chr17:13007839-13018119	ENSMUSG00000006818	Sod2	1	73	49	75	52
chr18:36735068-36742391	ENSMUSG00000006850	Tmco6	1	7	6	6	10
chr6:83543211-83572729	ENSMUSG00000006906	Stambp	-1	2	3	3	3
chr11:101191115-101226463	ENSMUSG00000006920	Ezh1	-1	11	12	10	8
chr11:100347327-100356128	ENSMUSG00000006930	Hap1	-1	38	27	36	30
chr11:100408456-100414836	ENSMUSG00000006931	P3h4	-1	4	9	3	5
chr9:120929216-120960507	ENSMUSG00000006932	Ctnnb1	1	469	526	530	585
chr9:120492232-120495330	ENSMUSG00000006941	Eif1b	1	39	45	42	43
chr7:43881160-43885804	ENSMUSG00000006948	Klk4	1	0	0	0	0
chr16:20733127-20742384	ENSMUSG00000006958	Chrd	1	0	0	1	1
chr16:20651652-20663414	ENSMUSG00000006998	Psmd2	1	324	322	287	307
chr17:24685092-24689955	ENSMUSG00000007021	Syngr3	-1	1	2	2	3
chr17:35000987-35016322	ENSMUSG00000007029	Vars	1	257	216	215	192
chr17:35016579-35026741	ENSMUSG00000007030	Vwa7	1	0	0	0	0
chr17:34972703-34979285	ENSMUSG00000007033	Hspa1l	1	1	0	0	0
chr17:34914466-34930436	ENSMUSG00000007034	Slc44a4	1	6	10	4	8
chr17:35028605-35046745	ENSMUSG00000007035	Msh5	-1	0	1	2	0
chr17:35089263-35102987	ENSMUSG00000007036	Abhd16a	1	24	20	14	19
chr17:34931253-34935953	ENSMUSG00000007038	Neu1	1	9	10	9	11
chr17:35059035-35062095	ENSMUSG00000007039	Ddah2	1	45	75	39	56
chr17:35049966-35058749	ENSMUSG00000007041	Clic1	1	45	139	37	129
chr17:34981862-34985891	ENSMUSG00000007050	Lsm2	1	206	177	188	180
chr5:110286306-110337474	ENSMUSG00000007080	Pole	1	70	69	60	71
chr1:172271709-172298064	ENSMUSG00000007097	Atp1a2	-1	0	1	0	1
chr1:172223513-172258414	ENSMUSG00000007107	Atp1a4	-1	0	0	0	0
chr1:172209894-172219868	ENSMUSG00000007122	Casq1	-1	1	6	1	3
chr5:135023482-135051100	ENSMUSG00000007207	Stx1a	1	7	6	6	6
chr7:16721929-16726132	ENSMUSG00000007209	Ceacam9	1	0	0	0	0
chr6:48602063-48623227	ENSMUSG00000007216	Zfp775	1	3	2	3	2
chr7:109798676-109865679	ENSMUSG00000007279	Scube2	-1	1	0	1	0
chr19:6053630-6057751	ENSMUSG00000007338	Mrpl49	-1	81	70	73	67
chr3:103102604-103169769	ENSMUSG00000007379	Dennd2c	1	25	31	21	30
chr12:111574510-111656227	ENSMUSG00000007411	Mark3	1	48	67	56	69
chr5:3632932-3657185	ENSMUSG00000007415	Gatad1	-1	63	86	56	83
chr18:37005203-37187657	ENSMUSG00000007440	Pcdha11	1	0	0	0	0
chr5:87969459-87972870	ENSMUSG00000007457	2310003L06Rik	1	0	0	0	0
chr6:122308720-122317680	ENSMUSG00000007458	M6pr	1	116	130	108	116
chr2:30237715-30263790	ENSMUSG00000007476	Lrrc8a	1	9	11	8	10
chr18:68337603-68339711	ENSMUSG00000007480	Mc5r	1	1	0	1	0
chr17:20945311-20965916	ENSMUSG00000007564	Ppp2r1a	1	264	230	233	226
chr17:28313530-28326568	ENSMUSG00000007570	Fance	1	48	33	39	30
chr14:55679083-55681817	ENSMUSG00000007589	Tinf2	-1	44	52	48	53
chr14:55650182-55652539	ENSMUSG00000007591	Tssk4	1	0	0	0	0
chr8:70083457-70090862	ENSMUSG00000007594	Hapln4	1	0	1	0	0
chr17:56764751-56770092	ENSMUSG00000007603	Dus3l	1	72	55	62	52
chr8:71488103-71499583	ENSMUSG00000007610	Gtpbp3	1	38	40	33	34
chr4:47353222-47414931	ENSMUSG00000007613	Tgfbr1	1	7	11	10	13
chr13:93303757-93404129	ENSMUSG00000007617	Homer1	1	11	9	14	12
chr11:87376645-87404954	ENSMUSG00000007646	Rad51c	-1	6	10	12	9
chr11:42419757-42629028	ENSMUSG00000007653	Gabrb2	1	0	0	0	0
chr6:17306335-17341452	ENSMUSG00000007655	Cav1	1	2	3	0	2
chr9:75037614-75060313	ENSMUSG00000007656	Arpp19	1	179	189	201	173
chr2:152780668-152831728	ENSMUSG00000007659	Bcl2l1	-1	47	77	37	65
chr17:57021058-57031507	ENSMUSG00000007670	Khsrp	-1	112	89	94	87
chr12:90724554-90738438	ENSMUSG00000007682	Dio2	-1	0	0	0	0
chr8:70868227-70873935	ENSMUSG00000007721	Ccdc124	-1	91	99	92	89
chr11:22990519-23003780	ENSMUSG00000007739	Cct4	1	481	425	454	410
chr11:51685386-51688874	ENSMUSG00000007777	0610009B22Rik	-1	24	34	34	38
chr7:44959372-44974851	ENSMUSG00000007783	Cpt1c	-1	14	17	11	12
chr1:91801461-91848028	ENSMUSG00000007805	Twist2	1	0	0	0	0
chr5:145231715-145247302	ENSMUSG00000007812	Zfp655	1	18	36	30	40
chr9:108306129-108337934	ENSMUSG00000007815	Rhoa	1	285	302	290	296
chr14:25459185-25666743	ENSMUSG00000007817	Zmiz1	1	15	26	13	27
chr6:118501308-118562226	ENSMUSG00000007827	Ankrd26	-1	8	12	6	7
chr7:45140684-45154584	ENSMUSG00000007833	Aldh16a1	-1	58	41	43	37
chr13:58125879-58128556	ENSMUSG00000007836	Hnrnpa0	-1	281	260	286	267
chr7:45053584-45062677	ENSMUSG00000007837	Prrg2	-1	9	12	10	14
chr11:50376990-50386528	ENSMUSG00000007850	Hnrnph1	1	388	445	453	485
chr12:86082561-86162458	ENSMUSG00000007867	Ift43	1	6	8	6	10
chr4:136143497-136145755	ENSMUSG00000007872	Id3	1	53	11	52	10
chr11:98383811-98384953	ENSMUSG00000007877	Tcap	1	0	0	0	0
chr4:133679008-133756769	ENSMUSG00000007880	Arid1a	-1	114	82	91	71
chr8:70493158-70504081	ENSMUSG00000007888	Crlf1	1	1	1	0	4
chr7:142375911-142388038	ENSMUSG00000007891	Ctsd	-1	129	149	103	143
chr9:61913284-61914542	ENSMUSG00000007892	Rplp1	-1	5904	5872	5692	5654
chr5:87979439-87981544	ENSMUSG00000007907	Cabs1	1	0	0	0	0
chr9:76014855-76136350	ENSMUSG00000007908	Hmgcll1	1	1	1	1	0
chr7:27653915-27657346	ENSMUSG00000007944	Ttc9b	1	1	0	0	0
chr7:101818313-101822726	ENSMUSG00000007946	Phox2a	1	1	3	1	6
chr8:71456705-71463655	ENSMUSG00000007950	Abhd8	-1	9	10	6	9
chr5:136908150-136915404	ENSMUSG00000007987	Ift22	1	26	21	16	19
chr14:65201026-65262463	ENSMUSG00000007989	Fzd3	-1	1	1	1	3
chr7:44360043-44385820	ENSMUSG00000008028	1700008O03Rik	-1	6	2	1	2
chrX:10715013-10719690	ENSMUSG00000008035	Mid1ip1	1	18	6	18	8
chr7:16738410-16749294	ENSMUSG00000008036	Ap2s1	1	167	170	153	163
chr5:108692382-108706924	ENSMUSG00000008090	Fgfrl1	1	4	6	4	5
chr8:84148025-84172590	ENSMUSG00000008129	4930432K21Rik	1	2	1	0	2
chr1:43123074-43196984	ENSMUSG00000008136	Fhl2	-1	1	20	1	14
chr7:44489937-44496529	ENSMUSG00000008140	Emc10	-1	89	84	80	75
chr6:124430759-124464794	ENSMUSG00000008153	Clstn3	-1	74	70	56	48
chr8:85060055-85067124	ENSMUSG00000008167	Fbxw9	1	35	39	32	35
chr7:44525993-44532071	ENSMUSG00000008193	Spib	-1	0	0	0	0
chr2:90745370-90781021	ENSMUSG00000008200	Fnbp4	1	75	91	70	87
chr8:4493026-4531680	ENSMUSG00000008206	Cers4	1	8	4	8	4
chr2:73312601-73337818	ENSMUSG00000008226	Scrn3	1	14	17	17	14
chr18:56562443-56587712	ENSMUSG00000008301	Phax	1	68	59	68	55
chr4:72117142-72200919	ENSMUSG00000008305	Tle1	-1	18	9	18	11
chr5:3571566-3584356	ENSMUSG00000008307	1700109H08Rik	1	3	3	3	4
chr7:100845847-100863446	ENSMUSG00000008318	Relt	-1	3	9	7	8
chr2:143063039-143072853	ENSMUSG00000008333	Snrpb2	1	50	84	98	117
chr5:125385965-125390202	ENSMUSG00000008348	Ubc	-1	353	355	299	319
chr7:3629985-3642486	ENSMUSG00000008373	Prpf31	1	149	139	149	137
chr7:27486910-27490316	ENSMUSG00000008384	Sertad1	1	16	17	14	21
chr16:8658587-8672153	ENSMUSG00000008393	Carhsp1	-1	20	45	18	44
chr10:93247414-93311135	ENSMUSG00000008398	Elk3	-1	8	10	4	8
chr9:25108132-25151820	ENSMUSG00000008429	Herpud2	-1	11	15	14	18
chr7:4424770-4445649	ENSMUSG00000008435	Rdh13	-1	19	22	15	21
chr12:81558584-81568474	ENSMUSG00000008438	Adam21	-1	0	0	0	0
chr8:105860580-105879330	ENSMUSG00000008450	Nutf2	1	56	56	55	77
chr7:45617289-45621059	ENSMUSG00000008461	Fut1	1	0	0	0	0
chr1:152766542-152775597	ENSMUSG00000008475	Arpc5	1	47	64	58	70
chr17:24715839-24718057	ENSMUSG00000008482	Rnf151	-1	0	1	0	0
chr4:91250763-91400785	ENSMUSG00000008489	Elavl2	-1	17	24	17	30
chr7:25087344-25179726	ENSMUSG00000008496	Pou2f2	-1	0	0	0	0
chr6:138140316-138156755	ENSMUSG00000008540	Mgst1	1	1	0	0	1
chr4:82290173-82705750	ENSMUSG00000008575	Nfib	-1	8	3	7	5
chr9:48935008-48964990	ENSMUSG00000008590	Htr3b	-1	0	0	0	0
chr3:88542029-88548300	ENSMUSG00000008601	Rab25	-1	5	3	2	1
chr3:88553758-88569725	ENSMUSG00000008604	Ubqln4	1	161	110	146	105
chr16:6809222-7412479	ENSMUSG00000008658	Rbfox1	1	0	0	0	0
chr17:33951999-33956001	ENSMUSG00000008668	Rps18	-1	1730	1566	1555	1631
chrX:74270812-74273135	ENSMUSG00000008682	Rpl10	1	279	206	311	271
chr7:118104372-118116188	ENSMUSG00000008683	Rps15a	-1	1880	2157	1839	1922
chr15:89355719-89372826	ENSMUSG00000008690	Ncaph2	1	94	101	76	87
chr3:103739815-103791563	ENSMUSG00000008730	Hipk1	-1	25	28	21	28
chr7:118972047-118995211	ENSMUSG00000008734	Gprc5b	-1	3	9	2	8
chr3:100562208-100685503	ENSMUSG00000008763	Man1a2	-1	27	27	25	23
chr7:17713238-17761132	ENSMUSG00000008789	Ceacam5	1	0	0	0	0
chr14:51918425-51920699	ENSMUSG00000008813	Tppp2	1	0	0	0	0
chr12:85272398-85288438	ENSMUSG00000008822	Acyp1	-1	9	7	11	13
chr5:134914249-134915526	ENSMUSG00000008843	Cldn13	-1	0	0	0	0
chr6:124304656-124330527	ENSMUSG00000008845	Cd163	1	0	0	0	0
chr11:102194432-102230166	ENSMUSG00000008855	Hdac5	-1	31	39	23	40
chr13:17880575-17944239	ENSMUSG00000008859	Rala	-1	23	31	27	37
chr8:114418086-114425846	ENSMUSG00000008874	Clec3a	1	0	0	0	0
chr8:22577075-22593813	ENSMUSG00000008892	Vdac3	-1	123	144	134	144
chr4:107968332-108013532	ENSMUSG00000008932	Slc1a7	1	0	0	0	0
chr3:95111022-95123051	ENSMUSG00000008958	Vps72	1	89	86	69	75
chr16:84834925-84863779	ENSMUSG00000008976	Gabpa	1	77	124	84	122
chr2:172868012-172940321	ENSMUSG00000008999	Bmp7	-1	0	1	1	1
chr5:115297110-115300999	ENSMUSG00000009013	Dynll1	-1	567	693	618	676
chr2:37350074-37359332	ENSMUSG00000009030	Pdcl	-1	27	27	28	22
chr15:79360684-79403303	ENSMUSG00000009035	Tmem184b	-1	29	34	25	34
chr16:88777896-88778528	ENSMUSG00000009047	Gm5965	1	0	0	0	0
chr10:74957477-75032586	ENSMUSG00000009070	Rsph14	-1	0	0	0	0
chr11:4765845-4849536	ENSMUSG00000009073	Nf2	-1	91	74	81	76
chr11:4736892-4746778	ENSMUSG00000009075	Cabp7	-1	0	1	1	1
chr11:4704678-4737669	ENSMUSG00000009076	Zmat5	1	30	32	27	31
chr11:5069689-5099266	ENSMUSG00000009079	Ewsr1	-1	448	430	437	421
chr11:4986824-5042791	ENSMUSG00000009090	Ap1b1	1	42	42	43	39
chr10:75893413-75895941	ENSMUSG00000009092	Derl3	1	2	2	8	2
chr10:75814943-75822543	ENSMUSG00000009093	Gstt4	-1	0	0	0	0
chr16:18581713-18586969	ENSMUSG00000009097	Tbx1	-1	0	0	0	0
chr3:108092789-108101432	ENSMUSG00000009108	Gnat2	1	0	1	0	2
chr6:120836212-120892842	ENSMUSG00000009112	Bcl2l13	1	17	22	28	17
chr10:76449081-76461110	ENSMUSG00000009114	2610028H24Rik	1	0	0	0	0
chr10:76562272-76570201	ENSMUSG00000009115	Spatc1l	1	0	0	0	0
chr6:83057844-83067318	ENSMUSG00000009145	Dqx1	1	2	1	1	1
chr11:82115185-82116799	ENSMUSG00000009185	Ccl8	1	0	0	0	0
chr2:74520291-74579435	ENSMUSG00000009207	Lnpk	-1	7	11	9	10
chr11:106365472-106377558	ENSMUSG00000009210	Prr29	1	0	0	0	0
chr2:27061636-27072179	ENSMUSG00000009214	Tmem8c	-1	0	0	0	0
chr2:27110380-27142491	ENSMUSG00000009216	Fam163b	-1	0	0	0	0
chr7:143069153-143094642	ENSMUSG00000009246	Trpm5	-1	0	1	0	0
chr7:142966829-142969264	ENSMUSG00000009248	Ascl2	-1	4	2	2	5
chr6:48569696-48572789	ENSMUSG00000009281	Rarres2	-1	0	0	0	0
chr10:77581720-77598732	ENSMUSG00000009291	Pttg1ip	1	37	51	38	59
chr10:77907722-77970563	ENSMUSG00000009292	Trpm2	-1	0	0	1	0
chr10:77622275-77645993	ENSMUSG00000009293	Ube2g2	1	31	34	33	34
chr11:87793581-87804413	ENSMUSG00000009350	Mpo	1	0	0	0	0
chr11:87806428-87828289	ENSMUSG00000009356	Lpo	-1	0	0	0	0
chr6:17463800-17573980	ENSMUSG00000009376	Met	1	1	4	1	7
chr19:34668403-34747289	ENSMUSG00000009378	Slc16a12	-1	0	0	0	0
chr6:115134902-115282006	ENSMUSG00000009394	Syn2	1	0	0	0	0
chrX:20933395-20950608	ENSMUSG00000009406	Elk1	-1	13	10	13	12
chr1:135434580-135607295	ENSMUSG00000009418	Nav1	-1	29	47	29	34
chr13:98839019-98926384	ENSMUSG00000009470	Tnpo1	-1	158	158	156	164
chr7:46376474-46379099	ENSMUSG00000009471	Myod1	1	0	0	0	0
chr7:46240987-46311434	ENSMUSG00000009487	Otog	1	0	0	0	0
chr18:68300355-68324852	ENSMUSG00000009535	Rnmt	1	81	62	83	66
chr7:143106362-143427042	ENSMUSG00000009545	Kcnq1	1	0	0	0	0
chr2:118475850-118479711	ENSMUSG00000009549	Srp14	-1	91	110	88	101
chr2:32732620-32741016	ENSMUSG00000009551	6330409D20Rik	-1	0	0	0	0
chr2:32705784-32713076	ENSMUSG00000009555	Cdk9	-1	132	103	108	110
chr2:32757234-32762244	ENSMUSG00000009563	Tor2a	1	29	72	32	85
chr2:32682609-32704145	ENSMUSG00000009566	Fpgs	-1	73	73	72	71
chr16:13256481-13417529	ENSMUSG00000009569	Mkl2	1	6	10	5	10
chr15:103191544-103239816	ENSMUSG00000009575	Cbx5	-1	108	115	128	110
chr5:87885029-87894174	ENSMUSG00000009580	Odam	1	0	0	0	0
chr15:79891659-79915906	ENSMUSG00000009585	Apobec3	1	104	108	101	121
chr11:116765025-116775507	ENSMUSG00000009588	St6galnac1	-1	0	0	0	0
chrX:134460118-134476490	ENSMUSG00000009596	Taf7l	-1	2	4	2	3
chr2:27188393-27248337	ENSMUSG00000009614	Sardh	-1	0	0	0	0
chr2:27262104-27427033	ENSMUSG00000009621	Vav2	-1	10	17	8	14
chr8:33516738-33585582	ENSMUSG00000009628	Tex15	1	4	4	6	3
chr8:33599625-33619441	ENSMUSG00000009630	Ppp2cb	1	94	107	95	101
chr1:193272161-193273217	ENSMUSG00000009633	G0s2	-1	1	0	2	0
chr4:117674681-117682273	ENSMUSG00000009640	Dmap1	-1	36	33	33	39
chr10:59403660-59421976	ENSMUSG00000009646	Pla2g12b	1	0	0	0	0
chr10:59446984-59616692	ENSMUSG00000009647	Mcu	-1	10	11	9	11
chr10:59422958-59441778	ENSMUSG00000009654	Oit3	-1	0	0	0	0
chrX:100838648-101059667	ENSMUSG00000009670	Tex11	-1	1	1	1	0
chr10:75060592-75184921	ENSMUSG00000009681	Bcr	1	14	24	15	21
chr7:31032722-31042481	ENSMUSG00000009687	Fxyd5	-1	1	2	1	1
chrX:7822289-7838280	ENSMUSG00000009731	Kcnd1	1	1	2	2	1
chr15:100502799-100552008	ENSMUSG00000009733	Tfcp2	-1	3	3	4	5
chr13:18121101-18382041	ENSMUSG00000009734	Pou6f2	-1	0	0	0	0
chr15:100575318-100599984	ENSMUSG00000009739	Pou6f1	-1	2	2	0	2
chr9:113930934-113977202	ENSMUSG00000009741	Ubp1	1	64	76	69	74
chr1:132316126-132333488	ENSMUSG00000009772	Nuak2	1	2	7	2	7
chr9:78109192-78172107	ENSMUSG00000009828	Ick	1	7	10	7	9
chr4:140961203-140979193	ENSMUSG00000009863	Sdhb	1	118	111	115	111
chr2:152754173-152765037	ENSMUSG00000009876	Cox4i2	1	0	0	0	1
chr11:59407134-59451186	ENSMUSG00000009894	Snap47	-1	48	72	41	66
chr11:59248033-59290752	ENSMUSG00000009900	Wnt3a	-1	1	0	2	0
chr1:106720459-106759727	ENSMUSG00000009905	Kdsr	-1	12	9	9	5
chr1:106764071-106796728	ENSMUSG00000009907	Vps4b	-1	56	60	64	60
chr9:44407139-44410427	ENSMUSG00000009927	Rps25	1	2180	2115	2049	2009
chrX:134944526-134964754	ENSMUSG00000009941	Nxf2	-1	0	0	0	0
chrX:74281912-74290151	ENSMUSG00000009995	Taz	1	24	26	17	23
chr11:114765388-114790739	ENSMUSG00000010021	Kif19a	1	0	0	0	0
chr11:61223417-61267464	ENSMUSG00000010025	Aldh3a2	-1	15	34	20	35
chr9:107547298-107551319	ENSMUSG00000010044	Zmynd10	1	0	1	1	0
chr9:107533945-107538673	ENSMUSG00000010045	Tmem115	1	24	25	16	21
chr9:107567945-107572779	ENSMUSG00000010047	Hyal2	1	57	47	54	53
chr9:107587642-107593385	ENSMUSG00000010048	Ifrd2	1	105	94	101	74
chr9:107576927-107581710	ENSMUSG00000010051	Hyal1	1	14	18	13	14
chr9:107563255-107566112	ENSMUSG00000010054	Tusc2	1	36	32	26	29
chr9:107542226-107545706	ENSMUSG00000010057	Nprl2	1	23	19	15	19
chr9:107650634-107669530	ENSMUSG00000010064	Slc38a3	-1	2	1	2	0
chr9:107399612-107529343	ENSMUSG00000010066	Cacna2d2	1	0	1	0	1
chr9:107551555-107562267	ENSMUSG00000010067	Rassf1	1	20	40	16	34
chr11:94489599-94499974	ENSMUSG00000010080	Epn3	-1	0	0	0	0
chr11:61448442-61454131	ENSMUSG00000010086	Rnf112	-1	0	0	0	0
chr19:8706882-8723369	ENSMUSG00000010095	Slc3a2	-1	204	155	196	143
chr19:8757073-8772475	ENSMUSG00000010097	Nxf1	1	227	228	196	197
chr19:8741413-8756069	ENSMUSG00000010110	Stx5a	1	35	40	26	39
chr11:61343401-61378345	ENSMUSG00000010122	Slc47a1	-1	1	1	1	1
chr3:105996957-106014646	ENSMUSG00000010136	Pifo	-1	1	0	0	0
chr11:61126755-61149372	ENSMUSG00000010142	Tnfrsf13b	1	0	0	0	0
chr8:123332713-123369515	ENSMUSG00000010154	Spire2	1	8	10	7	11
chr1:190118035-190170714	ENSMUSG00000010175	Prox1	-1	0	0	0	0
chr9:21074158-21092008	ENSMUSG00000010205	Raver1	-1	108	104	97	96
chr11:78261752-78290623	ENSMUSG00000010277	2610507B11Rik	1	133	153	136	152
chr1:43098710-43115947	ENSMUSG00000010290	AI597479	1	11	12	13	15
chr7:47050601-47054777	ENSMUSG00000010307	Tmem86a	1	0	0	0	0
chr1:133897199-133907999	ENSMUSG00000010311	Optc	-1	0	0	0	0
chr11:87405065-87555823	ENSMUSG00000010342	Tex14	1	10	14	11	11
chr11:101448407-101458698	ENSMUSG00000010358	Ifi35	1	4	2	4	4
chr11:101627195-101636100	ENSMUSG00000010362	Rdm1	1	58	40	38	40
chr14:55662265-55671906	ENSMUSG00000010376	Nedd8	-1	279	245	234	260
chr11:76726602-76763579	ENSMUSG00000010392	Gosr1	-1	16	25	21	29
chr14:54426909-54429756	ENSMUSG00000010406	Mrpl52	1	204	173	197	192
chr8:12573029-12600744	ENSMUSG00000010435	Spaca7	1	0	0	0	0
chr1:36335730-36369181	ENSMUSG00000010453	Kansl3	-1	26	24	23	28
chr10:23102963-23350786	ENSMUSG00000010461	Eya4	-1	0	0	0	0
chr7:137193673-137314445	ENSMUSG00000010476	Ebf3	-1	0	0	0	0
chr2:181578480-181585170	ENSMUSG00000010492	Uckl1os	1	0	2	0	8
chr2:181763332-181827797	ENSMUSG00000010505	Myt1	1	0	0	0	0
chr4:109676588-109963960	ENSMUSG00000010517	Faf1	1	44	55	50	51
chr12:111484611-111485823	ENSMUSG00000010529	Gm266	-1	0	0	0	0
chr3:88282757-88296999	ENSMUSG00000010538	Tsacc	-1	13	7	12	7
chr11:74770830-74828525	ENSMUSG00000010554	Mettl16	1	49	48	50	44
chr17:50279394-50293599	ENSMUSG00000010592	Dazl	-1	1	2	2	3
chr15:77388221-77399110	ENSMUSG00000010601	Apol7a	-1	0	0	0	0
chr9:22156846-22158358	ENSMUSG00000010607	Pigyl	1	32	25	35	15
chr12:83631236-83683123	ENSMUSG00000010608	Rbm25	1	157	169	195	176
chr1:180227004-180263438	ENSMUSG00000010609	Psen2	-1	7	8	5	7
chr9:119148023-119157093	ENSMUSG00000010651	Acaa1b	-1	1	1	2	2
chr9:119071527-119093502	ENSMUSG00000010660	Plcd1	-1	3	2	2	2
chr19:10182888-10196870	ENSMUSG00000010663	Fads1	1	30	23	27	20
chr5:29229802-29378390	ENSMUSG00000010721	Lmbr1	-1	7	6	5	6
chr7:143634806-143649661	ENSMUSG00000010751	Tnfrsf22	-1	21	15	21	16
chr7:143557230-143600090	ENSMUSG00000010755	Cars	-1	109	96	98	80
chr7:143501545-143503150	ENSMUSG00000010760	Phlda2	-1	8	12	7	10
chr6:18050964-18109061	ENSMUSG00000010796	Asz1	-1	0	0	0	0
chr6:17988940-18030585	ENSMUSG00000010797	Wnt2	-1	0	0	0	0
chr11:42130939-42182930	ENSMUSG00000010803	Gabra1	-1	0	0	0	0
chr5:143357338-143392152	ENSMUSG00000010825	Grid2ip	1	0	0	0	0
chr15:79516408-79527739	ENSMUSG00000010830	Kdelr3	1	6	7	5	4
chr11:101984279-101992264	ENSMUSG00000010841	1700006E09Rik	1	0	0	0	0
chr2:103073675-103092644	ENSMUSG00000010911	Apip	1	17	17	17	22
chr2:103021075-103073513	ENSMUSG00000010914	Pdhx	-1	31	31	34	24
chr8:110618585-110720398	ENSMUSG00000010936	Vac14	1	53	47	47	43
chr3:146149833-146195513	ENSMUSG00000011008	Mcoln2	1	0	0	0	0
chr5:33104219-33162870	ENSMUSG00000011034	Slc5a1	1	0	0	0	0
chr17:26554254-26561499	ENSMUSG00000011052	1700049J03Rik	-1	0	0	0	0
chr7:44848991-44855421	ENSMUSG00000011096	Akt1s1	1	78	72	65	80
chr9:37648763-37657312	ENSMUSG00000011114	Tbrg1	-1	108	96	97	89
chr9:37659902-37669235	ENSMUSG00000011118	Panx3	-1	0	0	0	0
chr12:112620045-112641354	ENSMUSG00000011148	Adssl1	1	1	1	1	1
chr7:83774101-83794880	ENSMUSG00000011154	Cfap161	-1	0	0	0	0
chr12:112959862-113000621	ENSMUSG00000011158	Brf1	-1	19	19	18	17
chr12:116077726-116146261	ENSMUSG00000011171	Vipr2	1	0	0	0	0
chr12:17544873-17551502	ENSMUSG00000011179	Odc1	1	694	1174	646	1203
chr11:45946843-45955494	ENSMUSG00000011254	Thg1l	-1	26	30	33	27
chr11:46055992-46147343	ENSMUSG00000011256	Adam19	1	18	12	13	12
chr4:123262351-123298925	ENSMUSG00000011257	Pabpc4	1	425	330	383	361
chr7:19463331-19496762	ENSMUSG00000011263	Exoc3l2	1	0	0	0	0
chr7:19577287-19580656	ENSMUSG00000011267	Zfp296	1	96	16	83	10
chr17:56111601-56117596	ENSMUSG00000011305	Plin5	-1	0	1	1	0
chr8:70042813-70072347	ENSMUSG00000011306	Sugp1	1	43	40	39	33
chr7:24870057-24877651	ENSMUSG00000011349	Dmrtc2	1	0	0	0	0
chr7:24818795-24840275	ENSMUSG00000011350	Gm5893	1	0	0	0	0
chr7:45470987-45488805	ENSMUSG00000011382	Dhdh	-1	12	7	8	5
chr7:29816114-29831005	ENSMUSG00000011427	Zfp790	1	5	5	4	4
chr3:20248264-20275733	ENSMUSG00000011463	Cpb1	-1	0	0	0	0
chr17:57032773-57041654	ENSMUSG00000011486	Slc25a41	-1	0	0	0	0
chr17:55986511-55996881	ENSMUSG00000011589	Fsd1	1	10	11	11	13
chr7:24541658-24546118	ENSMUSG00000011632	Pinlyp	-1	0	1	0	0
chr7:44896079-44902631	ENSMUSG00000011658	Fuz	1	11	12	14	7
chr7:27356383-27447686	ENSMUSG00000011751	Sptbn4	-1	5	3	6	2
chr19:41911871-41918664	ENSMUSG00000011752	Pgam1	1	801	685	767	695
chr5:107744795-107875107	ENSMUSG00000011831	Evi5	-1	26	32	23	35
chr8:4166567-4211257	ENSMUSG00000011832	Evi5l	1	3	5	5	7
chr8:4253080-4256220	ENSMUSG00000011837	Snapc2	1	19	31	21	27
chr11:77493562-77507786	ENSMUSG00000011877	Git1	1	69	86	55	75
chr5:114669398-114690984	ENSMUSG00000011884	Gltp	-1	38	42	38	49
chr9:69989466-70008317	ENSMUSG00000011958	Bnip2	1	42	50	33	41
chr15:98538689-98570923	ENSMUSG00000011960	Ccnt1	-1	45	51	43	40
chr16:17797282-17808287	ENSMUSG00000012017	Scarf2	1	0	1	0	1
chr3:138164078-138193825	ENSMUSG00000012042	4930579F01Rik	-1	0	0	0	0
chr12:55836324-55869736	ENSMUSG00000012076	Brms1l	1	51	39	45	23
chr16:17651221-17722930	ENSMUSG00000012114	Med15	-1	41	61	33	56
chr4:133969028-134000918	ENSMUSG00000012117	Dhdds	-1	9	10	11	13
chr4:134060815-134092504	ENSMUSG00000012123	Aim1l	1	17	35	9	39
chr4:134102570-134127593	ENSMUSG00000012126	Ubxn11	1	10	8	13	10
chr1:78510991-78538173	ENSMUSG00000012187	Mogat1	1	0	0	0	0
chr12:113074502-113088917	ENSMUSG00000012211	Tex22	1	0	0	0	0
chr18:34542313-34548273	ENSMUSG00000012282	Wnt8a	1	1	0	1	0
chr17:46257851-46283026	ENSMUSG00000012296	Tjap1	-1	39	54	34	50
chr2:103263433-103303278	ENSMUSG00000012350	Ehf	-1	0	1	0	1
chr6:122707489-122714633	ENSMUSG00000012396	Nanog	1	372	19	390	22
chr14:18267823-18271391	ENSMUSG00000012405	Rpl15	-1	670	653	582	585
chr13:90089123-90143907	ENSMUSG00000012422	Tmem167	1	14	13	13	15
chr5:7960457-7982213	ENSMUSG00000012428	Steap4	1	0	0	0	0
chr13:17695413-17699105	ENSMUSG00000012429	Mplkip	1	6	8	9	9
chr19:37376403-37421859	ENSMUSG00000012443	Kif11	1	56	82	66	76
chr6:8255936-8259173	ENSMUSG00000012483	Rpa3	-1	48	66	62	57
chr8:111311797-111338177	ENSMUSG00000012519	Mlkl	-1	0	0	0	1
chr5:67094399-67099301	ENSMUSG00000012520	Phox2b	-1	0	0	0	0
chr6:29540827-29609887	ENSMUSG00000012535	Tnpo3	-1	116	117	109	116
chr12:85824659-86061893	ENSMUSG00000012609	Ttll5	1	13	12	9	11
chr7:43296197-43313294	ENSMUSG00000012640	Zfp715	-1	11	9	10	7
chr8:3655770-3660110	ENSMUSG00000012705	Retn	1	0	0	1	0
chr7:44252148-44257378	ENSMUSG00000012777	Acpt	-1	0	0	0	0
chr10:60302748-60696490	ENSMUSG00000012819	Cdh23	-1	0	0	0	0
chr7:12922290-12926686	ENSMUSG00000012848	Rps5	1	2330	2167	2119	2023
chr8:84125989-84132527	ENSMUSG00000012889	Podnl1	1	0	0	0	0
chr8:83900105-83941954	ENSMUSG00000013033	Adgrl1	1	50	26	40	24
chr9:14541966-14643529	ENSMUSG00000013076	Amotl1	-1	4	20	3	17
chr7:30698926-30700536	ENSMUSG00000013083	2200002J24Rik	1	0	0	0	0
chr16:22381309-22439719	ENSMUSG00000013089	Etv5	-1	213	97	170	73
chr7:4782937-4784341	ENSMUSG00000013091	Tmem190	1	0	0	1	0
chr8:105713854-105758664	ENSMUSG00000013150	Gfod2	-1	5	5	6	8
chr8:105703651-105708210	ENSMUSG00000013155	Enkd1	-1	16	16	10	18
chr8:105707655-105710246	ENSMUSG00000013158	4933405L10Rik	1	0	1	0	0
chr8:105524465-105566047	ENSMUSG00000013160	Atp6v0d1	-1	67	61	55	57
chr17:56412431-56476483	ENSMUSG00000013236	Ptprs	-1	17	23	15	24
chr1:131827493-131848865	ENSMUSG00000013275	Slc41a1	1	11	10	12	9
chr2:156019139-156052947	ENSMUSG00000013338	Fer1l4	-1	0	0	0	0
chr7:43492044-43505940	ENSMUSG00000013353	4931406B18Rik	-1	0	0	0	0
chr7:43472904-43490075	ENSMUSG00000013367	Iglon5	-1	0	4	0	4
chr11:95957163-96005940	ENSMUSG00000013415	Igf2bp1	-1	194	205	173	200
chr11:95865943-95914891	ENSMUSG00000013418	B4galnt2	-1	1	0	0	0
chr9:121759330-121771742	ENSMUSG00000013419	Zfp651	1	6	12	7	11
chr2:25199712-25211489	ENSMUSG00000013465	Nelfb	-1	48	61	52	49
chr11:119307768-119345375	ENSMUSG00000013483	Card14	1	0	6	0	6
chr5:108629770-108648782	ENSMUSG00000013495	Tmem175	1	6	8	4	5
chr2:170346991-170427845	ENSMUSG00000013523	Bcas1	-1	2	1	1	3
chr16:18300825-18348103	ENSMUSG00000013539	Tango2	-1	28	20	16	18
chr17:31557126-31559113	ENSMUSG00000013562	4833413E03Rik	1	3	1	3	1
chr9:71215789-71296243	ENSMUSG00000013584	Aldh1a2	1	1	1	2	1
chr1:171234853-171251388	ENSMUSG00000013593	Ndufs2	-1	164	165	146	144
chr15:36504062-36555573	ENSMUSG00000013611	Snx31	-1	0	0	0	0
chr5:31048312-31054623	ENSMUSG00000013622	Atraid	1	38	32	31	27
chr5:31054780-31078479	ENSMUSG00000013629	Cad	1	142	108	114	101
chr11:58379043-58390728	ENSMUSG00000013643	Lypd8	1	0	0	0	0
chr11:58330724-58347728	ENSMUSG00000013646	Sh3bp5l	1	22	95	16	76
chr11:58421111-58426024	ENSMUSG00000013653	1810065E05Rik	1	0	0	0	0
chr19:32672563-32712298	ENSMUSG00000013662	Atad1	-1	28	31	34	35
chr19:32757497-32826160	ENSMUSG00000013663	Pten	1	19	18	22	18
chr7:131137713-131146314	ENSMUSG00000013668	4933402N03Rik	-1	0	0	0	0
chr1:172196728-172206804	ENSMUSG00000013698	Pea15a	-1	7	28	7	30
chr14:32180162-32201898	ENSMUSG00000013701	Timm23	-1	305	253	274	242
chr3:95139521-95142360	ENSMUSG00000013707	Tnfaip8l2	-1	0	0	1	0
chr6:106769120-106782474	ENSMUSG00000013736	Trnt1	1	41	38	44	39
chr17:35076902-35078804	ENSMUSG00000013766	Ly6g6e	1	9	1	7	1
chr17:34898469-34914052	ENSMUSG00000013787	Ehmt2	1	134	124	110	123
chr9:22112989-22117172	ENSMUSG00000013822	Elof1	-1	57	52	51	57
chr10:79894708-79908923	ENSMUSG00000013833	Med16	-1	23	18	21	22
chr15:67102875-67113992	ENSMUSG00000013846	St3gal1	-1	0	0	0	0
chr10:79974948-79984330	ENSMUSG00000013858	Tmem259	-1	85	84	79	81
chr8:26119368-26151790	ENSMUSG00000013878	Rnf170	1	4	7	9	4
chr7:30291728-30308367	ENSMUSG00000013921	Clip3	1	13	20	17	16
chr7:30280094-30290237	ENSMUSG00000013928	Thap8	1	0	0	0	0
chr5:122100951-122113472	ENSMUSG00000013936	Myl2	1	0	0	0	0
chr1:171329145-171342331	ENSMUSG00000013973	Dedd	1	27	35	31	26
chr8:3665754-3669259	ENSMUSG00000013974	Mcemp1	1	0	0	0	0
chr1:171338008-171345646	ENSMUSG00000013997	Nit1	-1	32	28	28	38
chr4:44524757-44710487	ENSMUSG00000014030	Pax5	-1	0	0	0	0
chr16:97791467-97851850	ENSMUSG00000014039	Prdm15	-1	6	8	8	5
chr16:32277459-32301434	ENSMUSG00000014074	Rnf168	1	23	24	20	27
chr16:32419702-32429099	ENSMUSG00000014075	Tctex1d2	1	12	14	11	20
chr2:119547697-119587027	ENSMUSG00000014077	Chp1	1	28	43	31	36
chr6:41852989-41864413	ENSMUSG00000014104	Sval2	1	0	0	0	0
chr5:114622152-114658421	ENSMUSG00000014158	Trpv4	-1	1	0	0	0
chr13:58004221-58113592	ENSMUSG00000014164	Klhl3	-1	2	1	3	0
chr11:62879455-62916780	ENSMUSG00000014177	Tvp23b	1	13	11	17	13
chr11:100582818-100620168	ENSMUSG00000014195	Dnajc7	-1	328	284	290	289
chr11:100627543-100692455	ENSMUSG00000014198	Zfp385c	-1	0	0	0	0
chr1:160202367-160212875	ENSMUSG00000014226	Cacybp	-1	292	253	299	239
chr16:3908801-3941147	ENSMUSG00000014232	Cluap1	1	15	13	19	15
chr11:62267224-62281375	ENSMUSG00000014243	Zswim7	-1	41	36	34	29
chr11:62458460-62514417	ENSMUSG00000014245	Pigl	1	42	21	38	19
chr18:36742332-36744557	ENSMUSG00000014294	Ndufa2	-1	150	128	147	138
chr16:4616464-4624988	ENSMUSG00000014301	Pam16	-1	12	26	7	7
chr16:4594713-4624924	ENSMUSG00000014303	Glis2	1	21	36	21	31
chr15:35925886-35938246	ENSMUSG00000014313	Cox6c	-1	403	391	423	402
chr10:70922832-71159700	ENSMUSG00000014329	Bicc1	-1	1	0	0	0
chr11:96047432-96065388	ENSMUSG00000014349	Ube2z	-1	75	78	69	74
chr11:96024545-96030831	ENSMUSG00000014351	Gip	1	0	0	0	0
chr2:128818118-128854261	ENSMUSG00000014353	Tmem87b	1	7	7	9	7
chr2:128610104-128687391	ENSMUSG00000014355	Anapc1	-1	73	71	61	71
chr2:128698956-128802894	ENSMUSG00000014361	Mertk	1	0	1	1	1
chr7:46888949-46919969	ENSMUSG00000014402	Tsg101	-1	64	93	70	103
chr7:46760466-46796064	ENSMUSG00000014418	Hps5	-1	13	22	15	20
chr17:12227621-12318660	ENSMUSG00000014426	Map3k4	-1	17	23	15	22
chr8:122481698-122551329	ENSMUSG00000014444	Piezo1	-1	49	43	38	51
chr14:63372837-63417187	ENSMUSG00000014453	Blk	-1	0	0	0	0
chr8:122466147-122476064	ENSMUSG00000014470	Rnf166	-1	13	14	12	17
chr14:31700015-31830415	ENSMUSG00000014496	Ankrd28	-1	35	43	36	40
chr10:128377115-128408704	ENSMUSG00000014498	Ankrd52	1	19	32	17	25
chr18:34409423-34442789	ENSMUSG00000014503	Pkd2l2	1	0	2	3	3
chr18:34330847-34336599	ENSMUSG00000014504	Srp19	1	104	103	127	121
chr5:3651181-3680325	ENSMUSG00000014529	Tmbim7	1	0	0	0	0
chr6:83644542-83656187	ENSMUSG00000014542	Clec4f	-1	0	0	0	0
chr6:129831154-129876672	ENSMUSG00000014543	Klra17	-1	0	0	0	0
chr14:62837690-62956886	ENSMUSG00000014547	Wdfy2	1	6	8	5	9
chr6:92186712-92214925	ENSMUSG00000014550	Rbsn	-1	13	12	14	17
chr6:92169525-92184033	ENSMUSG00000014551	Mrps25	-1	72	65	65	61
chr6:83480217-83506969	ENSMUSG00000014554	Dguok	-1	21	16	14	16
chr4:150917322-151861876	ENSMUSG00000014592	Camta1	-1	20	30	26	31
chr3:107741048-107760469	ENSMUSG00000014599	Csf1	-1	7	5	2	2
chr3:107612532-107631694	ENSMUSG00000014601	Strip1	-1	41	44	38	46
chr1:93015464-93101951	ENSMUSG00000014602	Kif1a	-1	3	2	1	1
chr3:107595031-107605776	ENSMUSG00000014603	Alx3	1	0	0	0	0
chr11:70644196-70647479	ENSMUSG00000014606	Slc25a11	-1	63	68	48	60
chr11:70614883-70619216	ENSMUSG00000014609	Chrne	-1	0	0	0	0
chr8:116888685-116921455	ENSMUSG00000014633	Cmc2	-1	34	27	35	32
chr5:110135842-110171972	ENSMUSG00000014668	Chfr	1	56	61	53	54
chr7:19852097-19861299	ENSMUSG00000014686	Ceacam16	-1	1	0	0	0
chr6:52162417-52164831	ENSMUSG00000014704	Hoxa2	-1	0	0	0	0
chr14:68606027-68655842	ENSMUSG00000014725	Adam28	-1	0	0	0	0
chr6:83762644-83768326	ENSMUSG00000014747	Ankrd53	1	0	0	0	0
chr6:83768885-83775813	ENSMUSG00000014748	Tex261	-1	39	33	29	30
chr17:15396246-15433580	ENSMUSG00000014763	Fam120b	1	6	4	4	5
chr17:15499888-15528379	ENSMUSG00000014767	Tbp	1	61	64	62	56
chr17:15475721-15498276	ENSMUSG00000014769	Psmb1	-1	274	254	234	253
chr17:15519208-15527301	ENSMUSG00000014771	Pdcd2	-1	55	53	65	60
chr17:15367354-15376872	ENSMUSG00000014773	Dll1	-1	0	2	1	2
chr8:105276140-105281939	ENSMUSG00000014776	Nol3	1	0	0	0	0
chr8:105329163-105347953	ENSMUSG00000014778	Fhod1	-1	10	18	8	15
chr8:105373274-105382862	ENSMUSG00000014782	Plekhg4	1	0	0	0	0
chr8:105348843-105369881	ENSMUSG00000014786	Slc9a5	1	2	5	3	4
chr8:105305601-105310760	ENSMUSG00000014791	Elmo3	1	3	5	3	10
chr14:69029289-69041401	ENSMUSG00000014813	Stc1	1	0	0	0	0
chr8:105280409-105289864	ENSMUSG00000014837	4931428F04Rik	-1	7	9	5	9
chr8:105467493-105471526	ENSMUSG00000014846	Tppp3	-1	13	2	9	5
chr13:92211872-92355003	ENSMUSG00000014850	Msh3	-1	30	28	34	28
chr2:26973416-27009628	ENSMUSG00000014852	Adamts13	1	0	0	0	0
chr8:105326354-105335219	ENSMUSG00000014856	Tmem208	1	32	35	32	40
chr8:105297663-105305370	ENSMUSG00000014859	E2f4	1	177	193	158	187
chr2:26920040-26933928	ENSMUSG00000014867	Surf4	-1	78	83	72	83
chr2:26916367-26920183	ENSMUSG00000014873	Surf2	1	80	76	80	66
chr12:44205559-44210326	ENSMUSG00000014905	Dnajb9	-1	4	7	6	8
chr8:66860217-66890564	ENSMUSG00000014907	Naf1	1	30	28	38	37
chr5:32611171-32687057	ENSMUSG00000014932	Yes1	1	39	33	56	37
chr5:32458843-32517433	ENSMUSG00000014956	Ppp1cb	1	76	91	136	172
chr2:70661576-70712636	ENSMUSG00000014959	Gorasp2	1	80	79	72	84
chr1:152370735-152386688	ENSMUSG00000014980	Tsen15	-1	30	28	26	25
chr15:65876053-65912397	ENSMUSG00000015001	Oc90	-1	0	0	0	0
chr15:65787034-65873816	ENSMUSG00000015002	Efr3a	1	39	59	54	58
chr8:122611640-122616660	ENSMUSG00000015013	Trappc2l	1	27	16	26	26
chr8:122775486-122817880	ENSMUSG00000015016	Acsf3	1	7	6	7	9
chr8:110974996-110997800	ENSMUSG00000015023	Ddx19a	-1	96	73	72	69
chr8:122578242-122611463	ENSMUSG00000015027	Galns	-1	4	2	3	3
chr6:88193891-88207032	ENSMUSG00000015053	Gata2	1	6	11	8	10
chr2:25498651-25501719	ENSMUSG00000015083	C8g	-1	4	1	3	0
chr2:25395874-25401321	ENSMUSG00000015085	Entpd2	1	0	0	0	0
chr2:25583018-25608521	ENSMUSG00000015087	Rabl6	-1	37	40	31	35
chr2:25466709-25470046	ENSMUSG00000015090	Ptgds	-1	0	1	0	1
chr2:25557847-25562082	ENSMUSG00000015092	Edf1	1	197	213	180	177
chr2:25456838-25458776	ENSMUSG00000015093	Clic3	1	0	0	0	0
chr2:25399351-25409494	ENSMUSG00000015094	Npdc1	1	16	20	12	20
chr2:25500750-25505471	ENSMUSG00000015095	Fbxw5	1	34	39	27	26
chr6:6041218-6217173	ENSMUSG00000015112	Slc25a13	-1	61	99	70	96
chr17:25261916-25274622	ENSMUSG00000015120	Ube2i	-1	421	393	369	355
chr17:25240170-25242798	ENSMUSG00000015126	Tsr3	1	38	35	37	36
chr17:25188397-25234443	ENSMUSG00000015127	Unkl	1	10	21	8	15
chr7:66226912-66388350	ENSMUSG00000015133	Lrrk1	-1	0	1	0	2
chr7:66390890-66427517	ENSMUSG00000015134	Aldh1a3	-1	4	2	4	4
chr12:80167547-80260371	ENSMUSG00000015143	Actn1	-1	160	307	138	288
chr7:28766735-28788661	ENSMUSG00000015149	Sirt2	1	23	24	20	26
chr7:28808541-28822266	ENSMUSG00000015165	Hnrnpl	1	557	489	489	457
chr19:46075863-46085528	ENSMUSG00000015176	Nolc1	1	240	170	211	153
chr6:4600839-4643355	ENSMUSG00000015189	Casd1	1	3	8	8	5
chr10:7119063-7212237	ENSMUSG00000015202	Cnksr3	-1	7	6	6	6
chrX:71364760-71419196	ENSMUSG00000015214	Mtmr1	1	2	5	2	2
chrX:71555918-71560676	ENSMUSG00000015217	Hmgb3	1	21	20	23	22
chr1:66175273-66442583	ENSMUSG00000015222	Map2	1	3	2	1	2
chr4:96568429-96591578	ENSMUSG00000015224	Cyp2j9	-1	0	0	0	0
chr4:52989272-53001162	ENSMUSG00000015242	Nipsnap3a	1	0	0	0	0
chr4:53030787-53159895	ENSMUSG00000015243	Abca1	-1	4	5	4	7
chr4:53011880-53022060	ENSMUSG00000015247	Nipsnap3b	1	27	35	25	31
chrX:74351276-74353618	ENSMUSG00000015289	Lage3	-1	81	78	71	70
chrX:74365718-74373218	ENSMUSG00000015290	Ubl4a	-1	36	34	29	34
chrX:74304998-74311862	ENSMUSG00000015291	Gdi1	1	39	67	44	65
chr10:8722219-8886070	ENSMUSG00000015305	Sash1	-1	9	11	9	10
chr10:80930073-80932204	ENSMUSG00000015312	Gadd45b	1	17	31	16	35
chr1:171917515-171953170	ENSMUSG00000015314	Slamf6	1	0	0	0	0
chr1:171767127-171801184	ENSMUSG00000015316	Slamf1	1	0	0	0	0
chr2:30090944-30093648	ENSMUSG00000015335	Zdhhc12	-1	51	55	45	54
chr2:30171493-30174069	ENSMUSG00000015337	Endog	1	35	29	30	28
chrX:9435252-9487771	ENSMUSG00000015340	Cybb	-1	0	0	0	0
chr8:23241346-23257074	ENSMUSG00000015341	Golga7	-1	70	66	87	69
chrX:9272756-9313250	ENSMUSG00000015342	Xk	1	0	1	1	1
chr9:95637601-95698096	ENSMUSG00000015354	Pcolce2	1	20	44	25	62
chr1:171682009-171705258	ENSMUSG00000015355	Cd48	1	0	0	0	0
chr9:65294260-65330658	ENSMUSG00000015357	Clpx	1	23	26	23	28
chr15:89075124-89087077	ENSMUSG00000015363	Trabd	1	12	16	11	18
chr15:88982909-89055152	ENSMUSG00000015365	Mov10l1	1	1	2	0	1
chr15:89182217-89196474	ENSMUSG00000015377	Dennd6b	-1	3	3	2	2
chr13:43785107-43803130	ENSMUSG00000015396	Cd83	1	0	0	0	0
chrX:164088830-164118860	ENSMUSG00000015401	Tmem27	1	0	0	0	0
chrX:164139332-164188420	ENSMUSG00000015405	Ace2	1	0	0	0	0
chr14:56258856-56262260	ENSMUSG00000015437	Gzmb	-1	0	0	0	0
chr14:56205266-56211407	ENSMUSG00000015441	Gzmf	-1	0	0	0	0
chr14:56165797-56174596	ENSMUSG00000015443	Gzmn	-1	0	0	0	0
chr17:34809092-34823464	ENSMUSG00000015451	C4a	-1	2	2	3	1
chr17:34597862-34600936	ENSMUSG00000015452	Ager	1	0	0	0	0
chr17:34647146-34655074	ENSMUSG00000015461	Atf6b	1	54	38	41	40
chr17:34613349-34615971	ENSMUSG00000015467	Egfl8	-1	1	0	0	0
chr17:34564268-34588503	ENSMUSG00000015468	Notch4	1	7	3	5	0
chr17:34616662-34628510	ENSMUSG00000015474	Ppt2	-1	14	14	10	11
chr17:34629533-34633126	ENSMUSG00000015476	Prrt1	1	0	0	0	0
chr17:34601091-34603690	ENSMUSG00000015478	Rnf5	-1	40	43	39	39
chr1:156075966-156205026	ENSMUSG00000015484	Fam163a	-1	0	0	0	0
chr2:27009926-27021089	ENSMUSG00000015488	Cacfd1	1	14	13	16	16
chr10:13966075-14151374	ENSMUSG00000015501	Hivep2	1	0	1	0	2
chr10:28972288-28986303	ENSMUSG00000015519	2310057J18Rik	-1	0	0	0	0
chr3:95434388-95497240	ENSMUSG00000015522	Arnt	1	40	39	38	41
chr13:114835916-114932041	ENSMUSG00000015533	Itga2	-1	0	0	0	0
chr13:114818236-114832275	ENSMUSG00000015536	Mocs2	1	19	23	21	19
chr11:115182832-115187859	ENSMUSG00000015542	Nat9	-1	21	17	14	17
chr8:68880491-68907448	ENSMUSG00000015568	Lpl	1	5	2	8	3
chr17:26676396-26699644	ENSMUSG00000015575	Atp6v0e	1	90	110	82	103
chr17:26838664-26841565	ENSMUSG00000015579	Nkx2-5	-1	0	0	0	0
chr17:46383731-46420920	ENSMUSG00000015597	Zfp318	1	13	16	16	18
chr17:46442448-46487675	ENSMUSG00000015599	Ttbk1	-1	0	0	0	0
chr17:46546839-46556162	ENSMUSG00000015605	Srf	-1	24	20	22	17
chr2:9857078-9890034	ENSMUSG00000015619	Gata3	-1	3	2	2	4
chr2:180325133-180334699	ENSMUSG00000015627	Gata5	-1	0	0	0	0
chr2:180176373-180225859	ENSMUSG00000015647	Lama5	-1	129	63	106	70
chr5:5736317-5749326	ENSMUSG00000015652	Steap1	-1	8	23	8	17
chr5:5664829-5694578	ENSMUSG00000015653	Steap2	-1	4	10	5	8
chr9:40800984-40810087	ENSMUSG00000015656	Hspa8	1	3177	2881	2725	2552
chr17:6042196-6079741	ENSMUSG00000015659	Serac1	-1	5	8	4	8
chrX:100572251-100578205	ENSMUSG00000015665	Awat1	1	0	0	0	0
chrX:100622883-100626568	ENSMUSG00000015668	Pdzd11	-1	45	49	43	35
chr13:14613242-14625671	ENSMUSG00000015671	Psma2	1	375	356	385	366
chr13:14610301-14613037	ENSMUSG00000015672	Mrpl32	-1	40	43	28	46
chr3:95323525-95357202	ENSMUSG00000015697	Setdb1	-1	75	62	70	60
chr3:95296096-95307176	ENSMUSG00000015702	Anxa9	-1	1	0	0	0
chr7:84246278-84410176	ENSMUSG00000015709	Arnt2	-1	3	6	1	4
chr3:95253674-95282076	ENSMUSG00000015711	Prune1	-1	42	47	39	47
chr3:95314791-95323599	ENSMUSG00000015714	Cers2	1	40	47	54	60
chr7:23385889-23441922	ENSMUSG00000015721	Nlrp5	1	0	0	0	0
chr6:17636234-17666972	ENSMUSG00000015733	Capza2	1	90	106	90	123
chr3:95988429-95996001	ENSMUSG00000015745	Plekho1	-1	1	3	3	3
chr3:95999832-96058466	ENSMUSG00000015747	Vps45	-1	6	8	11	7
chr3:95830124-95855885	ENSMUSG00000015748	Prpf3	-1	92	81	94	81
chr3:95929246-95947390	ENSMUSG00000015749	Anp32e	1	201	195	184	184
chr3:95893969-95898288	ENSMUSG00000015750	Aph1a	1	44	41	45	61
chr10:7905653-7956230	ENSMUSG00000015755	Tab2	-1	38	43	38	37
chr10:7792891-7823135	ENSMUSG00000015757	Ppil4	1	22	33	37	33
chr14:46775582-46788411	ENSMUSG00000015759	Cnih1	-1	49	57	42	61
chr6:137477245-137654876	ENSMUSG00000015766	Eps8	-1	10	8	11	9
chr2:26905262-26910677	ENSMUSG00000015776	Med22	-1	47	43	37	39
chr2:26842503-26864979	ENSMUSG00000015787	Abo	-1	0	0	0	0
chr2:26913381-26916530	ENSMUSG00000015790	Surf1	-1	39	39	35	42
chr5:45520229-45529276	ENSMUSG00000015804	Med28	1	81	99	79	109
chr5:45434021-45450236	ENSMUSG00000015806	Qdpr	-1	123	104	130	87
chr14:67745229-67749435	ENSMUSG00000015812	Gnrh1	1	0	0	0	0
chr1:159523769-159931729	ENSMUSG00000015829	Tnr	1	0	0	0	0
chr11:50199366-50210827	ENSMUSG00000015837	Sqstm1	-1	133	278	119	261
chr2:75675513-75704641	ENSMUSG00000015839	Nfe2l2	-1	54	55	56	56
chr1:167598384-167639623	ENSMUSG00000015843	Rxrg	1	0	0	0	0
chr2:27676440-27762957	ENSMUSG00000015846	Rxra	1	10	4	9	6
chr3:95676201-95687917	ENSMUSG00000015850	Adamtsl4	-1	1	0	1	3
chr3:87250758-87263738	ENSMUSG00000015852	Fcrls	-1	0	0	0	0
chr3:87357881-87371073	ENSMUSG00000015854	Cd5l	1	0	0	0	0
chr11:116470845-116494202	ENSMUSG00000015869	Prpsap1	-1	124	119	105	105
chr5:45529705-45639614	ENSMUSG00000015879	Fam184b	-1	0	0	1	0
chr5:45669919-45700546	ENSMUSG00000015880	Ncapg	1	43	44	46	48
chr5:45697181-45857615	ENSMUSG00000015882	Lcorl	-1	3	4	4	3
chr10:93453411-93484875	ENSMUSG00000015889	Lta4h	1	81	87	80	68
chr10:93523338-93540033	ENSMUSG00000015890	Amdhd1	-1	0	0	0	0
chr2:143915320-143943324	ENSMUSG00000015932	Dstn	1	327	336	395	329
chr13:56073619-56136361	ENSMUSG00000015937	H2afy	-1	95	64	83	64
chr5:134184019-134224355	ENSMUSG00000015942	Gtf2ird2	1	2	4	4	5
chr3:96196588-96219709	ENSMUSG00000015943	Bola1	-1	63	41	57	44
chr5:134099711-134144343	ENSMUSG00000015944	Gatsl2	1	1	1	1	1
chr3:96282909-96293969	ENSMUSG00000015947	Fcgr1	-1	0	0	0	0
chr5:134220053-134229625	ENSMUSG00000015950	Ncf1	-1	0	0	0	0
chr7:98835112-98855195	ENSMUSG00000015957	Wnt11	1	1	5	0	8
chr1:177762962-177796511	ENSMUSG00000015961	Adss	-1	87	126	113	130
chr1:177729814-177753324	ENSMUSG00000015962	1700016C15Rik	1	0	0	0	0
chr14:29996141-30008896	ENSMUSG00000015966	Il17rb	-1	0	0	0	0
chr14:30039949-30491156	ENSMUSG00000015968	Cacna1d	-1	0	0	0	0
chr14:30009023-30040466	ENSMUSG00000015970	Chdh	1	0	0	0	0
chr14:29978337-29993221	ENSMUSG00000015971	Actr8	1	29	35	28	32
chr7:139212988-139242979	ENSMUSG00000015980	Lrrc27	1	8	7	7	6
chr7:139103638-139213307	ENSMUSG00000015981	Stk32c	-1	0	0	0	0
chr8:25998722-26015650	ENSMUSG00000015994	Fnta	-1	91	76	88	69
chr13:112867780-112927380	ENSMUSG00000016018	Skiv2l2	-1	83	82	85	83
chr2:158306493-158332852	ENSMUSG00000016024	Lbp	1	0	0	0	0
chr15:85898758-86033777	ENSMUSG00000016028	Celsr1	-1	4	5	3	4
chr9:32422204-32542861	ENSMUSG00000016087	Fli1	-1	0	0	0	0
chr5:151037510-151233836	ENSMUSG00000016128	Stard13	-1	0	2	0	1
chrX:42527866-43429126	ENSMUSG00000016150	Tenm1	-1	0	0	0	0
chr1:193346346-193370298	ENSMUSG00000016179	Camk1g	-1	0	0	0	0
chr1:193091104-193130272	ENSMUSG00000016181	Diexf	-1	31	44	33	46
chr1:193221634-193264075	ENSMUSG00000016194	Hsd11b1	-1	0	0	0	0
chr1:192891233-193035775	ENSMUSG00000016200	Syt14	-1	4	13	5	13
chr17:37270220-37274484	ENSMUSG00000016206	H2-M3	1	0	0	0	0
chrX:36328353-36362341	ENSMUSG00000016239	Lonrf3	1	1	1	1	0
chr2:174461072-174464105	ENSMUSG00000016252	Atp5e	-1	255	231	255	236
chr2:174415804-174427502	ENSMUSG00000016253	Nelfcd	1	79	87	77	85
chr2:174450695-174457882	ENSMUSG00000016255	Tubb1	1	0	0	0	0
chr2:174427493-174439039	ENSMUSG00000016256	Ctsz	-1	62	76	47	78
chr2:174465067-174473081	ENSMUSG00000016257	Prelid3b	-1	81	104	73	84
chr1:192844488-192855756	ENSMUSG00000016262	Sertad4	-1	0	6	1	8
chr17:37480851-37483552	ENSMUSG00000016283	H2-M2	-1	0	0	0	0
chrX:36873900-36884222	ENSMUSG00000016308	Ube2a	1	73	81	82	98
chrX:36795651-36798807	ENSMUSG00000016319	Slc25a5	1	860	764	892	730
chrX:38316184-38336769	ENSMUSG00000016327	Atp1b4	1	0	0	0	0
chr2:181187247-181188771	ENSMUSG00000016344	Ppdpf	1	80	75	87	75
chr2:181075579-181135300	ENSMUSG00000016346	Kcnq2	-1	1	1	2	1
chr2:181147653-181157014	ENSMUSG00000016349	Eef1a2	-1	0	0	0	0
chr2:180986535-181017540	ENSMUSG00000016356	Col20a1	1	0	1	0	1
chrX:75785654-75875182	ENSMUSG00000016382	Pls3	-1	7	9	9	8
chr2:106693269-106868356	ENSMUSG00000016386	Mpped2	1	5	9	4	6
chrX:37126795-37150746	ENSMUSG00000016409	Nkap	1	9	8	8	9
chrX:37187588-37191163	ENSMUSG00000016427	Ndufa1	-1	80	72	81	74
chr2:105126529-105173616	ENSMUSG00000016458	Wt1	1	2	8	3	7
chr13:29906575-29985668	ENSMUSG00000016477	E2f3	-1	25	21	28	18
chr1:195097382-195131586	ENSMUSG00000016481	Cr1l	-1	22	24	17	19
chr6:146888487-147032025	ENSMUSG00000016487	Ppfibp1	1	10	17	12	14
chr1:195036826-195092249	ENSMUSG00000016493	Cd46	-1	0	0	0	0
chr1:194938819-194961279	ENSMUSG00000016494	Cd34	1	1	3	1	1
chr19:29348599-29367390	ENSMUSG00000016495	Plgrkt	-1	19	19	13	18
chr19:29367455-29388095	ENSMUSG00000016496	Cd274	1	0	0	0	0
chr19:29410919-29471157	ENSMUSG00000016498	Pdcd1lg2	1	0	0	0	0
chr5:146948657-146955614	ENSMUSG00000016503	Gtf3a	1	72	53	66	52
chr5:146951573-146963800	ENSMUSG00000016510	Mtif3	-1	19	11	15	23
chr5:147016655-147076586	ENSMUSG00000016520	Lnx2	-1	15	18	12	10
chr1:130932656-130940115	ENSMUSG00000016524	Il19	-1	0	0	0	0
chr1:131127455-131138340	ENSMUSG00000016526	Dyrk3	-1	43	33	38	33
chr1:131053700-131097826	ENSMUSG00000016528	Mapkapk2	-1	17	24	14	24
chr1:131019845-131024974	ENSMUSG00000016529	Il10	1	0	0	0	0
chrX:38401357-38456454	ENSMUSG00000016534	Lamp2	-1	13	15	18	20
chr15:85336381-85463836	ENSMUSG00000016541	Atxn10	1	165	236	164	218
chr15:77940522-77956722	ENSMUSG00000016552	Foxred2	-1	11	6	10	8
chr15:77958998-77970824	ENSMUSG00000016554	Eif3d	-1	371	333	302	302
chr11:116021912-116027962	ENSMUSG00000016559	H3f3b	-1	568	570	494	543
chr15:84923428-84942955	ENSMUSG00000016619	Nup50	1	61	66	57	67
chr15:84785381-84856049	ENSMUSG00000016624	Phf21b	-1	4	3	3	1
chr7:107166990-107198102	ENSMUSG00000016626	Nlrp14	1	0	0	0	0
chr15:78159465-78174108	ENSMUSG00000016637	Ift27	-1	17	17	17	14
chr15:83375607-83464606	ENSMUSG00000016664	Pacsin2	-1	50	81	48	91
chr13:24327420-24477285	ENSMUSG00000016756	Cmah	1	83	51	161	91
chr15:83575119-83595157	ENSMUSG00000016757	Ttll12	-1	46	50	42	46
chr15:83526862-83544635	ENSMUSG00000016758	Bik	1	3	3	1	3
chr15:83602583-83725021	ENSMUSG00000016763	Scube1	-1	0	0	0	0
chr14:52279146-52296391	ENSMUSG00000016831	Tox4	1	31	32	25	34
chr5:100798627-100804471	ENSMUSG00000016833	Mrps18c	1	58	76	108	109
chr1:12692277-12861192	ENSMUSG00000016918	Sulf1	1	28	18	21	10
chr2:162931528-162937121	ENSMUSG00000016921	Srsf6	1	293	297	292	291
chr2:160731300-160775760	ENSMUSG00000016933	Plcg1	1	38	28	33	36
chr11:115420128-115431274	ENSMUSG00000016940	Kctd2	1	15	12	12	13
chr15:78439668-78468634	ENSMUSG00000016942	Tmprss6	-1	0	0	0	0
chr17:24047734-24073485	ENSMUSG00000016946	Kctd5	-1	58	51	51	53
chr13:21981194-21988734	ENSMUSG00000016982	Pom121l2	1	0	0	0	0
chr11:17938756-17953875	ENSMUSG00000016984	Etaa1	-1	18	16	24	20
chr2:164389393-164405160	ENSMUSG00000016995	Matn4	-1	0	0	0	0
chr2:164275952-164278459	ENSMUSG00000016998	Svs4	-1	0	0	0	0
chr2:164316751-164318453	ENSMUSG00000017000	Svs6	1	0	0	0	0
chr2:164354070-164389095	ENSMUSG00000017002	Slpi	-1	0	0	0	0
chr2:164289268-164291500	ENSMUSG00000017003	Svs3a	1	0	0	0	0
chr2:164332740-164334396	ENSMUSG00000017004	Svs5	1	0	0	0	0
chr2:164403141-164415448	ENSMUSG00000017007	Rbpjl	1	0	0	0	0
chr2:164424247-164443887	ENSMUSG00000017009	Sdc4	-1	52	102	46	89
chr8:21969775-21974041	ENSMUSG00000017049	Ccdc70	1	0	0	0	0
chrX:36112110-36171259	ENSMUSG00000017057	Il13ra1	1	0	1	1	1
chr13:28142484-28151611	ENSMUSG00000017064	Prl5a1	1	0	0	0	0
chr11:101552149-101581951	ENSMUSG00000017119	Nbr1	1	52	60	60	58
chr11:118132019-118248592	ENSMUSG00000017132	Cyth1	-1	2	5	2	3
chr2:51130438-51149111	ENSMUSG00000017144	Rnd3	-1	23	11	25	11
chr11:101488764-101551955	ENSMUSG00000017146	Brca1	-1	36	32	37	30
chr11:100334407-100336996	ENSMUSG00000017165	Gast	1	0	0	0	0
chr11:101170523-101190724	ENSMUSG00000017167	Cntnap1	1	0	0	0	0
chr11:100422321-100441808	ENSMUSG00000017176	Nt5c3b	-1	40	42	34	26
chr11:101277968-101279114	ENSMUSG00000017188	Coa3	-1	47	50	48	47
chr11:98551097-98558665	ENSMUSG00000017195	Zpbp2	1	0	0	0	0
chr11:98664351-98677708	ENSMUSG00000017204	Gsdma	1	0	0	0	0
chr11:98704591-98729435	ENSMUSG00000017210	Med24	-1	55	56	45	58
chr11:98646759-98657964	ENSMUSG00000017211	Gsdma2	1	0	0	0	0
chr11:98682554-98695979	ENSMUSG00000017221	Psmd3	1	257	219	232	215
chr4:148558429-148582401	ENSMUSG00000017264	Exosc10	1	100	92	90	101
chr11:76120987-76243725	ENSMUSG00000017286	Glod4	-1	61	68	86	59
chr11:76046226-76179647	ENSMUSG00000017288	Vps53	-1	22	24	20	21
chr11:77529162-77607815	ENSMUSG00000017291	Taok1	-1	13	17	20	23
chr2:164745983-164768607	ENSMUSG00000017299	Dnttip1	1	30	41	29	38
chr2:164777161-164779967	ENSMUSG00000017300	Tnnc2	-1	0	0	0	0
chr2:164792768-164804882	ENSMUSG00000017307	Acot8	-1	23	32	35	29
chr11:102041509-102055620	ENSMUSG00000017309	Cd300lg	1	0	0	0	0
chr2:164698501-164702453	ENSMUSG00000017310	Spint4	1	0	0	0	0
chr11:102106676-102107832	ENSMUSG00000017311	Pyy	-1	0	0	0	0
chr11:102057015-102088515	ENSMUSG00000017314	Mpp2	-1	1	1	0	1
chr11:102099930-102101319	ENSMUSG00000017316	Ppy	-1	0	0	0	0
chr11:78499091-78502324	ENSMUSG00000017344	Vtn	1	0	0	0	0
chr11:78567168-78697373	ENSMUSG00000017376	Nlk	-1	14	15	17	21
chr11:78158499-78165589	ENSMUSG00000017386	Traf4	-1	64	60	48	52
chr11:78322968-78327781	ENSMUSG00000017390	Aldoc	1	10	12	13	11
chr11:98036623-98053462	ENSMUSG00000017400	Stac2	-1	4	26	4	26
chr11:98026710-98030492	ENSMUSG00000017404	Rpl19	1	2738	2526	2423	2418
chr11:78166106-78176675	ENSMUSG00000017405	Nek8	-1	8	15	9	7
chr2:52428320-52676831	ENSMUSG00000017412	Cacnb4	-1	0	0	0	0
chr11:97923238-97986444	ENSMUSG00000017417	Plxdc1	-1	0	2	1	3
chr2:15049395-15082456	ENSMUSG00000017418	Arl5b	1	16	33	19	27
chr11:80383279-80405733	ENSMUSG00000017421	Zfp207	1	229	250	276	248
chr11:80428615-80473248	ENSMUSG00000017428	Psmd11	1	157	149	137	162
chr11:118428203-118449963	ENSMUSG00000017446	C1qtnf1	1	0	0	0	0
chr11:77880615-77894096	ENSMUSG00000017453	Pipox	-1	43	37	41	34
chr11:118301069-118355740	ENSMUSG00000017466	Timp2	-1	6	10	1	5
chr8:122376609-122417360	ENSMUSG00000017478	Zc3h18	1	88	80	72	82
chr14:16365179-16430787	ENSMUSG00000017485	Top2b	1	13	19	13	21
chr14:16430842-16575472	ENSMUSG00000017491	Rarb	-1	0	0	0	0
chr11:99041244-99054392	ENSMUSG00000017493	Igfbp4	1	2	1	1	1
chr11:98907801-98923940	ENSMUSG00000017499	Cdc6	1	51	34	50	35
chr11:79993106-80034123	ENSMUSG00000017548	Suz12	1	72	95	108	103
chr11:80089400-80135794	ENSMUSG00000017550	Atad5	1	17	18	20	18
chr11:80046493-80080991	ENSMUSG00000017561	Crlf3	-1	55	57	55	58
chr11:99345565-99351104	ENSMUSG00000017588	Krt27	-1	0	0	0	0
chr11:99065678-99089306	ENSMUSG00000017607	Tns4	-1	0	1	0	3
chr11:78522850-78536332	ENSMUSG00000017615	Tnfaip1	-1	24	31	23	29
chr11:76416734-76622314	ENSMUSG00000017631	Abr	-1	57	100	50	97
chr11:79591212-79698023	ENSMUSG00000017639	Rab11fip4	1	8	4	9	6
chr2:165055627-165072948	ENSMUSG00000017652	Cd40	1	0	1	0	0
chr2:165276554-165287869	ENSMUSG00000017664	Slc35c2	-1	23	17	16	14
chr2:165374264-165388259	ENSMUSG00000017667	Zfp334	-1	1	1	1	1
chr2:165288031-165326479	ENSMUSG00000017670	Elmo2	-1	28	23	19	31
chr11:79239372-79254671	ENSMUSG00000017677	Wsb1	-1	51	106	73	118
chr2:163602314-163619013	ENSMUSG00000017679	Ttpal	1	5	9	4	6
chr11:80209019-80267907	ENSMUSG00000017686	Rhot1	1	31	37	34	35
chr3:3508030-3658052	ENSMUSG00000017688	Hnf4g	1	0	0	0	0
chr11:80300912-80355955	ENSMUSG00000017692	Rhbdl3	1	0	0	0	0
chr2:163726584-163750239	ENSMUSG00000017697	Ada	-1	17	8	15	9
chr2:163623272-163645131	ENSMUSG00000017707	Serinc3	-1	34	35	30	37
chr11:117867952-117873481	ENSMUSG00000017713	Tha1	-1	0	0	0	0
chr11:117986292-118024011	ENSMUSG00000017715	Pgs1	1	62	77	50	69
chr11:117849251-117855743	ENSMUSG00000017716	Birc5	1	199	197	189	210
chr11:117825924-117839908	ENSMUSG00000017718	Afmid	1	2	2	2	2
chr2:164470301-164473724	ENSMUSG00000017720	Trp53tg5	-1	0	0	0	0
chr2:164497520-164508301	ENSMUSG00000017721	Pigt	1	60	62	54	65
chr2:164562413-164568510	ENSMUSG00000017723	Wfdc2	1	30	41	27	45
chr11:101769742-101785371	ENSMUSG00000017724	Etv4	-1	134	67	113	78
chr2:164588343-164593594	ENSMUSG00000017733	Eppin	-1	0	0	0	0
chr2:164486106-164493319	ENSMUSG00000017734	Dbndd2	1	0	0	0	2
chr2:164940780-164955850	ENSMUSG00000017737	Mmp9	1	0	4	0	2
chr2:164960802-164999731	ENSMUSG00000017740	Slc12a5	1	0	2	0	1
chr11:100766032-100770957	ENSMUSG00000017747	Ghdc	-1	7	13	7	8
chr2:164839518-164857711	ENSMUSG00000017754	Pltp	-1	26	16	27	17
chr13:73763697-73816743	ENSMUSG00000017756	Slc12a7	1	33	29	29	22
chr2:164832873-164841032	ENSMUSG00000017760	Ctsa	1	73	67	56	55
chr2:164822686-164826871	ENSMUSG00000017764	Zswim1	1	38	25	35	26
chr8:105943590-105966097	ENSMUSG00000017765	Slc12a4	-1	18	24	13	24
chr2:164826389-164828537	ENSMUSG00000017767	Spata25	-1	0	0	0	0
chr11:75650504-75673910	ENSMUSG00000017774	Myo1c	1	51	90	37	81
chr11:75679259-75706908	ENSMUSG00000017776	Crk	1	57	74	60	69
chr13:86044816-86046904	ENSMUSG00000017778	Cox7c	-1	435	417	425	422
chr11:75588097-75628804	ENSMUSG00000017781	Pitpna	1	71	89	60	70
chr11:101087277-101092207	ENSMUSG00000017801	Mlx	1	55	56	44	47
chr11:101096322-101119893	ENSMUSG00000017802	Fam134c	-1	21	23	24	23
chr2:163336242-163397993	ENSMUSG00000017817	Jph2	-1	0	0	0	0
chr11:100694884-100704271	ENSMUSG00000017830	Dhx58	-1	0	2	3	1
chr17:53479234-53507671	ENSMUSG00000017831	Rab5a	1	40	49	51	58
chr11:100713850-100714575	ENSMUSG00000017832	Hspb9	1	0	0	0	0
chr11:100619244-100627607	ENSMUSG00000017837	Nkiras2	1	26	24	19	26
chr12:110485739-110583061	ENSMUSG00000017843	Ppp2r5c	1	35	33	36	31
chr2:163017354-163046141	ENSMUSG00000017858	Ift52	1	26	23	23	19
chr2:163054687-163084688	ENSMUSG00000017861	Mybl2	1	512	257	432	224
chr2:162987330-163014127	ENSMUSG00000017868	Sgk2	1	1	0	3	0
chr2:165595032-165771727	ENSMUSG00000017897	Eya2	1	0	0	0	0
chr13:27196659-27203749	ENSMUSG00000017922	Prl3c1	1	0	0	0	0
chr2:167298444-167349183	ENSMUSG00000017929	B4galt5	-1	26	31	20	31
chr2:163438476-163455324	ENSMUSG00000017943	Gdap1l1	1	0	0	0	0
chr2:163506808-163572910	ENSMUSG00000017950	Hnf4a	1	0	0	0	0
chr2:167191805-167240604	ENSMUSG00000017969	Ptgis	-1	15	10	13	10
chr6:23262773-23839421	ENSMUSG00000017978	Cadps2	-1	0	0	0	0
chr2:167015193-167034947	ENSMUSG00000017999	Ddx27	1	129	113	119	119
chr5:143622447-143710250	ENSMUSG00000018001	Cyth3	1	3	4	3	4
chr15:78597047-78622019	ENSMUSG00000018008	Cyth4	1	0	1	0	2
chr11:120721470-120723969	ENSMUSG00000018012	Rac3	1	16	7	9	11
chr15:83113433-83122801	ENSMUSG00000018040	Rrp7a	-1	120	130	113	98
chr15:83153494-83172592	ENSMUSG00000018042	Cyb5r3	-1	151	201	143	192
chr11:86210681-86257575	ENSMUSG00000018068	Ints2	-1	41	32	34	30
chr5:118560679-118765438	ENSMUSG00000018076	Med13l	1	17	12	15	10
chr13:23684199-23692488	ENSMUSG00000018102	Hist1h2bc	1	20	17	14	15
chr15:79258195-79285537	ENSMUSG00000018126	Baiap2l2	-1	0	0	1	0
chr5:139791513-139802653	ENSMUSG00000018143	Mafk	1	4	15	3	13
chr11:98152154-98193293	ENSMUSG00000018160	Med1	-1	38	32	43	46
chr10:128567523-128589652	ENSMUSG00000018166	Erbb3	-1	8	14	8	15
chr11:98358368-98381112	ENSMUSG00000018167	Stard3	1	17	14	13	13
chr11:98464902-98546031	ENSMUSG00000018168	Ikzf3	-1	0	0	0	0
chr15:78755882-78773475	ENSMUSG00000018169	Mfng	-1	1	3	1	1
chr11:86583865-86683836	ENSMUSG00000018171	Vmp1	-1	35	87	30	91
chr1:143777272-143807466	ENSMUSG00000018189	Uchl5	1	211	195	217	191
chr1:143716338-143749676	ENSMUSG00000018196	Glrx2	1	33	37	50	36
chr1:143750790-143777068	ENSMUSG00000018199	Trove2	-1	7	6	8	10
chr2:164070322-164155524	ENSMUSG00000018209	Stk4	1	34	33	34	32
chr2:164214454-164221660	ENSMUSG00000018211	Wfdc15b	-1	0	0	0	0
chr11:63128982-63159547	ENSMUSG00000018217	Pmp22	1	1	4	0	4
chr11:53431023-53437904	ENSMUSG00000018238	Gdf9	1	0	0	0	0
chr11:53324679-53333301	ENSMUSG00000018239	Zcchc10	1	53	48	63	54
chr13:27345683-27354216	ENSMUSG00000018259	Prl8a2	1	0	0	0	0
chr5:119832668-119885219	ENSMUSG00000018263	Tbx5	1	0	0	0	0
chr11:70525367-70527858	ENSMUSG00000018286	Psmb6	1	476	446	434	449
chr11:70663771-70669416	ENSMUSG00000018287	Spag7	-1	95	90	77	98
chr11:70651850-70654644	ENSMUSG00000018293	Pfn1	-1	1678	1565	1627	1514
chr2:164053540-164071169	ENSMUSG00000018322	Tomm34	-1	60	47	48	43
chr2:163994960-164018588	ENSMUSG00000018326	Ywhab	1	120	134	122	120
chr11:79013440-79146407	ENSMUSG00000018334	Ksr1	-1	4	5	5	2
chr11:54902453-54910377	ENSMUSG00000018339	Gpx3	1	8	7	8	8
chr11:54979108-55033445	ENSMUSG00000018340	Anxa6	-1	68	59	51	52
chr6:67291318-67376188	ENSMUSG00000018341	Il12rb2	-1	0	0	0	0
chr11:65807175-65829239	ENSMUSG00000018347	Zkscan6	1	3	4	5	5
chr11:106988629-106999541	ENSMUSG00000018362	Kpna2	-1	12	13	25	37
chr11:106820066-106920715	ENSMUSG00000018363	Smurf2	-1	13	14	16	17
chr11:106789252-106819930	ENSMUSG00000018372	Cep95	1	12	10	10	10
chr11:88068279-88084729	ENSMUSG00000018377	Vezf1	1	7	12	8	10
chr11:88098058-88194140	ENSMUSG00000018378	Cuedc1	1	1	2	0	2
chr11:88047373-88053755	ENSMUSG00000018379	Srsf1	1	420	496	477	521
chr11:95830074-95842476	ENSMUSG00000018381	Abi3	-1	1	8	3	11
chr11:53457205-53467766	ENSMUSG00000018387	Shroom1	1	0	0	1	1
chr11:53567379-53601967	ENSMUSG00000018395	Kif3a	1	9	13	9	14
chr11:53519257-53549565	ENSMUSG00000018398	2021-09-08	1	7	8	16	8
chr11:87592162-87616302	ENSMUSG00000018401	Mtmr4	1	24	41	20	38
chr11:84813061-84819515	ENSMUSG00000018405	Mrm1	-1	7	8	15	9
chr11:104231390-104332090	ENSMUSG00000018411	Mapt	1	11	6	12	3
chr11:104333229-104468861	ENSMUSG00000018412	Kansl1	-1	41	39	41	36
chr11:60417145-60450927	ENSMUSG00000018415	Gid4	1	21	14	22	12
chr1:51749765-51916071	ENSMUSG00000018417	Myo1b	-1	27	19	25	19
chr11:86768846-86807746	ENSMUSG00000018425	Dhx40	-1	22	25	24	25
chr11:86936425-86993707	ENSMUSG00000018427	Ypel2	-1	0	0	1	2
chr11:88830792-88864586	ENSMUSG00000018428	Akap1	-1	84	75	77	68
chr11:107166663-107189381	ENSMUSG00000018433	Nol11	-1	63	67	75	57
chr11:71007164-71019841	ENSMUSG00000018442	Derl2	-1	16	22	19	21
chr11:70977836-70983026	ENSMUSG00000018446	C1qbp	-1	550	472	497	440
chr11:70970213-70977833	ENSMUSG00000018449	Rpain	1	29	28	42	29
chr11:71031941-71033513	ENSMUSG00000018451	6330403K07Rik	-1	1	0	0	0
chr2:165405028-165473230	ENSMUSG00000018459	Slc13a3	-1	0	0	0	0
chr11:69326258-69333042	ENSMUSG00000018470	Kcnab3	1	2	1	2	1
chr11:69343273-69369406	ENSMUSG00000018474	Chd3	-1	13	10	11	7
chr11:69398508-69413675	ENSMUSG00000018476	Kdm6b	-1	14	14	14	15
chr11:85170404-85181145	ENSMUSG00000018479	1700125H20Rik	1	0	0	0	0
chr11:85187262-85235130	ENSMUSG00000018481	Appbp2	-1	36	42	40	40
chr11:103727364-103749821	ENSMUSG00000018486	Wnt9b	-1	0	0	0	0
chr11:62248984-62266453	ENSMUSG00000018500	Adora2b	1	0	1	0	0
chr11:62316426-62458541	ENSMUSG00000018501	Ncor1	-1	209	140	219	136
chr11:62574486-62600515	ENSMUSG00000018507	Trpv2	1	2	1	2	3
chr11:62524946-62539261	ENSMUSG00000018509	Cenpv	-1	83	76	65	65
chr11:97688823-97700497	ENSMUSG00000018537	Pcgf2	-1	96	56	73	50
chr11:97745481-97766556	ENSMUSG00000018541	Cwc25	-1	18	16	17	16
chr11:97771481-97775918	ENSMUSG00000018543	1700001P01Rik	-1	0	0	0	1
chr11:97715157-97744704	ENSMUSG00000018547	Pip4k2b	-1	38	32	37	32
chr11:87127077-87220683	ENSMUSG00000018548	Trim37	1	43	36	29	33
chr11:69935796-69941605	ENSMUSG00000018554	Ybx2	1	5	2	2	2
chr11:69981156-69990601	ENSMUSG00000018559	Ctdnep1	1	67	53	50	49
chr11:69968222-69982517	ENSMUSG00000018565	Elp5	-1	94	118	83	109
chr11:69942539-69948188	ENSMUSG00000018566	Slc2a4	-1	0	0	0	1
chr11:69991143-69994951	ENSMUSG00000018567	Gabarap	1	91	97	73	92
chr11:69964779-69967885	ENSMUSG00000018569	Cldn7	1	8	21	15	37
chr11:69897352-69900987	ENSMUSG00000018570	2810408A11Rik	-1	7	4	6	1
chr11:69995777-70000009	ENSMUSG00000018572	Phf23	1	97	85	90	79
chr11:70010183-70015411	ENSMUSG00000018574	Acadvl	-1	19	26	20	15
chr12:117877982-118199043	ENSMUSG00000018581	Dnah11	-1	0	0	0	0
chr11:55469685-55504838	ENSMUSG00000018583	G3bp1	1	186	156	152	144
chr11:55446641-55461239	ENSMUSG00000018585	Atox1	-1	240	194	189	210
chrX:165129017-165327393	ENSMUSG00000018589	Glra2	-1	0	0	0	0
chr11:55394500-55423183	ENSMUSG00000018593	Sparc	-1	200	408	151	391
chrX:136757674-136780141	ENSMUSG00000018595	Glra4	-1	0	0	0	0
chr11:60728398-60732951	ENSMUSG00000018599	Mief2	1	9	10	11	10
chr5:119670669-119684724	ENSMUSG00000018604	Tbx3	1	82	30	78	45
chr9:7628231-7674979	ENSMUSG00000018620	Mmp20	1	0	0	0	0
chr9:7692090-7699585	ENSMUSG00000018623	Mmp7	1	0	0	0	0
chr11:104132855-104175523	ENSMUSG00000018634	Crhr1	1	0	0	0	0
chr11:84048041-84069261	ENSMUSG00000018648	Dusp14	-1	22	228	27	246
chr11:84078920-84129600	ENSMUSG00000018651	Tada2a	-1	58	60	55	62
chr11:11685003-11772926	ENSMUSG00000018654	Ikzf1	1	0	0	0	0
chr6:42584866-42597692	ENSMUSG00000018656	Tcaf3	-1	0	0	0	0
chr11:96937825-96943986	ENSMUSG00000018659	Pnpo	-1	18	16	19	11
chr11:113649169-113667054	ENSMUSG00000018661	Cog1	1	23	27	19	18
chr11:96789127-96808640	ENSMUSG00000018666	Cbx1	1	161	165	168	161
chr11:96907426-96916496	ENSMUSG00000018669	Cdk5rap3	-1	68	52	63	48
chr11:96849870-96861203	ENSMUSG00000018672	Copz2	1	1	4	3	2
chr11:102402985-102407946	ENSMUSG00000018677	Slc25a39	-1	235	206	183	180
chr11:96953341-96982959	ENSMUSG00000018678	Sp2	-1	32	22	29	24
chr11:84422855-84513522	ENSMUSG00000018697	Aatf	-1	68	56	63	51
chr11:84518284-84525535	ENSMUSG00000018698	Lhx1	-1	0	0	0	0
chr12:110601452-110666945	ENSMUSG00000018707	Dync1h1	1	203	231	152	199
chr11:113698172-113710017	ENSMUSG00000018727	Cpsf4l	-1	14	2	18	1
chr11:83294642-83302586	ENSMUSG00000018733	Pex12	-1	14	14	14	10
chr11:68821434-68871858	ENSMUSG00000018736	Ndel1	-1	21	47	20	48
chr11:68968131-68974365	ENSMUSG00000018740	Slc25a35	1	3	2	3	3
chr11:69765912-69784023	ENSMUSG00000018750	Zbtb4	1	0	0	0	0
chr11:69682577-69696098	ENSMUSG00000018752	Tnfsfm13	-1	2	1	1	0
chr11:69656697-69662642	ENSMUSG00000018761	Mpdu1	-1	143	120	140	111
chr11:69632990-69653297	ENSMUSG00000018765	Fxr2	1	107	78	81	78
chr2:73908447-73911326	ENSMUSG00000018770	Atp5g3	-1	602	607	607	589
chr11:69664213-69666153	ENSMUSG00000018774	Cd68	-1	26	34	20	38
chr11:69759890-69761968	ENSMUSG00000018776	Slc35g3	-1	0	0	0	0
chr8:46471037-46536051	ENSMUSG00000018796	Acsl1	1	12	14	9	10
[truncated: 48,602 more rows]

## Sheet: PB inhibitors RNA-seq
Supplementary Table S4
x	DMSO-1	DMSO-2	P30-1	P30-2	B30-1	B30-2	PB30-1	PB30-2
Gnai3	84	81	85	83	85	93	81	79
Pbsn	0	0	0	0	0	0	0	0
Cdc45	60	66	65	68	50	54	60	65
H19	45	13	29	12	31	10	20	8
Scml2	0	0	0	3	3	1	2	1
Apoh	0	0	0	0	0	0	0	0
Narf	6	10	8	6	11	6	10	12
Cav2	0	0	0	0	0	0	0	0
Klf6	113	88	95	73	92	86	81	54
Scmh1	20	21	17	20	20	29	23	29
Cox5a	496	409	474	452	428	450	495	484
Tbx2	0	0	0	0	1	0	0	0
Tbx4	0	0	0	0	1	0	1	0
Zfy2	0	0	0	0	0	0	1	0
Ngfr	34	25	43	38	27	16	24	19
Wnt3	0	0	0	0	0	0	0	0
Wnt9a	1	0	1	1	1	1	2	2
Fer	10	10	10	13	13	13	12	13
Xpo6	141	170	134	147	139	195	142	161
Tfe3	43	42	41	51	47	38	45	43
Axin2	17	26	25	43	30	37	42	57
Brat1	14	15	20	19	23	18	23	19
Gna12	53	37	43	40	54	48	54	46
Slc22a18	0	0	0	1	1	0	3	2
Itgb2l	0	0	0	0	0	0	0	0
Igsf5	0	0	0	0	0	0	0	0
Pih1d2	3	1	0	2	1	0	1	2
Dlat	69	58	50	56	55	64	64	54
Sdhd	164	184	176	176	175	149	163	174
Fgf23	0	0	0	0	0	0	0	0
Fgf6	0	0	0	0	0	0	0	0
Ccnd2	0	0	2	1	0	2	0	0
Gpr107	50	47	52	47	36	41	36	40
Nalcn	0	0	0	0	0	0	0	0
Btbd17	1	0	0	0	0	0	0	0
Slfn4	0	0	0	0	0	0	0	1
Th	0	0	0	0	0	0	0	0
Ins2	0	0	0	0	0	0	0	0
Scnn1g	0	0	0	0	0	0	0	0
Drp2	0	0	0	0	0	1	1	1
Tspan32	4	1	3	0	0	0	1	2
Lhx2	0	2	2	3	5	4	6	7
Clec2g	0	0	0	0	0	0	0	0
Gmpr	10	4	7	10	6	5	7	9
Glra1	0	0	0	0	0	0	0	0
Mid2	0	1	0	0	0	0	0	0
Trim25	62	66	58	62	55	54	44	50
Dgke	8	6	6	5	5	5	6	7
Scpep1	112	93	124	96	76	70	92	92
Mnt	17	19	25	22	17	18	19	15
Itgb2	3	1	0	0	0	0	0	1
Hddc2	37	44	41	45	39	37	39	35
Tpd52l1	25	24	28	28	20	23	28	25
Pemt	10	6	4	3	11	4	8	5
Cdh1	485	488	452	429	371	379	322	329
Cdh4	6	5	8	9	6	6	5	9
Ckmt1	18	11	16	13	14	11	21	12
Bcl6b	2	1	1	3	2	2	3	2
Clec10a	0	0	0	2	0	0	0	2
Alox12	1	0	0	0	1	0	0	1
Arvcf	17	15	23	14	22	18	26	23
Comt	24	22	28	25	33	25	32	22
Rtca	64	65	61	56	50	47	54	53
Dbt	17	17	20	16	22	15	16	17
Dazap2	55	54	66	58	55	63	57	69
Mcts1	35	24	28	23	17	23	17	26
Rem1	0	0	0	0	0	0	0	0
Rnf17	13	17	13	15	13	14	12	15
Trappc10	20	19	19	15	25	28	22	24
Ccm2	36	31	38	35	34	23	34	42
Wap	0	0	0	0	0	0	0	0
Tbrg4	150	171	129	145	152	147	143	159
Tmprss2	0	0	0	0	0	0	0	0
Mx1	0	0	0	0	0	0	0	0
Fap	0	0	0	0	0	0	0	0
Gcg	0	0	0	0	0	0	0	0
Ndufa9	101	108	118	106	100	109	102	103
Egfl6	6	5	7	5	3	2	4	4
Lck	11	6	9	11	13	7	6	3
Tssk3	0	0	0	0	0	0	0	0
Cttnbp2	3	2	3	1	2	1	1	3
Galnt1	46	45	53	47	49	52	49	50
Myf5	0	0	0	0	0	0	0	0
Mkrn2	50	35	40	48	55	48	46	59
Pparg	3	2	4	4	2	3	3	3
Raf1	177	166	160	158	153	166	165	195
2021-09-01	187	231	206	249	161	188	146	205
Pdgfb	0	0	1	0	0	0	0	2
Acvrl1	0	0	0	0	0	0	0	0
Grasp	16	10	20	19	14	12	14	13
Acvr1b	12	12	15	16	18	17	16	17
Tom1l2	10	9	9	7	9	11	9	8
Gpa33	50	26	49	39	28	14	26	18
Zfp385a	39	34	35	27	44	38	44	42
Itga5	71	94	54	76	42	54	32	38
Gabra2	0	0	0	0	0	0	0	0
Wdr77	148	164	165	166	131	152	156	171
Adora3	0	0	0	0	0	0	0	0
Atp5f1	296	314	298	310	307	313	308	313
Sox9	0	0	0	0	0	0	0	0
Hnrnpd	381	373	345	395	394	380	303	375
Dynlt1c	22	15	23	23	33	22	38	27
C1d	23	17	28	22	39	21	17	17
Gm2a	5	4	6	3	6	6	6	6
Krit1	42	38	48	44	40	45	49	43
Clcn4	2	5	2	5	5	7	4	5
Vmn2r88	0	0	0	0	0	0	0	0
Grm6	0	0	0	0	0	0	0	0
Sema4f	6	6	5	4	7	7	8	8
Hk2	165	175	164	171	140	142	110	109
Myo18a	26	30	34	26	23	23	20	20
Sez6	2	0	1	0	0	2	0	0
Haao	0	0	0	0	0	0	0	0
Cd52	1	0	3	0	0	0	0	0
Abhd15	6	0	0	1	0	1	1	0
Hoxb6	0	0	0	0	0	0	0	0
Loxl3	2	0	0	0	1	0	0	0
Tcl1b5	0	0	0	0	0	0	0	0
Btn1a1	2	1	1	0	1	0	0	0
Kat2b	25	22	33	28	23	20	22	18
Rab5b	42	33	44	38	41	37	40	36
Cryba1	0	0	0	0	0	0	0	0
Dnmt3l	197	209	179	172	147	143	136	136
Aire	4	3	2	2	3	3	2	2
Icosl	2	4	5	4	4	5	7	6
Spg7	50	62	60	76	49	63	59	73
Sult5a1	1	3	1	1	0	6	2	4
Rpl13	3938	4262	4280	4026	4351	4322	4370	4008
Chmp1a	106	91	115	99	108	105	119	130
Rpa1	199	224	204	228	179	221	188	229
Serpinf1	8	11	2	3	1	1	0	2
Tubgcp3	40	42	47	40	42	52	56	51
Oprm1	0	0	0	0	0	0	0	0
Polr3d	29	28	29	26	35	36	39	33
Tcf7	49	55	52	61	46	59	49	55
Ddx3x	259	275	274	295	262	289	270	281
Il12rb1	0	0	0	0	0	1	0	0
Slc5a5	2	3	2	2	2	1	3	0
Kcnn3	0	0	0	0	0	0	0	0
Usp32	19	16	20	21	26	19	24	23
Car4	0	0	0	0	1	0	0	1
Txnrd3	3	5	4	3	4	7	4	6
Fasl	0	0	0	0	0	0	0	0
Zfp512b	44	34	27	36	39	52	51	36
Dnajc5	60	52	59	54	50	49	48	50
Tpd52l2	70	70	70	79	69	89	69	83
Fmr1	50	46	51	48	59	59	67	58
Bcl11a	0	0	0	0	0	0	0	0
Il4	0	0	0	0	0	0	0	0
Pxmp4	6	4	6	5	17	8	4	7
Dlg3	11	27	12	12	16	10	14	12
Gnb1l	11	11	10	9	7	7	14	10
Dbh	0	0	0	0	0	0	0	0
Mmp11	13	14	22	17	8	12	23	19
Smarcb1	113	140	138	134	144	148	148	152
Vpreb3	0	0	0	0	2	0	0	0
Hip1r	3	4	7	3	11	5	11	10
Nsun5	32	34	30	24	38	36	30	33
Top1mt	3	2	3	4	4	5	3	4
Hoxa10	0	0	0	0	1	0	1	1
Hoxa4	0	0	0	0	0	0	0	0
Gm38393	11	6	7	7	7	8	7	7
Mmp14	16	15	15	13	7	9	8	6
Slc7a7	19	16	15	18	9	11	12	15
Oxa1l	85	79	86	81	82	81	82	79
Heatr6	18	15	16	16	17	19	17	15
Ccl3	0	0	0	1	0	0	0	0
Wfdc18	0	0	0	0	0	0	0	0
Icam4	1	0	0	0	0	0	3	0
Ilf2	176	176	168	184	178	164	154	170
Chtop	167	189	177	168	174	173	159	164
Snapin	36	30	38	31	33	32	31	34
S100a4	0	0	0	0	0	0	3	0
S100a3	10	11	8	2	13	7	1	0
S100a5	0	0	0	0	0	0	0	0
S100a6	387	151	315	108	252	99	148	51
Scn4a	0	0	0	0	0	0	0	0
Icam2	0	0	0	0	0	0	0	0
Mapk7	31	36	43	34	34	33	41	34
Epn2	23	20	27	23	25	26	22	25
B9d1	26	35	22	26	31	28	24	30
Sec24b	54	54	56	42	70	70	66	67
N4bp3	21	19	20	18	17	13	19	15
Rmnd5b	32	26	28	29	35	32	34	31
Nhp2	292	297	290	266	236	238	225	200
Vps9d1	23	14	13	17	14	27	17	21
Zfp276	19	15	15	21	15	19	19	25
C1ql4	0	0	0	0	1	1	0	2
Mfsd10	116	119	136	111	127	106	119	116
Luzp1	40	43	40	43	44	48	44	47
Slc13a2	2	0	0	0	0	0	0	0
Kctd10	57	56	58	54	56	52	50	41
Poldip2	87	71	86	86	76	76	78	70
Sebox	0	0	0	0	0	0	0	0
Ift20	36	40	40	44	35	48	48	35
Col6a1	0	0	0	0	0	0	0	0
Pcbp3	7	8	7	8	7	9	14	13
Lgals9	4	1	4	1	3	0	3	4
Araf	57	61	51	49	64	57	49	55
Cfp	9	7	8	4	6	5	10	4
Timp1	194	191	154	119	113	115	81	59
Uxt	26	23	26	34	25	31	23	22
Cnnm3	18	18	20	16	24	19	29	31
Lman2l	8	13	13	14	12	11	17	15
Mcm3ap	121	102	107	82	147	159	143	131
Pcnt	71	68	84	89	97	85	98	92
Ftcd	0	0	0	0	0	0	0	0
Mxd1	3	3	2	2	4	2	4	4
Gmcl1	27	21	27	25	23	24	30	25
Snrnp27	54	50	62	72	72	66	65	67
Oas1c	0	0	0	0	0	0	1	0
Oas1h	0	0	0	0	0	0	0	0
Ocrl	22	22	26	25	24	23	28	31
Calm1	189	205	186	195	181	202	217	191
Agpat3	23	22	44	31	41	33	38	27
Slc26a3	0	0	0	0	0	0	0	0
Sema6b	2	1	2	2	3	2	4	4
Uhrf1	284	316	288	335	267	293	250	284
Dpp9	41	41	37	42	42	49	39	44
Ramp2	1	0	1	1	3	1	2	1
Lsr	19	15	17	12	15	17	15	15
Gramd1a	29	27	28	28	24	20	27	25
Hpn	1	2	3	2	4	2	1	2
Gabrg1	0	0	0	0	0	0	0	0
Ckb	759	580	771	604	746	547	806	591
Sp1	55	61	57	53	61	65	57	55
Itgb7	2	1	2	3	1	1	2	0
Myg1	54	67	62	52	49	53	48	63
Rarg	17	19	24	20	17	15	20	18
Pfdn5	99	97	111	107	86	112	124	110
Efnb2	13	15	8	14	25	25	17	16
Rrp15	94	86	83	82	73	90	74	81
Rnd2	16	14	18	14	15	19	17	14
Srr	3	3	5	1	7	5	2	4
Sync	1	2	1	0	2	0	2	0
Fndc5	2	0	0	0	0	0	0	0
Acp5	8	11	10	12	7	15	10	7
Cnn1	0	3	0	2	2	4	2	4
Fbxo9	22	14	14	22	24	24	22	18
Vps50	34	29	32	34	24	29	38	34
Hars	90	93	88	84	71	97	88	89
Zmat2	81	73	64	68	71	71	65	76
Ube2c	509	530	501	459	486	444	423	451
Smg5	112	142	109	131	120	137	125	129
Cct3	486	477	504	507	437	438	426	430
Glmp	72	85	91	71	66	81	94	86
Mef2d	62	53	44	40	51	44	40	39
Tmem79	8	8	7	8	4	3	3	2
Snd1	90	91	95	105	107	103	111	120
Col18a1	99	92	89	90	88	73	69	78
Slc19a1	17	27	17	16	19	26	23	15
Kpnb1	430	469	395	456	423	482	386	425
Npepps	122	114	106	106	102	118	101	108
Tbx21	0	1	2	2	0	2	2	3
Mrpl10	96	92	104	94	94	80	97	102
Cyp51	26	28	32	36	31	30	39	48
Tcf25	225	249	211	240	247	259	234	263
Tubb6	129	138	100	120	164	175	151	139
Def8	68	74	75	63	70	62	65	58
Meox1	0	0	0	0	0	0	0	0
Sost	0	0	0	0	0	0	0	0
Nkx2-1	0	0	0	0	0	0	0	0
Pax9	0	0	0	0	0	0	0	0
Irx2	13	8	10	9	16	15	15	17
Col1a1	1	0	0	0	0	0	1	0
Itga3	61	75	35	40	36	39	18	16
Sgca	0	0	0	0	0	0	0	0
Dlx3	0	0	0	0	0	0	0	0
Foxm1	111	117	106	113	91	104	83	96
Itfg2	20	24	23	27	41	27	43	37
Nrip2	0	0	0	0	0	0	0	0
Tulp3	54	46	54	55	43	45	47	46
Gtf2h4	48	39	42	43	44	41	45	41
Tubb5	1657	1950	1644	1904	1602	1838	1626	1834
Ell2	36	40	31	34	32	37	28	31
Jup	120	94	111	96	117	84	95	76
Fkbp10	5	4	1	3	4	2	3	0
Klhl10	0	0	0	0	1	0	1	0
Mnx1	0	0	0	0	0	0	0	1
Nom1	18	28	20	31	22	13	11	22
Ergic1	98	95	68	86	63	61	57	62
Tnk1	7	4	7	4	6	2	4	4
Acap1	6	5	7	7	6	5	2	6
Tcea3	37	65	49	64	37	43	40	52
Csn3	3	3	4	4	0	2	1	0
Ifrd1	72	43	55	59	66	70	46	43
Stk38l	18	19	16	17	20	15	18	18
Brpf1	32	33	26	34	31	33	32	39
Akr1b3	455	525	417	485	437	518	437	463
Hoxc13	6	6	6	5	10	11	18	12
Hoxc11	0	0	0	0	0	0	0	0
Hoxc8	0	0	0	0	0	0	0	0
Hoxc6	2	0	0	1	1	0	0	2
Gstt1	0	0	1	4	1	0	2	0
Gstt3	5	4	6	4	3	7	4	5
Ddt	98	93	112	100	104	105	100	114
Tat	0	0	0	0	0	0	0	0
Marveld3	1	1	2	0	1	1	2	0
Ddx18	195	176	172	165	180	161	172	192
Ubl3	57	60	51	50	58	61	58	57
Gramd3	1	0	1	0	3	3	1	3
Eef1e1	89	91	85	86	73	82	87	74
Akt1	47	34	40	36	47	47	39	46
Cldn15	1	0	0	0	0	0	0	0
Il16	0	0	0	0	0	0	0	0
Tcirg1	30	21	21	23	16	15	15	23
Naglu	1	1	1	1	1	2	1	2
Coasy	21	16	21	23	19	19	28	33
Smo	17	24	20	19	17	27	17	24
Tspan33	2	1	2	2	3	4	3	6
Crnkl1	45	48	47	49	53	48	52	47
Rin2	2	2	2	2	3	2	3	3
Folh1	0	0	0	0	0	0	0	0
Chordc1	46	55	64	43	47	48	33	56
Rtcb	130	136	138	147	141	144	149	132
Pwp1	73	74	75	74	88	82	77	80
Fbxo7	14	9	13	11	15	16	14	16
Capns1	711	658	618	647	543	527	475	444
Lrp3	3	5	4	4	5	8	12	9
Dsg4	0	0	0	0	0	0	0	0
Evx2	0	0	0	0	0	0	0	0
Hoxd13	2	1	1	1	5	2	4	5
Hoxd12	0	0	0	0	0	0	0	0
Folr1	137	116	127	105	74	77	94	69
Clpb	66	70	86	83	83	85	93	80
2021-09-07	125	111	127	112	126	124	121	117
Zdhhc4	52	52	62	50	61	51	60	55
Rac1	224	208	240	214	250	205	226	196
Nup214	90	99	74	102	82	103	76	102
Aif1l	2	3	1	2	3	4	2	3
Cpa3	0	0	0	0	0	0	0	0
Ltbp1	6	11	14	11	9	13	8	13
Ugp2	14	16	16	18	20	14	20	18
Kcnh6	0	1	1	0	0	0	0	0
Trmt1	187	188	166	216	182	163	174	167
Nacc1	213	243	210	256	191	218	197	215
Nfix	1	2	2	3	2	4	2	2
Slc1a5	39	46	53	57	41	57	75	73
Uba1	340	339	350	378	354	332	336	354
Vwf	1	1	1	0	1	1	1	0
Siae	5	4	7	4	7	4	5	7
Vsig2	1	2	1	2	0	1	2	1
Esam	2	0	0	0	0	0	3	1
Spa17	3	2	0	0	0	1	0	1
Fam50a	59	56	65	71	56	55	71	50
Emd	133	98	106	105	111	95	107	87
Taco1	20	24	16	18	19	20	14	11
Grik3	19	12	21	17	10	6	10	8
Gria3	0	0	0	0	1	0	0	1
Npas1	0	0	0	0	0	0	0	0
Sipa1l2	43	57	35	42	42	44	35	37
Ap4e1	10	12	12	12	12	15	13	16
Blvra	10	7	11	17	10	12	13	14
Pdzd4	13	12	12	17	13	11	12	9
Srpk3	0	0	0	0	0	0	0	0
Idh3g	170	158	145	168	166	158	139	159
Pnck	4	2	2	2	3	0	1	1
Ssr4	128	95	125	115	95	82	79	76
Bcap31	144	123	138	115	106	91	112	96
Fam98a	35	40	35	39	46	42	43	43
Ltbp2	0	0	0	0	0	0	0	0
Kmt2a	48	61	48	46	63	53	42	46
Ift46	118	79	101	84	72	76	100	73
Tmem25	2	0	1	0	2	1	1	1
Cd3g	2	0	2	3	4	2	0	2
Trappc6a	10	9	13	11	6	7	17	10
Supt6	83	87	77	89	81	83	84	81
Spag5	60	54	63	60	66	53	57	59
Foxn1	3	3	0	1	1	0	0	0
Unc119	45	30	34	33	48	31	36	27
Rab34	28	41	24	23	22	29	28	28
Sdf2	28	39	47	35	40	40	47	42
Ccne1	143	175	127	175	119	154	127	148
Hsf2bp	53	73	61	72	57	51	39	56
Bbc3	21	18	23	17	33	25	26	36
Mybpc3	0	0	0	0	0	0	0	0
Psmc3	273	282	280	255	258	259	242	248
Acp2	12	8	9	10	10	9	10	14
Rapsn	6	2	4	1	3	2	2	5
Slc39a13	13	11	17	15	18	11	12	9
Celf2	2	2	3	4	3	4	2	2
Nr1h3	4	1	5	0	1	1	2	0
Ddb2	7	14	17	10	13	10	14	12
Spi1	2	1	0	0	1	1	0	0
Sf3a1	141	149	135	156	137	135	137	141
Stat6	13	5	11	13	13	6	10	10
Clgn	3	3	4	3	3	3	5	3
Napsa	0	0	0	0	0	0	0	1
Vrk3	36	24	36	31	34	34	48	27
Smg9	26	24	25	32	33	34	36	41
Paxip1	57	65	59	57	67	62	54	67
Rmnd5a	44	41	49	38	53	42	55	52
Mov10	56	69	66	64	53	52	63	52
Ppm1j	13	26	15	16	26	17	10	13
Rhoc	34	30	33	39	22	24	16	19
Prr27	0	0	0	0	0	0	0	0
Tead3	15	9	9	9	10	13	8	14
Ppard	20	15	22	19	23	21	29	16
Def6	32	28	36	26	41	40	38	35
Peg3	38	31	33	28	63	61	61	63
Zim1	0	1	1	1	1	1	0	1
Metrn	44	43	42	38	32	30	21	23
Lmf1	10	9	12	12	7	9	14	9
Narfl	24	31	31	27	28	26	20	18
Angptl4	12	14	13	16	7	12	7	9
Dbf4	122	106	127	124	113	100	122	130
Daxx	79	101	92	98	77	63	69	74
Cd320	62	57	55	64	71	53	58	61
[truncated: 50,192 more rows]
