# Supplementary material for: H3K27ac mediated SS18/BAFs relocation regulates JUN induced pluripotent-somatic transition
Source: Cell Biosci. 2022 Jun 16;12:89. doi: 10.1186/s13578-022-00827-1 (PMC9204951; doi:10.1186/s13578-022-00827-1)
Supplement: Supplementary file 12 — Additional file 12. ATAC-seq TSS binding sites data in this study. [file 13578_2022_827_MOESM12_ESM.xlsx]

## Sheet: ATAC-seq
Supplementary Table S5		TSS -/+ 10kb
PO	POU	CO1	CO2	CO3	POD	OC1	OC2	OC3
Gnai3	H19	Wnt9a	Fer	Itgb2	Cdc45	Scpep1	Hddc2	Tfe3
Cdc45	Narf	Xpo6	Sdhd	Dynlt1c	H19	Dynlt1c	2021-09-01	Dgke
H19	Klf6	Tfe3	Dbt	Agpat3	Klf6	Dlg3	Icosl	Acvr1b
Narf	Ngfr	Axin2	Sox9	Cct3	Ngfr	Mrpl10	Tubgcp3	Gm38393
Klf6	Wnt9a	Gpr107	Serpinf1	Eef1e1	Wnt9a	Cyp51	Ube2c	Mmp14
Scmh1	Xpo6	Scpep1	Ocrl	Mdp1	Axin2	Pwp1	Cyp51	Slc7a7
Cox5a	Tfe3	Mnt	Agpat3	Ndufb2	Trim25	Braf	Capns1	Epn2
Ngfr	Axin2	Itgb2	Smg5	Rabac1	Scpep1	Atg4d	Nacc1	Poldip2
Wnt9a	Gpr107	Dbt	Mef2d	Supt5	Cdh1	Il17ra	Armc6	Sp1
Fer	Dgke	Dazap2	Tmem79	Ciao1	Cdh4	Bcam	Cse1l	Npepps
Xpo6	Mnt	Ccm2	Npepps	Tfam	Dazap2	Mrpl4	Cnot11	Tubb6
Tfe3	Itgb2	Galnt1	Capns1	Ikbkg	Mcts1	Sgce	Ap1m2	Itga3
Axin2	Cdh1	Mkrn2	Sdf2	Ripk4	Lck	Cs	Cacnb3	Jup
Brat1	Lck	Raf1	Hsf2bp	2610507B11Rik	Raf1	Naa60	Crot	Tcea3
Gna12	Mkrn2	Zfp385a	Slc39a13	Tsacc	2021-09-01	Etv2	Itpkc	Akr1b3
Dlat	Gpa33	Itga5	Dhrs1	Mplkip	Grasp	Gmnn	Nfat5	Ubl3
Sdhd	Itga5	Sox9	Golga2	Rps5	Acvr1b	Sod2	Stat3	Crnkl1
Ccnd2	Sox9	C1d	Ykt6	Tctex1d2	Tom1l2	Neu1	Psap	Pwp1
Gpr107	Hk2	Myo18a	Baz1b	Wdfy2	Gpa33	0610009B22Rik	Ndrg2	Folr1
Gmpr	Myo18a	Loxl3	Timmdc1	Setdb1	Zfp385a	Rdh13	Map2k1	Grik3
Trim25	Btn1a1	Btn1a1	Il17ra	Ppfibp1	Itga5	Tnpo1	Slc1a3	Fam98a
Dgke	Kat2b	Kat2b	Med25	Mtif3	Wdr77	Cars	Nid1	Trappc6a
Scpep1	Rab5b	Aire	Rab8a	Nbr1	Atp5f1	Nanog	Kit	Ppard
Mnt	Zfp512b	Chmp1a	Hmgn2	Brca1	Sox9	Cox6c	Tomm40l	Abhd3
Hddc2	Tpd52l2	Serpinf1	Car11	Rab5a	Dynlt1c	Surf2	Apoa2	Ykt6
Tpd52l1	Mmp11	Tubgcp3	Supt5	Chd3	Hk2	Trappc2l	Kctd20	Adgre5
Cdh1	Smarcb1	Tcf7	Taf6l	Plod1	Kat2b	Galns	Arpc2	Arrdc2
Cdh4	Mmp14	Dnajc5	Gstm7	Rwdd1	Aire	Nolc1	Nphs1	Cdkn1b
Arvcf	Chtop	Hip1r	Map3k20	Fgd6	Ddx3x	Atf6b	Pknox1	Cnot11
Rtca	S100a4	Gm38393	Psap	Herc4	Tpd52l2	Arnt	Acot13	Abcf3
Dbt	S100a3	Snapin	Ptpn6	Trim11	Mmp11	Surf1	Gatad1	Eif2b5
Dazap2	S100a6	S100a4	Ndrg2	Ccdc117	Smarcb1	Ncapg	Ubqln4	Mrpl4
Rnf17	Epn2	S100a6	Myo9b	2021-09-04	Mmp14	Psmd3	Nav1	Glg1
Trappc10	Kctd10	Sec24b	Srpk1	Mfap3	Slc7a7	Rab11fip4	Cdk9	Fcgrt
Ccm2	Timp1	Pcbp3	Pex5	Fam114a2	Ilf2	Ttpal	Fpgs	Crtc1
Tbrg4	Mxd1	Araf	Mprip	Id2	Chtop	Rhot1	Ifrd2	Fam162a
Ndufa9	Hpn	Timp1	Igf1r	Ankfy1	B9d1	Pitpna	Rbm25	Etv1
Egfl6	Ckb	Cnnm3	Bcas2	Mink1	N4bp3	Myo1b	Phlda2	Eno2
Lck	Sp1	Mcm3ap	Ranbp1	Kat2a	Rmnd5b	Copz2	Atp6v0d1	Lpcat3
Galnt1	Rnd2	Agpat3	Metap1	Pitrm1	Vps9d1	Cpsf4l	Slc41a1	Bid
Mkrn2	Fndc5	Uhrf1	Smpd4	Ppp4r4	Zfp276	Nars2	Sh3bp5l	Prcc
Raf1	Cnn1	Dpp9	Ephb3	Fdft1	Mfsd10	Ltv1	Rnf170	Dtx2
2021-09-01	Fbxo9	Pfdn5	Tuft1	Cap2	Luzp1	Tnfaip3	Tvp23b	Rasa4
Grasp	Vps50	Rrp15	Eps15l1	Ankra2	Araf	Mtfr2	Cacybp	Senp3
Acvr1b	Smg5	Fndc5	Aamp	Cdadc1	Timp1	Pex7	Yes1	Nid1
Tom1l2	Mef2d	Acp5	Tfpt	Utp23	Cnnm3	Mum1	Npdc1	Por
Gpa33	Tmem79	Cnn1	Mvd	Csnk1e	Mcm3ap	Tmbim4	Hmgb3	Cs
Zfp385a	Snd1	Hars	Rundc3a	Apod	Pcnt	Irak3	Endog	Metap1
Itga5	Kpnb1	Ube2c	Snai3	Snx4	Gmcl1	Dip2a	Mocs2	Apc
Wdr77	Tubb6	Cct3	Gtf2h1	Pdia5	Snrnp27	Wdr82	Lama5	Rcn1
Atp5f1	Col1a1	Def8	Sulf2	Rttn	Calm1	Mrnip	Mtif3	Trap1
Sox9	Foxm1	Col1a1	Tinf2	Guca1b	Gramd1a	Med7	Taok1	Dhx34
Hnrnpd	Itfg2	Itga3	Ift43	Taf11	Ckb	Hormad2	Stk4	Calcoco2
Dynlt1c	Tulp3	Ell2	Prpf31	Anks1	Sp1	Cnot8	Tomm34	Ttc5
C1d	Jup	Ergic1	Vps72	Dsc2	Rarg	Znhit3	Ksr1	Tmem147
Krit1	Fkbp10	Tcea3	Pttg1ip	Tmem132a	Rnd2	Fkbp1b	Zkscan6	Susd2
Hk2	Ifrd1	Ifrd1	Mcu	Cpt1a	Cnn1	Dus4l	Cbx1	Neurl1a
Myo18a	Akr1b3	Ubl3	Snap47	Zdhhc6	Fbxo9	Tlk2	Copz2	Rbm14
Loxl3	Hoxc13	Smo	Lmbr1	Sema4g	Smg5	Ube2g1	Rad51d	Saal1
Btn1a1	Ubl3	2021-09-07	Brf1	Mrpl43	Cct3	Coro6	Fmc1	Cnp
Kat2b	Akt1	Rac1	Fuz	Twnk	Tmem79	Blmh	Fbxo5	Ctnnb1
Rab5b	Tcirg1	Nacc1	Sptbn4	Maged2	Kpnb1	Scrn2	Cdk1	Pole
Aire	Coasy	Grik3	Tnpo3	Dctn2	Npepps	Acly	Sgk1	Gtpbp3
Icosl	Capns1	Sipa1l2	Gfod2	Eif4a3	Mrpl10	Ccdc43	Ifngr1	0610009B22Rik
Spg7	Folr1	Pnck	Ptprs	Homer2	Tcf25	Ttc8	Usp44	Phox2a
Rpl13	Rac1	Trappc6a	Zfp651	Cd55	Col1a1	Zfp36l1	Mypn	1700109H08Rik
Chmp1a	Aif1l	Supt6	Hps5	Stx6	Foxm1	Srsf5	Rab1a	Ubqln4
Rpa1	Grik3	Unc119	Dguok	Rbms1	Itfg2	Net1	Wdr82	Tmem184b
Tubgcp3	Sipa1l2	Sdf2	Chfr	Ube2e3	Tulp3	2010107E04Rik	Glyctk	Srp14
Polr3d	Blvra	Ccne1	Gata2	Haus2	Gtf2h4	Gpr137b	Fbxw11	Fxyd5
Tcf7	Ift46	Psmc3	Edf1	Smox	Tubb5	Sptlc1	Nudcd2	Pou6f1
Ddx3x	Slc39a13	Sf3a1	Ubl4a	Ahcy	Tnk1	Txndc15	Hmmr	Rps25
Slc5a5	Ddb2	Smg9	Clpx	Kpna4	Tcea3	2210016F16Rik	Med7	Mrpl52
Usp32	Smg9	Tead3	Atf6b	Casp6	Brpf1	Ndufs6	Ascc2	Kdelr3
Zfp512b	Mov10	Ppard	Bola1	Plrg1	Hoxc13	Mrpl36	Btg2	Mplkip
Dnajc5	Rhoc	Metrn	Adss	Zbtb7b	Ddx18	Aggf1	Pdia6	Adgrl1
Tpd52l2	Ppard	Narfl	Actr8	Hormad1	Ubl3	Ap3b1	Ddx52	Atp6v0d1
Fmr1	Def6	Dhrs1	Diexf	Fktn	Capns1	Kif2a	Rffl	Ly6g6e
Pxmp4	Metrn	Tmem161a	Ctsz	Slc35d1	Folr1	Depdc1b	Rnf135	Cox6c
Dlg3	Narfl	Borcs8	Ppdpf	Cap1	Clpb	Vdac2	Nt5c	Piezo1
Gnb1l	Angptl4	Ranbp3	Taok1	Kif2c	Zdhhc4	Golph3	Acox1	Ankrd52
Mmp11	Daxx	Bmp8b	Nlk	Mknk1	Rac1	Slc38a2	Ten1	Rbsn
Smarcb1	Borcs8	Use1	Wfdc2	Mecr	Nup214	Hdac7	Ube2o	Mrps25
Hip1r	Slc25a42	Ocel1	Ddx27	Dffa	Uba1	Atp13a3	Coro6	Tbp
Nsun5	Snx9	Ndufb2	Mafk	Pex14	Fam50a	Adck5	Ntn1	Psmb1
Gm38393	Ranbp3	Rgs20	Ywhab	P2rx7	Grik3	Zbtb11	Acly	Elmo3
Mmp14	Nr2f6	Tchp	Ksr1	Camkk2	Sipa1l2	Cep97	Pole2	Efr3a
Slc7a7	Use1	Tiam1	Cuedc1	Rnf34	Ap4e1	Rabl2	Rtn1	Arnt
Oxa1l	Ocel1	Golga2	Chd3	Stra8	Pdzd4	Mzt2	Vti1b	Prune1
Heatr6	Prpf6	Uck1	Cbx1	Csrp3	Pnck	Pla2g10	Tmed10	Ppil4
Ilf2	Tchp	Axl	Rad51d	Gas2	Trappc6a	Arl6	Esrrb	Cnih1
Chtop	Tiam1	Ccdc97	Cxcl16	Thap12	Supt6	Osbpl11	Nsd1	Med28
Snapin	Slc9a3r2	Cse1l	Med11	Gla	Rab34	Zfp148	Naa35	H2afy
S100a4	Puf60	Naa20	Dalrd3	Cetn2	Sdf2	Itsn1	Agtpbp1	Adss
S100a6	Axl	Fkbp7	Nop9	Nsdhl	Hsf2bp	Smarcd1	Aggf1	Stard13
Mapk7	Ccdc97	Plekha3	D8Ertd738e	Fam3a	Psmc3	Csad	Jmy	Nt5c3b
Epn2	Prkra	Ykt6	Aig1	Panx1	Slc39a13	Wrb	Ptprg	Ttpal
B9d1	Jag2	Baz1b	Tnfaip3	Adat1	Smg9	Rps6ka2	Bmp4	Etv4
Sec24b	Nudt14	Mrpl2	Lims1	Aplp2	Mov10	Chd1	Capn7	Ksr1
N4bp3	Tmem39a	Chaf1a	Psen1	Oaf	Ppm1j	Aars2	Spryd7	C1qbp
Rmnd5b	Pla1a	Tmem39a	Map7	Tcf12	Rhoc	Cnpy3	Tdh	Appbp2
Nhp2	Nab1	Timmdc1	Sgpl1	Clk3	Tead3	Guca1a	Cdadc1	Cenpv
Vps9d1	Adgre5	Il17ra	Unc5b	Tpcn1	Ppard	Pim1	Nup155	Cpsf4l
Zfp276	Lamb1	Lamb1	Tbk1	Pdxk	Def6	Lrpprc	Ripk3	Atp5g3
Mfsd10	Pnkp	Ap2a2	Ndufs7	Camkv	Dbf4	E4f1	Brix1	Rars
Luzp1	Med25	Med25	Adarb1	C330027C09Rik	Daxx	Hn1l	Rad1	Irf1
Kctd10	Klf4	Apoc2	Ppp2ca	Pfkm	Cd320	Npc1	Dpys	Ywhah
Poldip2	Elf3	Klf4	Hspa4	Senp1	Irf9	Lox	Khdrbs3	Ubb
Ift20	Stk11	Rab8a	Canx	Abhd10	Borcs8	Cndp2	Mtss1	Rcn3
Pcbp3	Slc2a3	Hmgn2	Nefh	Mks1	Snx9	Zfp91	Csnk1e	Katna1
Araf	Foxj2	Stard3nl	Arf5	Brip1	Ndufa11	Ankrd1	Twf1	Lrp11
Cfp	Irf3	Pafah1b2	Srebf1	Eda2r	Use1	Mlana	Pmm1	Cep57l1
Timp1	Bcl2l12	Sri	Elac2	Tmem109	Dyrk1b	Tjp2	Sharpin	Mical1
Uxt	Ccdc94	Sh3gl1	Amz2	Tmem127	Prpf6	Scyl1	Maf1	Dusp6
Cnnm3	Dvl3	Btbd2	Mettl2	Secisbp2l	Tsc2	Fasn	Hgh1	Kitl
Lman2l	Abcf3	Abhd17a	Med31	Cdcp1	Slc9a3r2	Dnmbp	Pla2g10	Sgk1
Mcm3ap	Eif2b5	Cacnb3	Ube2o	Vezt	Ccdc97	Ptprj	Cmss1	Map7
Pcnt	Cyth2	Ddx23	Txndc17	Metap2	Pdcd2l	Chid1	Dlg1	Usp44
Mxd1	Sult2b1	Grik5	4933427D14Rik	Clcn7	Clpp	Bach1	Itsn1	Rufy2
Gmcl1	Car11	Rabac1	Pik3r5	Topors	Alkbh7	Alkbh8	Sncg	H2afy2
Ocrl	Mrpl4	Etv3	Krt19	Scd1	Prkra	Ubxn4	Zfp605	Unc5b
Calm1	Abhd17a	Fcgrt	Sel1l	Rapgef6	Fkbp7	Polr1b	Pisd-ps2	Ddit4
Agpat3	Fkbp11	Paf1	Trappc6b	Kdf1	Plekha3	Rbl1	Slc29a1	Tcf3
Uhrf1	Pld3	Med29	Ralgapa1	Zfp60	Baz1b	Ncoa3	Brd4	Frs2
Dpp9	Fcgrt	Pex19	Gstz1	Tmem33	Mrpl2	Gpatch4	Twsg1	Cobl
Lsr	Paf1	Prodh	Vrk1	Pdss2	Mea1	Fbxw7	Cox7a2l	Sar1b
Gramd1a	Med29	Ier3	Zfp36l1	C1s1	Kdelr1	Mrto4	Ccny	Vdac1
Hpn	Ddr1	Klc4	Srsf5	Med30	Tmem143	Adgrb2	3110002H16Rik	Tns3
Ckb	Ier3	Ercc1	Psmc1	Mboat1	Btbd6	Slc30a2	Pmaip1	Pes1
Sp1	Ercc1	Homer3	Gdi2	Vill	Qtrt1	Gpatch3	Cyb5a	Osbp2
Myg1	Homer3	Rnf215	Ptch1	Fam117a	Adprh	Sesn2	Fam111a	Rtn4
Rarg	Rnf215	Kpna6	Srd5a1	Pcsk1n	Tmem39a	Cd38	Ankrd1	2021-09-04
Pfdn5	Rps6ka1	Itpkc	Med10	Tax1bp3	Pla1a	Acox3	Dpf2	Smg8
Efnb2	Ciao1	Coq8b	Ocln	Akap9	Mcm2	Pgm1	Nt5c2	Ubxn2a
Rrp15	Itpkc	Mast2	Arhgef28	Wdr43	Tpra1	Tmem165	Afap1l2	Bcap29
Rnd2	Coq8b	Dnase2a	Crhbp	Gcn1l1	Arrdc2	Kdm2b	Fasn	Klf11
Srr	Fam162a	Nfat5	Trappc13	Utp15	Timm44	Wasf3	Btrc	Sec14l1
Fndc5	Gstm5	Dnaja3	Trim23	Pdcd7	Ap2a2	Ing3	Ldb1	Coro6
Acp5	Gstm7	Wars2	Samd4	Cox10	Pnkp	Klhdc10	Flnb	Ntn1
Cnn1	Col5a3	Utp20	Ktn1	Flad1	Med25	Nt5c3	Sat1	Acly
Fbxo9	Ppan	Bid	Kpna3	Acad12	Bcam	Abcg2	Rabgef1	Gtf2a1
Vps50	Etv1	Ppp1cc	Pibf1	Commd10	Clptm1	Recql	Dnajc14	Ttc8
Hars	Psap	Coro1c	Pdlim2	Gm6741	Relb	Golt1b	Dctn2	Psma6
Zmat2	Atn1	Mettl17	Sftpc	Setx	Apoe	Rad18	Syce1	Mnat1
Ube2c	Phb2	Arhgef18	Bmp1	Ccdc141	Apoc2	Mtmr14	Podxl	Pigh
Smg5	Emg1	Sgce	Itm2b	Rln3	Cdkn1b	Atg7	Get4	Gtpbp4
Cct3	Lpcat3	Chn2	Golph3	Lhfpl2	Hmgn2	Nipa2	Terf1	9030617O03Rik
Glmp	Atp6v1f	Myo9b	Brd1	2410002F23Rik	Elf3	Blm	Gsta3	Chga
Mef2d	Clcn3	Mtfp1	Mief1	Hnrnph2	Efna2	Zfp626	Bard1	Gcnt2
Tmem79	Cul3	Dgkq	1810013L24Rik	Lce3c	Ppp5c	Nucb2	Tuba4a	Spin1
Snd1	Il11	Chmp2b	Apod	Gjb2	Cdk12	Rabep2	Dnajb2	Wrnip1
Col18a1	Bid	Ap1s1	Zcrb1	Fam83h	Foxj2	Acer3	Thap4	Snrnp48
Slc19a1	Ralb	Mapk13	Crybg3	Emc6	Dgcr2	Prr14	Atg4b	Glrx
Kpnb1	Ppp1cc	Dtx2	Klhl22	Bri3	Irf3	Ate1	Asb1	Tert
Npepps	Coro1c	Hspb1	Igsf11	Gm5124	Bcl2l12	Slc25a14	Tfcp2l1	Hexb
Mrpl10	Mettl17	Cstb	Setd4	Suclg1	Mpnd	Gpc4	Slc45a3	F2rl1
Cyp51	Arid3b	Cd44	Kansl2	Traf7	Car11	Acsl4	Prrg4	Pdhb
Tcf25	Polr2e	Eif2ak4	Atf1	Tprkb	Hck	Rbpms	Tcp11l1	Plpp1
Tubb6	Ap1s1	Ndrg1	Slc4a8	Kctd18	Keap1	Sap30	Wdr76	BC067074
Def8	Srpk1	Prdx2	Calcoco1	Rbbp4	Ap1m2	Slc10a7	Rpusd2	Kat6b
Irx2	Hdgf	Polr2a	Rfc2	Zbtb8os	Btbd2	Tmem38a	Gins1	Glud1
Col1a1	Map2k1	Plekha8	Bsg	Zfp980	Csnk1g2	Slc27a1	Gnas	Zswim8
Itga3	Zp3	Ripk4	Serinc2	Ccser2	Abhd17a	Mast3	Sall4	Lats2
Foxm1	Hspb1	Slc1a3	Pisd-ps2	Hipk2	Mob3a	Vps4a	Car2	Cdadc1
Itfg2	Mri1	Msh6	Rps6ka2	Zfp599	Fkbp11	Wwp2	Mrgbp	Pbk
Tulp3	Cstb	Mcm5	Slc37a1	S100a7a	Ddx23	Rexo2	Clcc1	Pibf1
Gtf2h4	Pex5	Mprip	Clip4	Brpf3	Pld3	Fez1	Hax1	Slc39a14
Tubb5	Cd44	Celf1	Ehd3	Dzip3	Rab3b	Sltm	Tspan5	Rcbtb2
Ell2	Wdr1	Igf1r	Slc30a6	Tank	Nosip	Crabp1	Ddah1	Med4
Jup	Ndrg1	Zfp592	Mcfd2	4931406P16Rik	Rps11	1700017B05Rik	Ndufaf4	Uchl3
Fkbp10	Txn2	Psmd4	Hn1l	Wdr35	Dusp3	Tspan3	Rngtt	Fbxl3
Nom1	Mcm5	Snx6	Sap130	Unc93a	Slc25a1	Plscr1	Zfp37	Nup155
Ergic1	Hmox1	Kit	Thoc1	Slc4a5	Ddr1	Atp2c1	Ubap1	Golph3
Tnk1	Ddx39	Tomm40l	Npc1	Aard	Klc4	Prkar2a	Atg4c	Rai14
Acap1	Dnajb1	Apoa2	Nr3c1	Fryl	Homer3	Slc25a20	Echdc2	Stk3
Tcea3	Por	Bcas2	Arap3	Hpcal1	Rnf215	Mier3	Tnfrsf8	Osr2
Ifrd1	Igf1r	Ctcf	Diaph1	Gm9008	Aven	Smap2	Scp2	Myc
Stk38l	Trim28	Bloc1s6	Lox	4930522L14Rik	Crot	Micall1	Ndufs5	Sh3bp1
Brpf1	Snx6	Rsl1d1	Cdx1	1810058I24Rik	Rps6ka1	Pfkm	Trit1	1810013L24Rik
Akr1b3	Pan2	Trh	Fads2	Gm10491	Taf6l	Entpd6	Pomgnt1	Hgh1
Hoxc13	Cs	Pex1	Tmem132a	Cops9	Dnase2a	Rnf125	Rad54l	Mroh1
Ddt	Ampd3	Ctns	Lipa	Ccl27a	Rad23a	AA467197	Mob3c	Ptk2
Ddx18	Bcas2	Tuft1	Gldc	Kif5a	Calr	Ctdp1	Fabp3	Arsa
Ubl3	Ranbp1	Dhx34	Minpp1	Gm14005	Syce2	Pik3c3	Extl1	Prkdc
Gramd3	Cd247	Fblim1	Rela	Gm10800	Nfat5	Fkbpl	Espn	Mcm4
Eef1e1	Psmb4	Mob1b	Shoc2	Gm10801	Ruvbl2	D3Ertd254e	Zbtb49	Ube2v2
Akt1	Slc30a4	Eps15l1	Acsl5	Selenoi	Bax	Ccp110	Ppef2	Rrn3
Tcirg1	Sra1	Tmbim1	Rbp4	Gm23706	Fam162a	Gde1	Slc15a4	Arl6
Coasy	Aamp	Zbtb32	Aldh18a1	Pin4	Akt2	Coil	Mapkapk5	Osbpl11
Smo	Tmbim1	Fbln1	Aspscr1	Gm26247	Dnaja3	Cipc	Camkk2	Ndufb4
Crnkl1	Zbtb32	Pgrmc1	Arhgap19	Gm7332	Hmox2	Spata6	Prkab1	Abcc5
Chordc1	Crip2	Tek	Hps1	Gm13772	Etv1	Tiparp	Pla2g1b	Pdia5
Rtcb	Pgrmc1	Elovl1	Entpd7	Gm14253	Wars2	Nup54	Pxn	Rcan1
Pwp1	Tek	Cdc20	Hexa	Gm13233	Phb2	Ankrd27	Mtus2	Dip2b
Fbxo7	Elovl1	Pfdn2	Limd1	Gm14790	Emg1	Tmem106a	Luc7l2	Sympk
Capns1	Cdc20	Rnf114	Ribc1	Gm13841	Utp20	Nubpl	Prdm5	Agpat4
Folr1	Epha2	C330007P06Rik	Hsd17b10	Gm13169	Spic	Arl6ip5	Dusp11	Flywch2
Clpb	Pdk1	Srm	Fgd1	Gm15421	Col26a1	Tab3	Camk1	Ptk7
2021-09-07	Prkag3	Epha2	Rps26	Platr16	Ralb	Tdrd7	C2cd5	Foxp4
Zdhhc4	Rundc3a	Rbm14	Farp1	Brip1os	Ppp1cc	Utp6	Mark4	Rsph1
Nup214	Snai3	Ptbp1	Cant1	Gm12254	Zfp324	Sbno2	Zfp719	Twsg1
Aif1l	Abhd1	Rundc3a	Rptor	Gm13166	Ndrg2	Usp35	Ndufc2	Ndufv2
Ltbp1	Slc5a6	Slc4a3	Podxl	Platr15	Mettl17	H2-Q4	Calca	1600002H07Rik
Ugp2	Cdc42	Aprt	Col7a1	4933407K13Rik	Pnpla6	Cog5	Disp1	Msh2
Nacc1	Pknox1	Aplp1	Wdr73	2810001G20Rik	Mcoln1	Fbxw2	Oat	Telo2
Slc1a5	B4galnt1	Qrich1	Nmb	Tnfsf13	Arhgef18	Fmnl2	Lhpp	Tmem8
Uba1	Mettl1	Acot13	Plk4	Fancf	Pkn2	Gatad2a	Uros	1700061G19Rik
Fam50a	Kif5b	Mettl1	Homer2	Gm25574	Sgce	Spg20	Bccip	Zfp523
Emd	Sulf2	Sulf2	Faf2	Gm18588	Slbp	Cox6b1	Glrx3	Wac
Taco1	P3h4	Tmco6	Ube2w	Gm20691	Arid3b	Gtdc1	Gpc4	Pfdn6
Grik3	Vars	Hap1	Cflar	Rab26os	Cnn2	4921524J17Rik	Mcf2	Wdr46
Sipa1l2	Abhd16a	Ddah2	Pdcl3	Gm24756	Polr2e	Zscan21	Pim2	Mep1b
Ap4e1	Ddah2	Clic1	Nabp1	Gm23158	Rab23	Rbmxl1	Cenpi	Pfdn1
Blvra	Clic1	Stx1a	Slc11a1	Gm25123	Dlst	Atp11b	Phka2	Nelfe
Pdzd4	Mark3	Dennd2c	Pnkd	Gm14403	Chmp2b	Icam1	Il2rg	Riok3
Idh3g	Ccdc124	Mark3	Cxcr2	Snord88a	Plod3	Ctnna1	Ap1s2	Gnl1
Pnck	Zfp655	M6pr	Ptprn	Snord88c	Ap1s1	Scarb1	Pir	Rpp21
Ssr4	Zmiz1	Ppp2r1a	Des	Zfp994	Srpk1	Dennd4c	Irak1	Dcp2
Bcap31	Ift43	Ccdc124	Inpp5d	Cdkn2d	Lbr	Phf2	Frg1	Cidea
Fam98a	Arid1a	Zmiz1	Scly	G430049J08Rik	Pias4	Tmem237	Ciapin1	Prrc1
Ift46	Abhd8	Ctsd	Rbbp5	Platr7	Sgta	Tmem181a	Coq9	Tle4
Trappc6a	1700008O03Rik	Ift22	Ppfia4	Tnfsf12	Tmem242	Ormdl3	Polr2c	Fth1
Supt6	Ap2s1	Ap2s1	Stx6	4930461G14Rik	Dtx2	Usp38	Cfap20	Syt7
Spag5	Fnbp4	Emc10	Nvl	Gm42715	Zp3	Snx10	Cox4i1	Tjp2
Unc119	Phax	Carhsp1	Ccdc181	Gm44206	Hspb1	Spats2l	Emc8	Rela
Rab34	Relt	Elk3	Soat1	Gm44166	Hnrnpa2b1	Fbxo25	Ntpcr	Rcor2
Sdf2	Sertad1	Herpud2	Ptpn14		Mri1	Cdk19	Ints10	Smc3
Ccne1	Carhsp1	Rdh13	Atf3		Jkamp	Tfdp1	Terf2	Shoc2
Hsf2bp	Elk3	Elavl2	Fam107b		Wdr1	Ranbp9	Mre11a	Cep55
Bbc3	Nutf2	Rpl10	Nek6		Ndrg1	Mapkap1	Ankrd49	Plce1
Psmc3	Elavl2	Ncaph2	Zeb2		Wdr83	Baiap2l1	Urb2	Trim8
Acp2	Ubqln4	Hipk1	Rab14		Prdx2	Pigk	Usp2	Nr0b1
Slc39a13	Gabpa	Acyp1	Gsn		Senp3	Zc3hc1	Abhd12	Dclre1a
Ddb2	Tmem184b	Hdac5	Dab2ip		Plekha8	Mtmr7	Rab27a	Nhlrc2
Sf3a1	Zmat5	Rala	Gpsm1		Crbn	Zfp597	Anp32a	Alyref
Stat6	Ewsr1	Vps72	Nacc2		Msh6	Cited2	Commd4	Anapc11
Vrk3	Pttg1ip	Gabpa	Arl6ip6		Hmox1	Cdk6	Crtap	Aspscr1
Smg9	Ube2g2	Zmat5	Psd4		Mprip	Hmgn1	Cdc25a	Cenpx
Paxip1	Met	Tnpo1	Ssfa2		Pafah1b3	Apobec2	Rpsa	Lrrc45
Rmnd5a	Nav1	Cdk9	Cwc22		Ddx39	Ulk4	Amotl2	Gps1
Mov10	Tor2a	Tor2a	Lrp2		Por	Mettl18	Uba5	Rfng
Ppm1j	Taf7l	Mkl2	Ttc17		Trim28	BC055324	Ip6k1	Sfxn3
Rhoc	Vav2	Vav2	Chst1		Ube2m	Wapl	Nicn1	Hexa
Tead3	Ppp2cb	Ppp2cb	Mapk8ip1		Eif4g2	Tardbp	Mier3	Tbl1x
Ppard	Mcu	Mcu	Cdan1		Psmd4	Pcca	Bet1	Huwe1
Def6	Bcr	Bcr	1700037H04Rik		Snx6	Ubac2	Eefsec	Fgd1
Peg3	Fxyd5	Pou6f1	Slc23a2		Mthfd2	Pdcd7	Usp37	Prdx4
Metrn	Ick	Ubp1	Fahd2a		Kit	AW549877	Spg11	Cnpy2
Lmf1	Snap47	Nuak2	Polr1b		Pan2	Rapgef5	Gtpbp6	Ddit3
Narfl	Aldh3a2	Snap47	Slc20a1		Ampd3	Zbed3	BC034090	Mbd6
Angptl4	Ifrd2	Taz	Snrpb		Pard6a	Dmgdh	Klf9	Pip4k2c
Dbf4	Hyal1	Hyal2	Nsfl1c		Tfap4	Nfrkb	Ndufb7	Pnpla2
Daxx	Nprl2	Hyal1	Sdcbp2		Cd247	Chchd7	Efcab14	Cd151
Cd320	Rassf1	Spire2	Snph		Rfx5	Tbc1d22b	Zbed4	Mkln1
Ipo4	Nxf1	Raver1	Mapre1		Rsl1d1	Ehbp1	Ina	Phf6
Tm9sf1	Stx5a	Gosr1	Nfatc2		Apc	Nfkbil1	Cmip	Hprt
Rec8	Rdm1	Tsacc	Sall4		Reep5	Dhx9	Gjc1	Ccdc51
Gmpr2	Mrpl52	Kdelr3	Mtfr1		Uqcc1	Gm6741	Daam1	Slc28a1
Mdp1	Mettl16	Brf1	Epb41l1		Trh	Pgp	Gpatch8	Fam20c
Dhrs1	Cars	Zfp296	Nceh1		Nr2c2	Gm6863	Cacna1a	Xiap
Tmem161a	Kdelr3	Zfp790	Lrrc34		Smpd4	Zmym1	Nudt19	Tspan17
Armc6	Vac14	Fuz	Exosc8		Ephb3	Zfand3	Tdp2	Slc39a10
Borcs8	Odc1	Git1	Ssr3		Rcn1	Smim7	Prtg	Carf
Slc25a42	Pabpc4	Tjap1	Ngf		Snf8	Ccnjl	Sugp2	Wdr12
Snx9	Dhdh	Rpl15	S100a11		Inpp5k	Lrrc8d	Smug1	Sumo1
Ranbp3	Evi5	Etv5	Slc50a1		Crkl	Ccdc66	Zranb3	Clk1
Ndufa11	Evi5l	Atp6v0d1	Trim2		Htra1	Tefm	Serbp1	Col5a2
Bmp8b	Snapc2	Iglon5	Fubp1		Zbtb17	Zfp445	Atp13a2	Stat1
Nr2f6	Ccnt1	Card14	Dnajb4		Fblim1	Mageh1	Ago2	Psmd1
Use1	Dhdds	Sh3bp5l	Ash1l		Eps15l1	Wbp1l	Kirrel2	2021-09-02
Ocel1	Mplkip	Ly6g6e	Iqgap3		Ttc5	Bex4	Kdm1a	Asb1
Dyrk1b	Ttll5	Med16	Fbxw7		Tmbim1	Rbm15	Grhl3	Cln8
Braf	Rps5	Nit1	Asph		Zbtb32	Zfp454	Rbm17	Tfcp2l1
Ndufb2	Ptprs	Prdm15	Ccne2		Etv2	Zfp689	Hook3	Nr5a2
Hltf	Slc41a1	Rnf168	Smc2		Upk1a	Dcaf7	Mex3c	Pfkfb2
Prpf6	Iglon5	Dnajc7	Bspry		Susd2	B230217C12Rik	Tbcel	Arl8a
Rgs19	Zfp651	Cacybp	Nfx1		Gcat	Gprc5c	Jade3	Rab29
Rgs20	Atraid	Pigl	Gne		C330007P06Rik	Trap1a	Fam53a	Ccdc181
Abhd3	Cad	Glis2	Usp24		Neurl1a	Ppp1r37	Pafah2	Ralgps2
Snrpd1	Atad1	Anapc1	Usp1		Srm	Irf2bp2	Icam1	Soat1
Tchp	Ly6g6e	Tsg101	Cyb5rl		Epha2	Zfp579	Mcrs1	Smyd2
Tiam1	Tmem259	Piezo1	Mrpl37		Ndor1	Wdcp	Zfp60	Dusp12
Tsc2	Prdm15	Rnf166	Ephb2		Pdk1	Mogat2	Ddhd1	Phyh
Slc9a3r2	Anapc1	Srp19	Eif2b3		Ptbp1	Ubxn8	Stk35	Prdx6
Puf60	Rnf166	Dguok	Smpdl3b		Cyba	Ube2ql1	Rcor1	Pfkfb3
Golga2	Srp19	Csf1	Xrcc2		Sfmbt1	Krcc1	Wdr20	Slc25a25
Uck1	Slc25a11	Tbp	Ube4b		Rundc3a	Zfp747	Tigar	Gpd2
Mien1	Cmc2	Psmb1	H6pd		Cdt1	Zfp459	Dbil5	Dolpp1
Axl	Msh3	Fhod1	Tomm7		Aprt	Cdca7	Prdm1	Phf19
Ccdc97	Edf1	Slc9a5	Dvl1		Abhd1	Zfp981	Rbm8a	Gca
Akap8l	Npdc1	Elmo3	Rgs12		Nphs1	Actr3b	Poli	Pax8
Pdcd2l	Slc25a13	4931428F04Rik	Mapre3		Aplp1	Cntrl	Srcin1	Dync1i2
Gtf2f1	Sirt2	E2f4	Slc35f6		P4htm	Pkn1	Abhd17c	Slc43a1
Clpp	Gadd45b	Surf4	Wsb2		Usp19	Palld	Tbkbp1	Phospho2
Alkbh7	Golga7	Surf2	Sdad1		Pknox1	Zfp729b	Jarid2	Cstf3
Med6	Pcolce2	Naf1	Rhof		B4galnt1	Zfp980	Osbpl7	Caprin1
Cse1l	Lpl	Ppp1cb	Aldh2		Saal1	Arhgap35	Taf5l	Eif3j1
Naa20	Atp6v0e	Efr3a	Fam216a		Cnp	Cryzl1	Ctnnal1	Arhgap1
Prkra	Lama5	Ddx19a	Gpn3		Sulf2	Phf21a	Taf4	Spint1
Fkbp7	Steap2	Gata2	P2rx7		Sod2	AW822073	Cmc1	Ppp1r14d
Plekha3	Prune1	Fbxw5	Rab35		Tmco6	Ccser2	Lyplal1	1700037H04Rik
Ykt6	Prpf3	Slc25a13	Acads		Ezh1	Nap1l1	Wdr34	Bub1
Baz1b	Eps8	Unkl	Ints1		Hap1	Gm6802	Zc3h10	Cst3
Pex6	Med22	Actn1	Snx8		Abhd16a	Rps26-ps1	Ccdc32	Slc52a3
Mrpl2	Med28	Sirt2	Pdap1		Ddah2	Rp2	Saa3	E2f1
Mea1	Prpsap1	Hnrnpl	Wasf3		Lsm2	Wtap	Klhl42	Stmn3
Kdelr1	Lta4h	Cnksr3	Wasl		Casq1	Gmfg	Ankrd6	Itch
Tmem143	Dstn	Sash1	Gcc1		Stx1a	Sap18b	Zfp704	Tbl1xr1
Ggct	Bola1	Gadd45b	Pop7		Dennd2c	Rps7	Kyat3	Ndrg3
Jag2	Skiv2l2	Golga7	Erc1		Mark3	Zfp954	Os9	1110008F13Rik
Btbd6	Diexf	Pcolce2	Lrp6		Lrrc8a	Lancl2	Gstm2	Ctnnbl1
Nudt14	Ctsz	Trabd	Fam234b		Fance	Ftl1-ps1	Apobec2	Dhx35
Flii	Slc25a5	Ppt2	Il17rc		Dus3l	Mysm1	Sft2d2	Actl6a
Top3a	Plgrkt	Arnt	Creld1		Gtpbp3	4833420G17Rik	Ino80d	Clcc1
Atg4d	Lnx2	Mocs2	Vgll4		Rad51c	Kif1b	Atp1a3	Ints3
Qtrt1	Mapkapk2	Nat9	Mark4		Bcl2l1	1110038F14Rik	Kif14	Arhgef2
Chaf1a	Atxn10	Atp6v0e	Pglyrp1		Khsrp	Rpl7l1	Bicdl1	Rps3a1
Adprh	Nup50	Lama5	Snrpa1		Ccdc124	Arih2	Ubac2	Rnf115
Tmem39a	Ift27	Arnt2	Tjp1		0610009B22Rik	Zfp936	Ammecr1l	Polr3c
Timmdc1	Pacsin2	Plekho1	Hddc3		Cpt1c	Gm22879	Rapgef5	Ptbp2
Pla1a	Bik	Tab2	Unc45a		Rhoa	Gm25039	Cox10	Ccne2
Mcm2	Srsf6	Cnih1	Psmd8		Prrg2	Gm24134	Prdm14	Ndufaf4
Tpra1	Sdc4	Med22	Lrfn1		Hnrnph1	Snora34	Zmym4	Gtf2b
Nab1	Nbr1	Surf1	Psmc4		Id3	Mir92-2	Zfp410	Rragd
Adgre5	Rnd3	Sqstm1	Nucb2		Rplp1	Snora2b	Borcs5	Tmeff1
Il17ra	Brca1	Prpsap1	Qprt		Phox2a	Zfp987	Tmem11	Ptgr1
Lamb1	Psmd3	H2afy	Pold3		Abhd8	Ubr4	B3galnt1	Ubap2
Arrdc2	Rpl19	Gatsl2	Pgm2l1		1700109H08Rik	Gm1976	Fbrsl1	Aqp3
Map2k7	Zc3h18	Wnt11	Psma1		Sertad1	Crygd	Usp48	Usp24
Timm44	Atad5	Skiv2l2	Acer3		Elavl2	Gm7666	Hilpda	Plaa
Ap2a2	Crlf3	Celsr1	Arhgap17		Ncaph2	Tcf15	Fam25c	Pdpn
Pnkp	Ttpal	Diexf	Disp1		Hipk1	Gm6723	Dnajc21	Plk3
Med25	Pgs1	Atp5e	Kat8		Acyp1	Zfp825	Lacc1	Tspan1
Bcam	Mmp9	Nelfcd	Bckdk		Gabpa	Arid1b	Smim7	Lrrc41
Clptm1	Pltp	Ctsz	Oraov1		Ewsr1	Zfp820	Slc25a26	Ebna1bp2
Relb	Slc12a4	Prelid3b	Ano1		Derl3	Mir363	2410002F23Rik	Pef1
Tomm40	Myo1c	Ube2a	Phka2		Pttg1ip	Zfp992	Trrap	Nipal3
Apoe	Mlx	Ndufa1	Rps4x		Nav1	Gm13119	Glb1	Zbtb8a
Apoc2	Ift52	Lnx2	Bgn		Tnpo1	Htr1d	Zfp553	Yars
Hbp1	B4galt5	Dyrk3	Agpat5		Tor2a	2510002D24Rik	Thtpa	Stmn1
Cdkn1b	Cyth4	Mapkapk2	Prosc		Mkl2	Klf12	Gm21411	Fam76a
Klf4	Cyb5r3	Atxn10	Rab11fip1		Cbx5	4930522L14Rik	Rbp1	Zbtb48
Ap1m1	Mafk	Foxred2	Naxd		Ppp2cb	Zfp951	Tmem198b	Pex14
Rab8a	Erbb3	Cmah	Sin3b		Bcr	Xlr3b	Tdg-ps	H6pd
Hmgn2	Glrx2	Ttll12	N4bp1		Nuak2	2410018L13Rik	Usp14	Pank4
Fam32a	Pmp22	Sdc4	Ap1g1		Ick	D2hgdh	Jaml	Mib2
Elf3	Zcchc10	Rnd3	St3gal2		Sdhb	Alg6	Vps37c	Mrpl20
Stard3nl	Pfn1	Exosc10	Tpm4		Rps25	Plekhf1	Gemin4	Ccnl2
Stk11	Ksr1	Glod4	Mvb12a		Aldh3a2	Spint5	Tsku	Crmp1
Efna2	Zkscan6	Dnttip1	Usp10		Hyal2	AU019990	Zfp672	Sepsecs
Atp5d	Abi3	Aldoc	Taf1c		Ifrd2	Gm10762	Zbtb12	Pds5a
Ppp5c	Mtmr4	Psmd11	Mbtps1		Hyal1	Zfp640	Glt1d1	Rufy3
Cdk12	Myo1b	Timp2	Vps4a		Tusc2	2410141K09Rik	Snx21	Spp1
Lipe	Kdm6b	Atad5	Kars		Nprl2	Platr25	Zfp61	Shroom3
Pafah1b2	Cwc25	Crlf3	Acad8		Rassf1	Zfp934	Zfp623	Tctn2
Tbc1d8	Pip4k2b	Cd40	2310022B05Rik		Slc3a2	Zfp808	Ercc6l	Rilpl1
Cnot11	Ybx2	Elmo2	St14		Nxf1	Ptar1	Rps19bp1	Uso1
Slc2a3	Cldn7	Wsb1	Sc5d		Stx5a	Zfp652	Rnf157	Slc15a4
Foxj2	Atox1	Ttpal	Ubash3b		Spire2	Txnrd2	Uba2	Rhof
Dgcr2	Sparc	Pgs1	Clmp		Raver1	Mir147	Bcl3	Anapc7
Bcl2l12	Dusp14	Birc5	Cul5		Tex14	Gm24049	Lgals7	Kdm2b
Zfp959	Cog1	Pigt	St3gal4		Rdm1	Gm26147	Gm9938	Pxmp2
Mpnd	Dync1h1	Wfdc2	Cd3e		Mrpl52	Rbm8a2	Fsd1l	Srsf9
Sh3gl1	Cpsf4l	Etv4	Tyk2		Kansl3	Zfp982	Klhl18	Snx8
Ccdc94	Pex12	Slc12a7	Dock6		Uckl1os	Gm13212	Dsp	Tmem106b
Ranbp2	Acsl1	Crk	Calml4		Tsacc	Zfp990	Smyd3	Rpl6
Dvl3	Zfyve27	Pitpna	Kif23		Pigyl	Emc1	Cd47	Pot1a
Abcf3	Avpi1	Nkiras2	Usp28		Rbm25	Zfp995	Pprc1	Ccdc136
Eif2b5	Rars	Ppp2r5c	Ireb2		Psen2	Gm14406	Ubl7	Smarcad1
Cyth2	Wwc1	Ift52	Pstpip1		Lmbr1	Gm14412	Pgm3	Lrig1
Sult2b1	Fdxr	B4galt5	Spg21		Akt1s1	Gm14305	R3hdm1	Kbtbd8
Car11	Irf1	Ptgis	Dis3l		Zfp296	Gm14444	Prelid2	Nup210
Hck	Arrb1	Cyth3	Rasa2		Dhdh	Samd1	Rpgrip1	Gdf3
Mrpl4	Map2k3	Cyb5r3	Tgfbr2		Fuz	2310009B15Rik	Gm6054	Tuba8
Keap1	Ywhah	Ints2	Wdr48		Snapc2	Rpl39	Slc44a2	Ybx3
Ap1m2	Fis1	Mafk	Nicn1		Git1	Mir1191	Armc7	Fam234b
Glg1	Rab3d	Vmp1	Lmo2		Bnip2	Gm13170	Gm10020	Wbp11
Btbd2	Scrn1	Stk4	Kank1		Brms1l	Gm14870	St6galnac2	Ldhb
Csnk1g2	BC005537	Zcchc10	Abtb2		Tjap1	Gm11472	Bloc1s2	Lrmp
Abhd17a	Tmem160	Tomm34	Slc10a3		Nanog	Gm12183	Zfp809	Bcat1
Mob3a	D8Ertd738e	Gpx3	Arap1		Mplkip	Gm14845	Cryzl1	Camk1
Cacnb3	Calm3	Zkscan6	2410131K14Rik		Kif11	Gm13736	Wdr91	Slc6a1
Fkbp11	Fkbp8	Smurf2	Rnft2		Rps5	Gm6829	Kif13b	Vgll4
Ddx23	Arhgef25	Cuedc1	Cspg4		Adgrl1	Gm12941	Wtap	Tead4
Pld3	Ubb	Mtmr4	Dis3		Amotl1	Gm15344	Rpl10l	Uri1
Grik5	Rcn3	Akap1	Terf2ip		Enkd1	Platr16	Intu	Trpm1
Rabac1	Slc6a8	Ncor1	Lgi3		Ptprs	Gm13092	Gm9104	Blm
Etv3	Cyb561	Cldn7	Qsox1		Slc41a1	B130055M24Rik	Slc38a10	Iqgap1
Prkcsh	Sema6a	2810408A11Rik	Spr		Card14	Platr20	Cd2ap	Rhcg
Rab3b	Mrpl24	Acadvl	Fkbpl		Pten	Gm14820	Zfp27	Pak4
Fcgrt	Gle1	Atox1	Engase		Pea15a	4933407K13Rik	Gspt1	Anapc15
Nosip	1700021F05Rik	Dusp14	Gde1		Trnt1	Gm24245	Usp17lb	Smg1
Pih1d1	Aig1	Tada2a	Tldc1		Elof1	Gm22888	Srpk2	Fchsd2
Rps11	Utrn	Cdk5rap3	Cipc		Med16	Gm24837	Hvcn1	Uqcrc2
Supt5	Mical1	Copz2	Thoc5		Tmem259	Gm23823	Gm26448	Pgap2
Paf1	Gtf3c6	Slc25a39	Med13		Clip3	Gm8113	Gm22229	Usp9x
Timm50	Rev3l	Cpsf4l	Iqsec1		Dnajc7	Gm15446	Snora62	Cul4b
Med29	Arfgef3	Ndel1	Cmip		Glis2	Gm14399	Med18	Mcf2
Ncstn	Reep3	Slc25a35	Pkd1l2		Ube2z	BC035947	Gm10163	Gripap1
Pex19	Zwint	Acsl1	Zxdc		Tmem87b	Mrto4-ps2	Gm10167	Eras
Impdh1	Uhrf1bp1l	Avpi1	Cops8		Anapc1	Peg10	Zfp617	Slc7a3
Dusp3	Map7	Pank3	Uaca		Piezo1	Dynlt1a	Lyar	Pdha1
Prodh	Cdk17	Rars	Ythdc2		Ankrd52	Zfp977	Zfp991	4930519F16Rik
Dgcr14	Fgd6	Wwc1	Bmp2k		Srp19	Gm18733	Rex2	Syap1
Slc25a1	Nuak1	Fdxr	Mrps10		Rbsn	Gm25240	Cenpm	Ap1s2
Dgcr6	Tcp11l2	Mrpl45	Map4k5		Dguok	Gm25732	Gm10231	Atp11a
Ddr1	Timp3	Irf1	Gna15		Pdcd2	Snord52	Phf11d	Gas6
Ier3	Sirt1	Arrb1	Tmem106a		Elmo3	Gm24809	Usf3	Rab11fip1
Klc4	Herc4	Natd1	Zbtb7a		Tppp3	Gm25193	Spr-ps1	Ankrd10
Ercc1	Mypn	Map2k3	1110059E24Rik		Naf1	Gm22395	Slc4a5	Gab1
Homer3	Vps26a	Slc35b4	Fam124a		Ddx19a	Gm24091	Mfap1a	Mt2
Crtc1	Ddit4	BC005537	Sec31a		Rabl6	Gm23158	Sars	Taf1c
Rnf215	Cand1	Hars2	1810055G02Rik		Ube2i	Gm23967	Cgn	Ntpcr
Aven	Thap2	Tmem160	Haus8		Tsr3	Gm21897	Ssb	D230025D16Rik
Crot	Slc1a4	Rnf145	Thyn1		Unkl	Gm23711	Msi2	Tmem170
Rps6ka1	Rab1a	Atp6v1e1	Tgfbi		Actn1	Gm10718	Ahnak	Jam3
Snrnp200	Actr2	Chtf18	Capn5		Nolc1	Rps2-ps6	Rps13-ps2	Oaf
Ciao1	Tcf3	Map1s	Rsf1		Cnksr3	Gm22616	Sox13	Rpusd4
Taf6l	Mdm2	Nop9	Cnot3		Gdi1	Dynlt1b	Ptges3	Trappc4
Insig2	E2f7	Atp6v0a1	Aamdc		Sash1	2500002B13Rik	Srsf3	Mcam
Kpna6	Csrp2	Grb7	Zswim4		Zdhhc12	4930526L06Rik	Gng3	Ilf3
Itpkc	Ap3d1	Zfp687	Sbno2		Notch4	Gm26870	Sms	Anp32a
Coq8b	Phlda1	D8Ertd738e	Melk		Ppt2	1810014B01Rik	Lyrm9	Usp28
Brd8	Mdm1	Fkbp8	Polr3g		Cacfd1	Bin2	Gm8909	Ireb2
Kif20a	Timm13	Gipc1	Rusc2		Mocs2	Gm27501	2021-03-02	Man2c1
Farsa	Vps13d	Plscr3	Dnajb5		Nat9	Mir8112	Apitd1	Neil1
Gcdh	Tmbim4	Cdc37	Rab3gap1		Lpl	Gm27783	Fam169b	Commd4
Mast2	Irak3	Rab4a	Pphln1		Zfp318	Gm28052	Zfp568	Nt5e
Dnase2a	Hmg20b	Rcn3	Edc4		Srf	Gm28960	Eif2s2	Zfp949
Rad23a	4930404N11Rik	Slc6a8	Ubac1		Gata3	Gm36958	Kif5a	Tdgf1
Calr	Fzr1	Arid3a	Tbcc		Lama5	Gm37381	Ube2n	Lrrc2
Nfat5	Nfyb	Sema6a	Thap11		Steap2	Gm37646	AU019990	Csrnp1
Nob1	Txnrd1	Mtrf1l	Greb1		Psma2	Gm37353	Gm22751	1110059G10Rik
Nqo1	Ppm1m	Hint3	Cdc42ep3		Mrpl32	Gstp-ps	Gm26394	Rbm6
Ppfia3	Adarb1	1700021F05Rik	Alg5		Prune1	Gm7292	Zfp986	Traip
Gys1	Rhbdf1	Aig1	Clcn7		Cers2	Gm37867	Gm13212	Ip6k2
Ruvbl2	Mpg	Cep57l1	Dennd3		Plekho1	Gm37515	Gm14322	Prkar2a
Bax	Nprl3	Utrn	Cenpt		Vps45	Gm37963	Gm14401	Slc25a20
Tfam	Xpo1	Arfgef3	Ago2		Anp32e	Gm43041	Srp54b	Srek1
Fam162a	Cdc34	Reps1	Jmjd4		Med22	Gm44301	Gm9531	Pdxk
Rpl8	Tpgs1	Qrsl1	Gtdc1		Nfe2l2	AC125099.1	Tmppe	Pkd1
Ssbp2	Madcam1	Rtn4ip1	Clca3b		Lta4h	AI506816	Pigb	Fbxw8
Fancl	Shc2	Serinc1	Selenof		Dstn	Gm43493	Med12	Psmf1
Gstm7	Ccng1	Hsf2	Ddx1		H2afy	AC125099.2	Haus3	Nlrp4f
Stat3	Hspa4	Ptprk	Aagab		Gtf2ird2	Ube2n-ps1	Hist1h2aj	Pfkm
Map3k11	Gfpt2	Dcbld1	Gemin5		Bola1	Gm3375	Gm15487	Senp1
Akt2	Rufy1	2021-09-10	Ldlrap1		Gatsl2	Gm7957	Gm26247	Rnf125
Dnaja3	Clk4	Zwint	Slc12a9		Celsr1	Gm10046	Gm25775	Dis3
Hmox2	Jade2	Atp2b1	Letmd1		Atp5e	Rps12-ps4	Gm9385	Ttc28
Cdip1	Nefh	Arid5b	Endod1		Prelid3b	Gm31659	Vamp7-ps	Ttf2
Map3k20	Vdac1	Actr6	Vgf		Ube2a		Gm12591	Mif
Cwc15	Hormad2	Uhrf1bp1l	Pank2		Nkap		Gm13736	Fam20b
Col5a3	Tns3	Tmpo	Mavs		Ndufa1		Gm14421	Zfp7
Ppan	Patz1	Kitl	Dlgap5		Gtf3a		AA414768	Pxk
Cacna1b	Eif4enif1	Ikbip	Inf2		Dyrk3		Gm13392	Zfp446
Etv1	Rtn4	Hbs1l	Esyt3		Lamp2		Gm13378	Zbtb41
Kifc2	Myl7	Epb41l2	Gnpnat1		Eif3d		Gm6136	Zfp944
Psap	Zkscan17	Apaf1	Phf12		H3f3b		Gm13224	Coil
Ikbkg	Mrps24	Map7	Iars		Pacsin2		Gm12798	Hdlbp
Wars2	Xbp1	Ctgf	Rcor1		Tox4		Gm15879	Hdac11
Atn1	Galnt10	Pex7	Ankrd13b		Mrps18c		Platr16	Plcg2
Phb2	Prpsap2	Snrpf	Ndufv1		Plcg1		2410003L11Rik	Lif
Ptpn6	Llgl1	Fgd6	Igsf9		Kctd5		Gm11457	Six4
Eno2	Rock2	Ndufa12	Sema7a		Sdc4		Platr13	Gbx2
Emg1	Laptm4a	Socs2	Mlxip		Nbr1		4933407K13Rik	Hmgxb4
Lpcat3	Sdc1	Nudt4	Nos1ap		Rnd3		2810001G20Rik	Daam1
Atp6v1f	Amz2	Nuak1	Otud7b		Brca1		Gm24689	Cacna1a
Clcn5	Gna13	Tcp11l2	Fndc4		Coa3		Gm24958	Gns
Clcn3	Ubxn2a	Timp3	Ift172		Med24		Zfp882	BC030867
Utp20	Itsn2	Washc3	Ensa		Exosc10		Gm14399	Colgalt1
Cul3	Rab10	Herc4	Bud31		Glod4		Acad11	Secisbp2l
Il11	Pxdn	Mypn	Kdm3b		Traf4		Gm17232	Nubpl
Large1	Rnf135	Vps26a	Kif16b		Stac2		BC035947	Heatr5a
Ddx56	Helz	Pald1	A230050P20Rik		Rpl19		Zscan4d	Eogt
Tmed4	Slc25a19	Sgpl1	Fam117a		Nek8		Gm17420	Brsk1
Col26a1	Itgb4	Lrig3	Edc3		Psmd11		Gm10269	Oser1
Bid	Mrpl38	Dnajb12	Bmp6		Pipox		2610021A01Rik	Slc12a8
Ralb	Fbf1	Pno1	Timm8b		Zc3h18		Gm17067	Krt17
Ppp1cc	Llgl2	Usp15	Usp6nl		Igfbp4		Gm2381	Abca7
Dnajb11	Med31	Tbc1d15	Rreb1		Cdc6		Gm20541	Pim3
Tbccd1	Txndc17	Peli1	2021-03-06		Atad5		Scnm1	Misp
Zfp324	4933427D14Rik	Cnot2	Taf4		Crlf3		Gm23810	Uba6
Coro1c	1810032O08Rik	Yeats4	4930591A17Rik		Abr		Gm23632	Smug1
Tax1bp1	Slc46a1	Cobl	Dap		Elmo2		Gm22643	Prr5
Mettl17	Coro6	Ddc	Daglb		Rhot1		Mir2861	Sec24a
Arhgef40	Blmh	Mdm2	Foxk2		Ada		Gm25190	Gpi1
Pnpla6	Ywhae	Mknk2	Rnf122		Pgs1		Gm24091	Tbc1d24
Mcoln1	Spag9	Vps13d	Tex19.1		Birc5		Gm8494	Commd2
Arhgef18	Nr1d1	Llph	C130074G19Rik		Pigt		Rbm4	Ndrg4
Pkn2	Pfas	Tmbim4	Morc3		Wfdc2		Snord88a	Atp13a2
Etfb	Ntn1	Irak3	Cdsn		Etv4		Gm28010	Psma8
Stxbp2	Adprm	Helb	Alg14		Mmp9		Gm19961	Kif15
Sgce	Krt19	Hmg20b	Spsb1		Ghdc		H1f0	Sun1
Chn2	Ubtf	4930404N11Rik	Rhou		Pltp		Snord88c	Asap3
Wwox	Dcakd	Glyctk	Cbx4		Slc12a7		G430049J08Rik	Socs5
Slbp	Plcd3	Pofut2	Cox15		Ctsa		Gm27021	Spry1
Arid3b	Map3k14	Adarb1	Klhl42		Zswim1		Gm27671	Matr3
Cnn2	Klhl28	Pus10	9430038I01Rik		Slc12a4		Gm27783	Ldlrap1
Polr2e	Scfd1	Pex13	Hs2st1		Cox7c		Gm27747	Hand1
Myo9b	Ston2	Nprl3	Tax1bp3		Nkiras2		Zfp383	Hhat
Mtfp1	Gtf2a1	Mdh1	Arntl2		Mybl2		Gm29361	Tbc1d2b
Rab23	Polr2h	Nudcd2	Slc25a24		Ptgis		Gm37381	Ubr5
Rab11a	Ppp2r3c	Hmmr	Blvrb		Cyth4		Lsmem2	Atg14
Eif2b2	1110008L16Rik	Ppp2ca	Igsf23		Cyb5r3		Gm37416	Nme1
Dlst	Psma6	Hspa4	Gstm2		Ints2		Gm37335	Rpl10a
Dgkq	Ahsa1	Rufy1	Kazn		Med13l		Gm5869	Sh2d4b
Chmp2b	Vipas39	Sar1b	Rad54l2		Med1		Trav5-2	Rara
Plod3	Rab15	Jade2	Cyp2s1		Stard3		A430073D23Rik	Parp11
Ap1s1	Fut8	Cdkn2aipnl	Sh3pxd2b		Pmp22		Gm43566	Atp6v0a2
Mapk13	Nin	Tnip1	Eif4h		Spag7		Gm43465	Bend3
Srpk1	Hif1a	Ascc2	Dlk1		Kpna2		Mir3960	Bcl9
Lbr	Zfp36l1	Hormad2	Iffo2		Cep95		Gm3724	Bphl
Nes	Galnt16	Tns3	Nbl1		Vezf1		Gm42846	Sesn1
Prcc	Srsf5	Osbp2	Smc1a		Cuedc1		D5Ertd605e	Setd1b
Rrnad1	Smoc1	Rnf185	Brca2		Srsf1		Gm5989	Txnip
Hdgf	Gtpbp4	Limk2	Meis3		Abi3		Gm19265	Pmepa1
Thop1	Tdp1	Rtn4	Fcho2		2021-09-08		Gm44249	Srcin1
Apba3	Ccdc88c	Cfap36	Ubr7		Mrm1		Ywhaq-ps1	Cdk19
Pias4	Trip11	Polm	Gm20604		Mapt		Gm45470	Prr3
Map2k1	Lgmn	2021-09-04	Alg13		Dhx40		Gm45665	Armc10
Sgta	Gdi2	Sap30l	Pdcd7		Akap1		Gm38947	Pptc7
Tmem242	Isca2	Galnt10	Rhod		Rpain			Atp6v0a4
Dtx2	Npc2	Mfap3	Ankrd13a		Chd3			Creb3l2
Zp3	Esrrb	Fam114a2	Git2		Kdm6b			Rtel1
Hspb1	Wars	Znhit3	Metap1d		Appbp2			Abcf1
Rasa4	Fdft1	Myo19	Pkp2		Cwc25			Rap1gap2
Hnrnpa2b1	Traf3	Acaca	S100a10		Trim37			Pi4kb
Ccdc130	Cdc42bpb	Tom1l1	Dcaf17		Ctdnep1			Atp6v1g1
Mri1	Eif5	Atxn7l1	Mettl8		Elp5			Itga9
Prkacb	Klc1	Pdia6	Wdr60		Gabarap			Nlrc4
Cstb	Ggps1	Rock2	Slc35e2		Phf23			Srrm2
Pex5	Gpld1	Laptm4a	Mkl1		Acadvl			D1Pas1
Jkamp	Edn1	Snx13	Acad12		G3bp1			Prrc2b
Cd44	Cap2	Lpin1	Stn1		Atox1			Pcsk1n
Eif2ak4	Nxnl2	Amz2	Hebp1		Sparc			Prpf18
Wdr1	Riok1	Gna13	Gpx2		Tbx3			Slc9a8
Ndrg1	Gadd45g	Rnaseh1	Nrep		Tada2a			Cdsn
Man2b1	Fbp2	Ubxn2a	Borcs5		Cog1			Tbc1d13
Klf5	Ror2	Mboat2	Dpy19l1		Cbx1			Zer1
Wdr83	Habp4	Dus4l	2510009E07Rik		Sp2			Cercam
Prdx2	Ctsl	Efr3b	Otud1		Dync1h1			9130011E15Rik
Polr2a	Aaed1	Cbll1	Mgat5b		Cpsf4l			Spsb1
Senp3	Mxd3	Kif3c	Irf2bp1		Ndel1			Coq10a
Plekha8	Prelid1	Pxdn	Zrsr1		Slc25a35			Clstn1
Spc25	Pdlim7	Rasl10b	Cdkn2a		Mpdu1			Zfp292
Ripk4	B4galt7	Itgb3	Dsg2		Atp5g3			Timeless
Letm1	Zfp369	Mettl2	Rin3		Cd68			Ginm1
Ubqln1	Ptdss1	Rffl	Tnfaip8l1		Wwc1			Ythdf2
Txn2	Mterf3	Pecam1	Swi5		Mrpl58			Bub1b
Slc1a3	Fastkd3	Psmd12	Slc38a6		Mrpl45			2310057M21Rik
Crbn	Dapk1	Cep112	Lemd2		Irf1			Ankrd6
Msh6	Pdcd6	Gga3	Napepld		P4ha2			Nemp1
Fbxo11	Srd5a1	Cluh	Prrt3		Tm4sf5			Fgfr1op2
Mlxipl	Nsun2	Slc25a19	Megf8		Natd1			Ints13
Tbl2	Slf1	Pafah1b1	Adrb2		Map2k3			Skiv2l
Wbscr22	Ocln	Itgb4	Slc25a51		Ywhah			Bcor
Nid1	Arhgef28	Mrpl38	Scaf8		Slc35b4			Wdr47
Mcm5	Hexb	Fbf1	Fam178b		Fis1			Arglu1
Hmox1	Hmgcr	Acox1	Unc119b		Mfsd3			Tex2
Mprip	Iqgap2	Ten1	Gm7862		Isyna1			1110051M20Rik
Cic	Ap3b1	Ankfy1	B3gntl1		Tmem160			Tbl3
Pafah1b3	Kif2a	Ube2o	Tet1		H13			Scamp5
Prkaca	Plk2	Rhbdf2	Ptgs1		Rnf145			Spen
Asf1b	Dhfr	Mfsd11	Emc6		Ppp1r12c			Tex264
Ddx39	Nln	Kif1c	Gap43		Map1s			Gfer
Dnajb1	Trappc13	Sec14l1	Zfp358		Tmem129			S100pbp
Usp40	Trim23	Slc46a1	Abhd17b		Atp6v0a1			Wwp1
Kbtbd4	Il6st	Dhrs13	Frat2		Zfp687			Ostc
Celf1	Gpx8	Prpf8	Bola2		D8Ertd738e			Elmo1
Ndufs3	BC067074	Nme2	Lonp2		Fkbp8			Brca2
Por	Samd8	Spag9	Mex3d		Gipc1			Vps41
Igf1r	Vdac2	Ankrd40	Slc35e4		Tlcd1			Ttc1
Insr	Anxa7	Lrrc59	Dact2		Plscr3			Nkx6-2
Trim28	Zswim8	Dvl2	Mterf2		Rab4a			Rap1gap
Ube2m	Plau	Per1	Bmyc		Cops6			Rgl2
Ctr9	Vcl	Vamp2	Tigd2		Ubb			Tcl1
Eif4g2	Samd4	Tmem107	Lix1l		Ap4m1			Fam35a
Pcyt1a	Mapk1ip1l	Ntn1	Fam58b		Rcn3			Stx3
Zfp592	Anxa11	Krt19	C77080		Arid3a			Pcca
Psmd4	Ppif	Acly	Ism2		Ubxn6			Tcf20
Snx6	Eaf1	Kat2a	Gprc5c		Cyb561			Tlk1
Mthfd2	Mettl6	Map3k14	Commd1		Fmc1			Mat2b
Kit	Arhgef3	Gosr2	Rap2a		Mrpl24			Rabif
Tomm40l	Rnaseh2b	Coch	Plekhg3		Gle1			Hsd3b7
Apoa2	Mapk8	Ston2	Zfp212		Slc35e1			Snx18
Pan2	Ctsb	Galc	Mrpl35		Syne4			Dlgap3
Cs	Prkcd	Spata7	Rnf26		Krt10			Tsen2
Ampd3	Zdhhc20	Ppp2r3c	Nrd1		Hint3			Prdm14
Bcas2	Esd	1110008L16Rik	Zfand2a		Lrp11			Leo1
Ctcf	Diaph3	Psma6	Sh3pxd2a		Adat2			Clspn
Pard6a	Clu	Ahsa1	Ptrh1		Pex3			Kcnj12
Tfap4	Bnip3l	Vipas39	Prr14l		Cep57l1			Zc3h12a
Ranbp1	Bora	Snw1	Hmgb2		Mical1			Naa25
Cd247	Rhobtb2	Adck1	Rnd1		Wasf1			Hebp1
Rfx5	Bin3	Rab15	Gm8430		Gtf3c6			Snai1
Psmb4	Sorbs3	Sav1	Stam2		Rev3l			Tom1
Slc30a4	Sftpc	Nin	Zfp277		Traf3ip2			Notum
Bloc1s6	Xpo7	Ppm1a	Socs6		Tube1			Fam13c
Metap1	Dok2	Glrx5	Pgpep1		Prep			2510009E07Rik
Gpr108	Med4	Snapc1	Cebpg		Fam184a			Epop
Rsl1d1	Fbxl3	Vrk1	Foxk1		Qrsl1			Zmym1
Apc	Dnajc3	Susd6	Rab31		Rtn4ip1			Trp53bp1
Reep5	Mbnl2	Smoc1	Ttc26		Vta1			Ccdc84
Ergic3	Mettl3	Pcnx	Glipr1		Reep3			2900011O08Rik
Ncoa2	Lrp10	Pacs2	Rpgrip1		Hsf2			Foxo1
Trh	Rem2	Wdr37	Sh3rf2		Slc6a15			Pced1b
Nr2c2	Acin1	Zmynd11	Gstp3		Ccdc59			Gpr4
Smpd4	Oxct1	Cdca7l	Krt6a		Dusp6			Marveld1
Pex1	Zfr	Psmc1	Rrp1b		Tmpo			Lacc1
Kctd20	Psme1	Trip11	Scp2-ps2		Myb			Tmem74b
Ctns	Emc9	Atxn3	Ptk2b		Enpp3			Gm9791
Ephb3	Tgm1	Golga5	Rcan3		Map7			Rps2
Tuft1	Sdr39u1	Pitrm1	Slx1b		Stx7			Tmem201
Rcn1	Amacr	Dcaf4	Rgs3		Cdk17			Hjurp
Trap1	Ywhaz	Abcd4	AU019823		Snrpf			Ankrd45
Naa60	Grhl2	Esrrb	Zfp422		Nudt4			Lhfpl2
Ankrd13d	Stk3	Hsp90aa1	Zdhhc8		Nuak1			Sys1
Tpr	Myc	Tecpr2	Hnrnpc		Btbd11			Plekha7
BC003331	Mtss1	Cinp	Zfp868		Mypn			Gm21411
Dhx34	Ndufb9	Klc1	Rpl26		Rufy2			Adrb2
Kptn	Fam49b	Mtr	Prpf40a		Ccar1			She
Napa	Brd1	Amph	Ddhd2		Vps26a			Dppa3
Sra1	Rangap1	Trim27	Smim20		Supv3l1			Rpl37a
Calcoco2	L3mbtl2	Gpld1	Krt5		H2afy2			Ticrr
Atp5g1	Slc25a17	Exoc2	Dot1l		Pald1			Gchfr
Snf8	Adsl	Edn1	Rps17		Pcbd1			Pramef8
Tbcb	Syngr1	Cap2	Suclg2		Slc29a3			Tefm
Inpp5k	Deptor	Kif13a	Zscan20		Lrig3			Tet1
Crkl	Nptxr	Serpinb9b	Qk		Cand1			Gap43
Clint1	Josd1	Pxdc1	Cnih4		Tbk1			Gm7367
Cdkal1	Csnk1e	Rpp40	Nectin2		Pno1			Gm4737
Htra1	Parvb	Fbp2	Mppe1		Thap2			Rbm15
Zbtb17	Myh9	Syk	Rpl30-ps8		Uqcr11			Cracr2b
Clcnkb	Twf1	Sfxn1	Ncs1		Tcf3			Sacs
Mob1b	Slc38a2	Ctsl	Impdh2		Yeats4			Zfp738
Atp6v1b2	Rapgef3	Zfp346	Klhl24		Cobl			Coa7
Eps15l1	Pmm1	Aaed1	Numbl		Ddc			Fitm2
Ttc5	Litaf	Txndc15	Usp31		Mknk2			Myof
Osgep	Atp13a3	Caml	Mapk1		Sf3a2			Dact2
Aamp	Apod	Slc25a48	Arhgap22		Llph			Proser1
Tmbim1	Grina	Smad5	Gm10146		Tmbim4			Rps23
Arpc2	Plec	Hnrnpk	Gm22573		Irak3			Tsku
Zbtb32	Ly6e	Ccnh	Snord104		Helb			Sertad2
Etv2	Arc	Gkap1	Snora34		Dip2a			Glt1d1
Upk1a	Arsa	Glrx	Mir410		Hmg20b			Fam118b
Tmem147	Yaf2	Srd5a1	Mir425		Nfyb			Fam78a
Rps9	Morc1	Nsun2	Snora2b		Wdr82			Ism2
Tfpt	Fopnl	Med10	Ipo7		Glyctk			Lin28a
Susd2	Dgcr8	Vcan	Bub3		Sumo3			Fam160a1
Crip2	Riox2	Zcchc9	Gm7666		Hint1			Tmem199
Crip1	Nit2	Rad17	Slc4a5		Lyrm7			Rnf7
Fbln1	Tfg	Gtf2h2	Celsr2		Rhbdf1			Spryd4
Pgrmc1	Dlg1	Mccc2	Cgn		1810043G02Rik			Flrt3
Gcat	Senp5	Ptcd2	Dap3		Mpg			Ywhag
Tek	Umps	Polk	Gm5641		Tpgs1			Irf2bp2
Elovl1	Itgb5	Col4a3bp	Fam8a1		Madcam1			Rap1b
Med8	Ndufb4	Iqgap2	Dusp22		Canx			1700030K09Rik
Cdc20	Ccdc14	F2rl1	Tmem19		Rack1			Atad2b
Pfdn2	Clcn2	Crhbp	Scyl2		Jade2			Ctif
Rnf114	Pdia5	Aggf1	Dazap1		Kremen1			Ddx10
C330007P06Rik	Dirc2	Ercc8	Marcks		Tnip1			D10Jhu81e
Neurl1a	Hspbap1	Nln	Gm10275		Upp1			Kdm3a
Srm	Senp2	Cwc27	Ndufaf3		Ascc2			Smagp
Rbm14	Cxadr	Kctd6	Rnf121		Hus1			Notumos
Actn3	Usp25	Il6st	Nsmce3		Tns3			Plxnb1
Zdhhc24	Fetub	Ddx4	Zfp992		Gatsl3			Krt42
Ndor1	Atp5j	BC067074	Cpa2		Pes1			BC048403
Nsmf	Dyrk1a	Kat6b	Fam189a2		2310033P09Rik			Ech1
Pdk1	Dscr3	Nkiras1	1500011B03Rik		Guk1			Lgals4
Ptbp1	Kpna1	Dlg5	Grcc10		Rnf185			Tmem62
Mvd	Runx1	Bmpr1a	Gm8909		Patz1			Zfp869
Cyba	Son	Ecd	6430531B16Rik		Myl7			Usp46
Tmem110	Il10rb	Plau	Pdzd8		Zkscan17			Smyd3
Sfmbt1	Mis18a	Vcl	Atxn7l3b		Xbp1			Zfp935
Prkag3	Sod1	Ero1l	Mir670hg		Smg8			Zfp459
Slc4a3	Kansl2	Psmc6	Commd6		Tubd1			B4galnt4
Cdt1	Enah	Arhgef3	Gm26394		Rps6kb1			Kbtbd11
Snai3	Tuba1b	Ogdhl	Airn		Mfap3			Fmnl1
Aprt	Tmbim6	Glt8d1	Zfp990		Fam114a2			Aasdh
Gtf2h1	Lima1	Spcs1	Ddi2		Ppm1d			Cnot10
Abhd1	Atf1	Nek4	Gm7336		Acaca			Gm6851
Slc5a6	Krt7	Kpna3	Haus5		Llgl1			Zfp607b
Nphs1	Krt18	Mapk8	Gm25777		Drg2			Gm6054
Aplp1	Igfbp6	Ctsb	Gm22711		Srebf1			St6galnac2
Qrich1	Amhr2	Zmym2	Gm23840		Tom1l1			Gapdh
P4htm	Prr13	Prkcd	B230307C23Rik		Twistnb			Bloc1s3
Usp19	Map3k12	Tkt	Gm12112		Atxn7l1			Sptan1
Pola1	Tarbp2	Pinx1	Gm12397		Pdia6			Camk2b
Cdc42	Nus1	Lats2	Vamp7-ps		Nampt			Eml1
Pknox1	Gtf2ird1	Zdhhc20	Gm14494		Tspan13			Sdhc
Gmnn	Noct	Extl3	Gm14790		Rock2			Smco4
Acot13	Abcc1	Cdadc1	Gm16411		Lpin1			Zfp980
Zfp184	Msrb2	Esd	Gm13394		Nrcam			Cryzl1
Cdk4	Denr	Tsc22d1	Gm6136		Hs1bp3			AW822073
B4galnt1	Slc38a1	Enox1	Gm13988		Gna13			Eif4b
Mettl1	Bsg	Diaph3	Gm22721		Ubxn2a			Memo1
Tspan31	Vwa5a	Pbk	Platr3		Rrm2			Abi1
Kif5b	Il15ra	Bnip3l	Bbip1		Klf11			Nap1l4
Saal1	Serinc2	Nefm	1700020I14Rik		Rasl10b			Gm8116
Cnp	Ccl25	Bora	Gm12976		Cdc27			Zfp930
Sulf2	Parp3	Tnfrsf10b	Gm25767		Itgb3			Gm10076
Sod2	2021-03-05	Bin3	Gm23474		Tlk2			Gtf2i
Tmco6	Agap3	Pdlim2	Rps6kc1		Map3k3			Tmem219
Ezh1	Esx1	Sftpc	Gm8113		Ftsj3			Ube2s
Hap1	Tulp2	Bmp1	Gm16199		Rnf135			Rpl26
P3h4	Sfi1	Uchl3	Lime1		Psmc5			Rrs1
Ctnnb1	Agpat4	Ttc33	Tarbp1		Polg2			Sap18b
Eif1b	Igf2r	Rem2	Gm6548		Ddx5			Nol10
Psmd2	Zscan10	Ajuba	Gon7		Cep112			Smim20
Vars	Hcfc1r1	4931414P19Rik	Gm17709		Nt5c			Ext1
Abhd16a	Tnfrsf12a	Acin1	Gm20412		Sumo2			Trim54
Neu1	Cldn6	Psmb5	Gm20388		Pafah1b1			Tubb3
Ddah2	Pla2g7	Pdzd2	2610524H06Rik		Galk1			Srpk2
Clic1	Mrpl14	Slc22a17	Gm24157		Unk			Tcp11
Lsm2	Hsp90ab1	Efs	Gm24809		Llgl2			Acadm
Pole	Gtpbp2	Ripk3	Gm25951		Ncbp3			Manbal
Casq1	Rrp36	Sema5a	Gm22643		Rhbdf2			Zfp26
Stx1a	Ptk7	Cct5	Mir3072		0610010K14Rik			Dgkeos
Mrpl49	Guca1a	Ankrd33b	Gm23291		Eral1			Bbs5
Dennd2c	Foxp4	Amacr	Gm22655		Dhrs13			Pstk
Mark3	Pim1	Rai14	4933438K21Rik		Nxn			Rpl27
Gatad1	Glp1r	Brix1	Mir5625		Luc7l3			Nmral1
M6pr	Myl12a	Rad1	Ppp2r3d		Ankrd40			Nup98
Lrrc8a	Clip4	Rrm2b	Gm25529		Xylt2			S100a7a
Ppp2r1a	Strn	Slc25a32	Gm21972		Lrrc59			Hspbp1
Fance	Vapa	Dcaf13	Mir3070b		Slc35b1			Gpatch1
Tinf2	Ralbp1	Dpys	Snord93		Cacnb1			Uqcrh
Dus3l	Lrpprc	Lrp12	Gm24303		Dvl2			Arih2
Gtpbp3	E4f1	Eif3h	Tdgf1-ps1		Tmem107			Rab3ip
Tgfbr1	Epas1	Utp23	Vkorc1		Aurkb			Cdpf1
Homer1	Mcfd2	Stk3	Gm25353		Ntn1			Rnu73b
Rad51c	Hagh	Eif3e	Gm15801		Stx8			Gm26205
Arpp19	Spsb3	Washc5	2700038G22Rik		Kat2a			Zfp985
Bcl2l1	Mapk8ip3	Sqle	1810049J17Rik		Ccdc43			Hnrnpr
Khsrp	Nme4	Mtss1	Mirg		Eftud2			Numa1
Ccdc124	Plin3	Ndufb9	5430416N02Rik		Dcakd			Gm6969
Cct4	Kdm4b	Tbc1d31	Pet117		Plcd3			Zfp810
0610009B22Rik	Rfx2	Wnt7b	Gm27997		Dnaaf2			Oas1g
Cpt1c	Uqcc2	Brd1	Mir1957b		Polr2h			Gm10197
Zfp655	1700061G19Rik	Zc3h7b	Gm27167		Ppp2r3c			Crygd
Rhoa	Svil	Dnal4	Gm28048		1110008L16Rik			Lpar5
Zmiz1	Zeb1	Nptxr	Gm28030		Psma6			Cxx1b
Ankrd26	Dync2li1	Josd1	Gm27286		Nfkbia			Tm9sf4
Aldh16a1	Mapre2	Tomm22	Mir6904		Ralgapa1			Cenpm
Hnrnpa0	Thoc1	Csnk1e	Mir7062		Snw1			Pick1
Prrg2	Ring1	Sh3bp1	Mir8108		Rab15			Gm6723
Hnrnph1	Slc39a7	Ttll1	Xndc1		Sav1			Myadm
Ift43	Dsc2	Myh9	Gm5776		Actr10			Cry2
Id3	Spata24	Ndufa6	Gm28364		Timm9			Zbtb34
Arid1a	Etf1	Slc38a2	Gm37795		Zfp36l1			Gm13192
Ctsd	Nelfe	Rapgef3	Gm38102		Galnt16			Gm10161
Phox2a	Epb41l4a	Desi1	Gm44384		Erh			Zfp125
Abhd8	Pou5f1	Hdac7	Gm44323		Pcnx			Fcho1
Ift22	Npc1	Aco2	Gm44342		Nrde2			Ddx43
1700008O03Rik	Spry4	Gtsf1	Gm3724		9030617O03Rik			Rnf213
Mid1ip1	Arap3	Pde1b	Gm43535		Chga			Utp3
Ap2s1	Hdac3	Litaf	Gm8066		Pfkp			Rmdn3
Fgfrl1	Hbegf	Srl	Mir1892		Net1			Zscan18
Emc10	Rbm27	Apod	AC122844.1		Dcaf4			Dnajc25
Clstn3	Lars	Hsf1	Gm42653		Entpd5			Rpl36a-ps3
Fbxw9	Smad4	Bop1	Gm43791		Aldh6a1			Srsf3
Fnbp4	Impa2	Grina	Gm7993		Abcd4			Psmg4
Scrn3	Cidea	Plec	Gm42732		Isca2			Dtnb
Phax	Afg3l2	Tsta3	Gm44183		Npc2			Nutf2-ps1
Tle1	Ptpn2	Naprt	Gm44428		Fcf1			Gm14698
1700109H08Rik	Cep192	Gsdmd	Ywhaq-ps1		Tmed10			Ppia
Relt	Me2	Zbtb11	Gm28756		Evl			Dppa2
Snrpb2	Rbfa	Arc	Chmp1b		Hsp90aa1			Gm10401
Ubc	Csnk1a1	Cep97	Gm45322		Traf3			Mir546
Prpf31	Pcyox1l	Lmf2	Gm45410		Klc1			Gm10443
Sertad1	Nars	Chkb			2010107E04Rik			Nup62cl
Carhsp1	Fech	Arsa			Mtr			Bhlhb9
Elk3	Tcof1	Nectin3			Tfap2a			Gm10451
Herpud2	Gnaq	Tagln3			Gcnt2			2410018L13Rik
Rdh13	Cyb5a	Atg3			Tmem14c			Ccdc160
Nutf2	Anxa1	Slc35a5			Hivep1			Gm8909
Arpc5	Tmem216	Ccdc80			Tbc1d7			Gm10499
Ubqln4	Zfp91	Prkdc			Nup153			Arl14epl
Rps18	Rfk	Mcm4			Kif13a			Ecscr
Rpl10	Ostf1	Ntan1			Wrnip1			Rec114
Rps15a	Syt7	Usp7			Serpinb9b			Spc24
Ncaph2	Tmem2	Crybg3			Eci2			Sox2
Hipk1	Atl3	Riox2			Fars2			Myh7b
Gprc5b	Otub1	Cldnd1			Gadd45g			Gas2l3
Man1a2	Cdc42bpg	Tbc1d23			Syk			Hps6
Acyp1	Ehd1	Tomm70a			Fancc			Qser1
Hdac5	Atg2a	Snap29			Ptch1			Accsl
Rala	Ppp2r5b	Sdf2l1			Msx2			Zfp408
Vdac3	Jak2	Senp5			Mxd3			Ccdc58
Vps72	Tm7sf2	Ncbp2			Prelid1			Amd1
Gabpa	Rpp30	Wdr53			Nsd1			Sp5
Dynll1	Ankrd1	Dnm1l			Ddx41			2810410L24Rik
Pdcl	Tnks2	Igsf11			Fam193b			Dnlz
Tmem184b	Gldc	Tnk2			B4galt7			Nynrin
Nf2	Pola2	Lrch3			Hnrnpk			Zc3h3
Zmat5	Tmem134	Ndufb4			Gkap1			Tmem92
Ewsr1	Aip	Abcc5			Golm1			Selenot
Ap1b1	Pitpnm1	Dirc2			Dapk1			Gm23193
Derl3	Cdk2ap2	Hspbap1			Glrx			Mir671
Bcl2l13	Pip5k1b	Cxadr			Nsun2			Gm26387
Lnpk	Yif1a	Fetub			Ndufs6			Snora64
Pttg1ip	Minpp1	Mrpl39			Mrpl36			Gm27450
Ube2g2	Mus81	Atp5j			Tert			Gm12854
Met	Gal	Ets2			Zcchc9			Zfp988
Elk1	Ppp6r3	Dyrk1a			Rad17			Gm10985
Nav1	Efemp2	Parp9			Gtf2h2			Rad54b
Tnpo1	Fosl1	Pros1			Btf3			Prkcg
Srp14	Drap1	Brwd1			Ankra2			Zfp931
Cdk9	Men1	Pigp			Hexb			Gm14412
Tor2a	Map4k2	Chaf1b			F2rl1			Gm14401
Fpgs	Mark2	Runx1			Ap3b1			Lncenc1
Mkl2	AI846148	Donson			Kif2a			B3gnt7
Cbx5	Acsl5	Ifnar1			Ercc8			Zfx
Apobec3	Tcf7l2	Il10rb			Emb			Gm15846
Vav2	Cep55	Synj1			Ptprg			Mir1188
Ppp2cb	Rbp4	Sod1			Pdhb			Gm22033
Dmap1	Plce1	Enah			Kctd6			Gm25002
Mcu	Noc3l	Tuba1b			Map3k1			Rps15a-ps7
Bcr	Xpnpep1	Fmnl3			Il6st			Rpl19-ps11
Fxyd5	Nt5c2	Slc11a2			Plpp1			Hmgb1-ps3
Tfcp2	Pdcd11	Slc4a8			Kat6b			2210409E12Rik
Pou6f1	Pcgf6	Pcdhgc4			Dlg5			Gm14287
Ubp1	Gk	Krt7			Fam213a			Gm13228
Nuak2	Afap1l2	Krt18			Glud1			Rps12-ps1
Ick	Ablim1	Igfbp6			Bmpr1a			Fam220a
Sdhb	Trub1	Sncg			2700060E02Rik			Ctsf
Snap47	Pycr1	Mospd1			Bmp4			Gm13392
Kdsr	Cenpx	Gtf2ird1			Samd4			Gm12892
Vps4b	Lrrc45	Noct			Slmap			Gm13370
Rps25	Dus1l	Sympk			Eaf1			Rps15a-ps8
Taz	Gps1	Wrb			Mettl6			Mir1905
Aldh3a2	Zdhhc16	Rpp14			Arhgef3			C230037L18Rik
Tmem115	Rfng	Gps2			Btd			Bbip1
Hyal2	Slc16a3	Serping1			Nisch			Gm13068
Ifrd2	Csnk1d	Slc26a6			Ogdhl			Halr1
Hyal1	Pi4k2a	Ube2j2			Mapk8			1700020I14Rik
Tusc2	Loxl4	Nfatc4			Pspc1			3110053B16Rik
Nprl2	Ndufb8	Tpi1			Tdh			5430405H02Rik
Rassf1	Sema4g	Rab12			Dcp1a			Zfp989
Slc3a2	Poll	Agpat4			Zdhhc20			Platr14
Nxf1	Fbxl15	Lnpep			Extl3			4930511M06Rik
Stx5a	Hexa	Chd1			Mipep			Gm11635
Spire2	Hsd17b10	Hcfc1r1			Tdrd3			Gm16510
Raver1	Abhd6	Tnfrsf12a			Pbk			Snhg20
2610507B11Rik	Flnb	Cldn6			Ephx2			Gm16096
AI597479	Padi4	Pla2g7			Ppp2r2a			Gm12925
Tmem86a	Sbds	Mrpl14			Nefm			Gm12690
Tex14	Rabgef1	Polh			Bora			Zfp111
Rdm1	Itga7	Ptk7			Sorbs3			Gm25492
Nedd8	Rdh5	Cnpy3			Fam160b2			Snora78
Gosr1	Cd63	Guca1b			Fgf17			Gm14057
Mrpl52	Ormdl2	Taf8			Uchl3			Tnfsf13
Kansl3	Dgka	Guca1a			Spry2			Galnt2
Uckl1os	Cdk2	Brd4			Rbm26			B230216N24Rik
Faf1	Chmp6	Ppil1			Cln5			AI480526
Tsacc	Baiap2	Mtch1			Nipbl			Gm14399
Mettl16	Il23a	Pim1			Ttc33			Gm17178
Dazl	Gli1	Glo1			Rab2b			Gm20458
Pigyl	Ttc4	Glp1r			Lrp10			1700030C10Rik
Rbm25	Pias2	Tff1			Oxct1			Gm20390
Psen2	Rnf165	Rsph1			Drosha			Tma7
Fads1	Adam8	Slc37a1			Pabpn1			Gm4604
Lmbr1	Urah	Arhgap28			6030458C11Rik			Gm17709
Tnfrsf22	Ifitm1	Lpin2			Pdzd2			Rps2-ps10
Cars	Ifitm3	Smchd1			Zfr			Bend4
Phlda2	Sigirr	Ehd3			Efs			Gm7029
Kdelr3	Pnpla2	Ttc27			Tgm1			Gm20541
Apip	Cd151	Cebpz			Sdr39u1			Gm23631
Pdhx	Tspan4	Ndufaf7			Zscan26			Gm22993
Vac14	Crcp	Pja2			Sema5a			Gm25082
Akt1s1	Asl	Vapa			Cct5			Gm22395
Tbrg1	Cpeb1	Ndufv2			Ankrd33b			Gm24091
Brf1	Podxl	Washc1			Tars			Ppp2r3d
Odc1	Bach1	Rhoq			Amacr			Hmgcs1
Thg1l	Usp16	Mcfd2			Rai14			Gm23967
Adam19	Shisa5	Hagh			Ywhaz			Hist1h2ao
Zfp296	Pfkfb4	Ift140			Fzd6			Gm10182
Sugp1	Col7a1	Pot1b			Oxr1			Gm23711
Dhdh	Uqcrc1	Tmem8			Rad21			Gm14325
Zfp790	Rab40c	Axin1			Stk3			Zfp748
Fsd1	Mettl26	Dusp1			Osr2			Gm21887
Fuz	Rhot2	Uqcc2			Myc			Rab11b-ps2
Sptbn4	Fbxl16	1700061G19Rik			Ndufb9			Gm25195
Pgam1	Gng13	Mllt1			Mtbp			Gm24465
Evi5	Hspa4l	Nudt3			Mrpl13			Gm23739
Evi5l	Jade1	Snrpc			Fam49b			Tcstv1
Snapc2	Atp5c1	Taf11			Wnt7b			Gm21992
Git1	Exosc7	Anks1			Gtse1			Cdkn2d
Gltp	Zdhhc3	Zfp523			Tef			1810049J17Rik
Bnip2	Pgm2	Fkbp5			Zc3h7b			2900076A07Rik
Ccnt1	Rassf3	Cul2			Slc25a17			Tmem147os
Scarf2	Pard3	Pkdcc			Adsl			Tnfsf12
Brms1l	Sec61a2	Dync2li1			Mief1			Rian
Med15	Fam20c	Slc25a46			Tab1			Gm26751
Dhdds	Prkar1b	2700062C07Rik			Syngr1			Ptprv
Ubxn11	Pdgfa	Mapre2			Deptor			Bvht
Rpl15	Dnaaf5	Esco1			Tomm22			Gm26983
Tmem167	Xiap	Mib1			Cby1			Gm27520
Mplkip	Stag2	Zfp871			Csnk1e			Gm27350
Kif11	Smad7	Cdh2			Fam118a			Mir6357
Rpa3	Myo5b	Dsc2			Sh3bp1			Gm27320
Tnpo3	Terf1	Pfdn1			Samm50			Mir6955
Ttll5	Mettl21a	Spata24			Parvb			Gm28960
Zfp715	Adam23	Sil1			Myh9			Rps23-ps1
Rps5	Nrp2	Etf1			Twf1			Gm28625
Adgrl1	Maip1	C2			Slc38a4			Snurf
Amotl1	Cflar	Bin1			Rpap3			Gm5842
Etv5	Map4k4	Ercc3			Rapgef3			Gm37416
Gfod2	Plekhb2	Iws1			Pmm1			Gm38102
Enkd1	Dst	Riok3			Aco2			Gm37963
Atp6v0d1	Fam135a	Dhx16			Nubp1			AL845457.1
Ptprs	Smap1	Impact			1810013L24Rik			Gm44385
Iglon5	Agfg1	Ndfip1			Anks3			Mir6516
Igf2bp1	Rnf25	Arap3			Hes1			Gm10416
Zfp651	Pnkd	Hdac3			Zfp263			Gm42427
Nelfb	Abcb6	Diaph1			Lsg1			Gm42428
Card14	Glb1l	Trim26			Ercc4			A430073D23Rik
Tmem175	Stk16	Pggt1b			Adck5			Gm44341
Tango2	Tuba4a	Dpysl3			Cyc1			D5Ertd605e
Ndufs2	Ptprn	Dtwd2			Sharpin			Gm2559
Atraid	Speg	Hsd17b4			Maf1			Gm44105
Cad	Dnpep	Sec11c			Hgh1			Usf2-ps1
Sh3bp5l	Obsl1	Pmaip1			Hsf1			Gm6916
Atad1	Stk11ip	Impa2			Bop1			Samd4b
Pten	Efhd1	Snx24			Plec			Hspa14
Pea15a	Bok	Cep192			Gsdmd			Gm45315
Timm23	Pam	Me2			Ly6e			Gm45871
Trnt1	Actr3	Cxxc1			Arc			Gm31659
Ly6g6e	Slc35f5	Csnk1a1			Cep97
Elof1	Ccnt2	Grpel2			Ptk2
Med16	Cdc73	Fech			Lmf2
Tmem259	Pfkfb2	Dctn4			Bbx
Rnf170	Il24	Tcof1			Morc1
Clip3	Csrp1	Csf1r			Nectin3
Dedd	Elk4	Psat1			Tagln3
Nit1	Chit1	Cyb5a			Mzt2
Prdm15	Ppfia4	Asrgl1			Rrn3
Rnf168	Atp2b4	Anxa1			Pla2g10
Tctex1d2	Tor1aip1	Tmem138			B3gnt5
Chp1	Lamc1	Tmem216			Hira
Tvp23b	Ncf2	Mrpl16			Mrpl40
Dnajc7	Fam129a	Rfk			Usp7
Cacybp	Rnf2	Ostf1			Crybg3
Cluap1	Coq8a	Ccdc86			Riox2
Zswim7	Acbd3	Fen1			Cmss1
Pigl	Cox20	Syt7			Nit2
Ndufa2	Capn2	Tmem2			Tomm70a
Pam16	Srp9	Cdc37l1			Tfg
Glis2	Tagln2	Lipa			Top3b
Cox6c	Dcaf8	Snx15			Dnm1l
Ube2z	Vangl2	Pola2			Tnk2
Tmem87b	Uck2	Dmrt1			Tfrc
Anapc1	Tada1	Chka			Maats1
Tsg101	Dusp27	Cbwd1			Zfp148
Hps5	Atp1b1	Rin1			Ccdc14
Map3k4	Ralgps2	Slc29a2			Iqcb1
Piezo1	Kctd3	Pcx			Clcn2
Rnf166	Bpnt1	Gal			Pdia5
Ankrd28	Iars2	Ppp6r3			Dirc2
Ankrd52	Atf3	Efemp2			Hspbap1
Srp19	Tatdn3	Fibp			Tra2b
Wdfy2	Irf6	Fosl1			Cxadr
Rbsn	Lamb3	Lrp5			Robo1
Mrps25	Mcm10	Drap1			Eif4a2
Dguok	Hsd17b7	Ehbp1l1			Atp5j
Csf1	Mgst3	Fam89b			Psmg1
Strip1	Prdx6	Arl2			Brwd1
Slc25a11	Vim	Men1			Chaf1b
Cmc2	Psmb7	Map4k2			Dopey2
Chfr	Golga1	Sf1			Cbr3
Tex261	Orc4	Prdx5			Rcan1
Fam120b	Kif5c	Esrra			Atp5o
Tbp	Yme1l1	Stip1			Tmem50b
Psmb1	Mastl	Mark2			Ifnar1
Pdcd2	Zbtb43	Acsl5			Ifnar2
Fhod1	Odf2	Tcf7l2			Paxbp1
Slc9a5	Fam129b	Hhex			Mis18a
Elmo3	Dpm2	Rbp4			Sod1
4931428F04Rik	Ak1	Noc3l			Scaf4
Tppp3	Dnm1	Smndc1			Enah
Msh3	Sh3glb2	Mxi1			Tuba1b
Tmem208	Psmd5	Add3			Fmnl3
E2f4	Zeb2	Xpnpep1			Racgap1
Surf4	Stom	Trim8			Smarcd1
Surf2	Strbp	Pdcd11			Cox14
Dnajb9	Notch1	Gk			Lima1
Naf1	Traf2	Gsto1			Atf1
Yes1	Sapcd2	Afap1l2			Slc11a2
Ppp1cb	Uap1l1	Alyref			Nr4a1
Gorasp2	Dpp7	Anapc11			Igfbp6
Tsen15	Arrdc1	Pcyt2			Map3k12
Efr3a	Wdsub1	Sirt7			Tarbp2
Trappc2l	Ube2e3	Tollip			Sncg
Ddx19a	Lrp2	Slc16a3			Cdkn1a
Galns	Ube2l6	Csnk1d			Cep89
Gata2	Clp1	Loxl4			Mospd1
Rabl6	Med19	Hps1			Gtf2ird1
Edf1	Tfpi	Got1			Msrb2
Npdc1	Fastkd1	Entpd7			Ivns1abp
Fbxw5	Itgav	Dnmbp			Slc38a1
Slc25a13	Slc12a6	Mrpl43			Vwa5a
Ube2i	Emc4	Twnk			Serping1
Tsr3	Nop10	Sfxn3			Kcnk5
Unkl	Eif3m	Ldb1			Slc26a6
Actn1	Prrg4	Parp6			Twf2
Sirt2	Hsd17b12	Limd1			2021-03-05
Hnrnpl	Dut	Sacm1l			Poc1a
Nolc1	Meis2	Abhd6			Slc17a9
Casd1	Chst1	Flnb			Nfatc4
Cnksr3	Sord	Ptprj			Tpi1
Mtmr1	Mdk	Padi4			Rab12
Hmgb3	Harbi1	Kdm5c			Tulp2
Nipsnap3b	Atg13	Sbds			Celsr3
Lage3	Hypk	Itga7			Prph
Ubl4a	Ell3	Rdh5			Pcbp4
Gdi1	Pdia3	Dnajc14			Cdca3
Sash1	Arfgap2	Dgka			Mrps23
Gadd45b	Pacsin3	Smarcc2			Rhebl1
Zdhhc12	Chac1	Rnf41			Mpc1
Endog	Smox	Nabp2			Zscan10
Golga7	Gpcpd1	Tepsin			Tnfrsf12a
Pcolce2	Gabpb1	Prim1			Cldn6
Clpx	Trpm7	Ddit3			Pkmyt1
Trabd	Slc20a1	Mbd6			Flywch2
Atf6b	Lpin3	Ttc4			Mrpl14
Notch4	Snx5	Pias2			Slc29a1
Ppt2	Mgme1	Rnf165			Hsp90ab1
Rnf5	Sdcbp2	Usp33			Vegfa
Cacfd1	Rbck1	Nnt			Gtpbp2
Arnt	Pdrg1	Paox			Rrp36
Mocs2	Necab3	Echs1			Ptk7
Nat9	Tpd52	Msx3			Taf8
Lpl	Rbm38	Adam8			Guca1a
Atp6v0e	Gnas	Urah			Tfeb
Zfp318	Impa1	Taldo1			Foxp4
Srf	Snx16	Eps8l2			Stk38
Gata3	Chmp4c	Cd151			Mtch1
Lama5	Ptpn1	Tspan4			Glo1
Steap1	Nfatc2	Gusb			Tff1
Steap2	Atp9a	Farp1			Wdr4
Hspa8	Sall4	Tnrc6c			Ndufv3
Serac1	E2f5	Tk1			Cbs
Pdzd11	Psma7	Gaa			Sik1
Psma2	Mrgbp	Cpeb1			Wiz
Mrpl32	Gid8	Usp16			Cyp4f13
Setdb1	Gss	Pfkfb4			Clip4
Arnt2	Procr	Col7a1			Yipf4
Prune1	Eif6	Rps6ka6			Birc6
Cers2	Epb41l1	Wdr73			Eif2ak2
Capza2	1110008F13Rik	Nmb			Hnrnpll
Vps45	Src	Sec11a			Ralbp1
Prpf3	Ctnnbl1	Rhot2			Srsf7
Anp32e	Zfp639	Plk4			Ndufv2
Aph1a	Anxa5	Jade1			Washc1
Tab2	Rab33b	Taf3			Washc2
Ppil4	Nmd3	Itgb1			1600002H07Rik
Cnih1	Tsc22d2	Nudt5			Atp6v0c
Eps8	Dclre1b	Pdia4			Prepl
Med22	Ptgfrn	Pramel7			Srbd1
Surf1	S100a11	Pdgfa			Epas1
Med28	Npr1	Get4			Pigf
Qdpr	Ints3	Xiap			Cript
Sqstm1	Crtc2	Uimc1			Mcfd2
Nfe2l2	Pmvk	Myo5b			Spsb3
Rxra	Sass6	Lypla1			Mapk8ip3
Prpsap1	Extl2	Rdh10			Pot1b
Ncapg	Snx7	Paqr8			Tmem8
Lta4h	Pdgfc	Slco5a1			Dusp1
Dstn	Adam15	Mettl21a			Bnip1
H2afy	Cks1b	Klf7			Rfx2
Gtf2ird2	Thbs3	Nrp2			1700061G19Rik
Bola1	Gba	Maip1			Nudt3
Gatsl2	Scamp3	Mob4			Taf11
Wnt11	Lmna	Acadl			Anks1
Adss	Rps3a1	Col5a2			Fkbp5
Actr8	Sh3d19	Tex30			Svil
Lrrc27	Chd1l	Stk17b			Sos1
Fnta	Nudt17	Dst			Cox7a2l
Skiv2l2	Pias3	Fam135a			Thada
Celsr1	Tars2	Smap1			Wac
Stard13	Ecm1	Rnf25			Thoc1
Diexf	Bcar3	Ctdsp1			Pfdn6
Syt14	Eif4e	Slc11a1			Wdr46
Atp5e	Dapp1	Cxcr2			Rnf138
Nelfcd	Ppp3ca	Atic			Dnajc18
Ctsz	Nfkb1	Bard1			Spata24
Prelid3b	Bcl10	Dnajb2			Apom
Sertad4	Cyr61	Obsl1			Bag6
Ube2a	Tmem55a	Mrpl44			Prrc2a
Slc25a5	Tstd3	Efhd1			Riok3
Ppdpf	Rngtt	Mterf4			Pou5f1
Pls3	Rragd	Stk25			Npc1
Mpped2	Map3k7	Thap4			Mrpl27
Nkap	Akirin2	Atg4b			Dhx16
Ndufa1	Polr1e	Dtymk			Ndfip1
Wt1	Nans	Ing5			Atat1
E2f3	Ptgr1	Inpp5d			Spry4
Cr1l	Ptbp3	Scly			Mrps18b
Ppfibp1	Hsdl2	Cln8			0610009O20Rik
Plgrkt	Slc44a1	Pam			Rpp21
Gtf3a	B4galt1	Ccdc93			Hdac3
Mtif3	Tmem38b	Slc35f5			Diaph1
Lnx2	Ubap2	Ubxn4			Trim26
Dyrk3	Aqp3	Cdc73			H2-M5
Mapkapk2	Ubap1	Nifk			Gabbr1
Atxn10	Tpm2	Epb41l5			Ap3s1
Foxred2	Tln1	Dbi			Hbegf
Eif3d	Creb3	3110009E18Rik			Yipf5
H3f3b	Gba2	Steap3			Dtwd2
Nup50	Rgp1	Il24			Hsd17b4
Phf21b	Glipr2	Csrp1			Pmaip1
Ift27	Snapc3	Srgap2			Cidea
Pacsin2	Sh3gl2	Ube2t			Afg3l2
Ttll12	Plin2	Elk4			Lox
Bik	Usp24	Cdk18			Ppic
Tox4	Plpp3	Chit1			Ptpn2
Sulf1	Ak4	Atp2b4			Cep192
Srsf6	Dph2	Tor1aip1			Mapk4
Plcg1	B4galt2	Xpr1			Cxxc1
Kctd2	Itgb3bp	Glul			Rbfa
Kctd5	Dock7	Lamc1			Gm16286
Etaa1	Rnf11	Lamc2			Grpel2
Sdc4	Cc2d1b	Coq8a			Napg
Nbr1	Pdpn	Cdc42bpa			Lmnb1
Cyth1	Echdc2	Parp1			Rps14
Rnd3	Tnfrsf8	Capn2			Cd74
Brca1	0610037L13Rik	Pycr2			Tcof1
Nt5c3b	Magoh	Fh1			Cdx1
Psmd3	Ndc1	Dcaf8			Psat1
Glod4	Cyb5rl	Uck2			Cyb5a
Vps53	Mrpl37	Pou2f1			Incenp
Taok1	P3h1	Atp1b1			Fth1
Dnttip1	Ppt1	Ccdc181			Mrpl16
Acot8	Hmgcl	Scyl3			Ccdc86
Nlk	Srsf10	Soat1			Fen1
Traf4	Plk3	Atf3			Tmem2
Aldoc	Eif2b3	Angel2			Atl3
Stac2	Mutyh	Irf6			Otub1
Rpl19	Toe1	Lamb3			Cdc42bpg
Nek8	Tspan1	Optn			Ehd1
Arl5b	Lrrc41	Ddr2			Mlana
Zfp207	Mknk1	Vamp4			Tnks2
Psmd11	Stil	Bmi1			Tjp2
Pipox	Aldh4a1	Nek6			Uhrf2
Timp2	Cda	Psmb7			Rad9a
Zc3h18	Eif4g3	Zbtb43			Dpf2
Top2b	Alpl	Fam129b			Gldc
Igfbp4	Zcchc17	Med27			Mrpl21
Cdc6	Tinagl1	Tsc1			Ighmbp2
Suz12	Rnf19b	Slc25a25			Coro1b
Atad5	Sh3bgrl3	Gpd2			Dmrt1
Crlf3	Trappc3	Olfm1			Chka
Tnfaip1	Map7d1	Acvr1			Pitpnm1
Abr	Gpatch3	Fubp3			Sf3b2
Rab11fip4	Meaf6	Hspa5			Cdk2ap2
Cd40	Wasf2	Gapvd1			Grk2
Slc35c2	Rspo1	Zeb2			Klc2
Elmo2	Smpdl3b	Phf19			Rab1b
Wsb1	Mtf1	Traf1			Yif1a
Ttpal	Rcc1	Rab14			Minpp1
Rhot1	Trnau1ap	Gsn			Ppp6r3
Ada	Gmeb1	Strbp			Efemp2
Serinc3	Epb41	Agpat2			Fibp
Pgs1	Casp9	Inpp5e			Lrp5
Birc5	Plekhm2	Nacc2			Drap1
Pigt	Acot7	Camsap1			Smarca2
Wfdc2	Espn	Mamdc4			Ehbp1l1
Mmp9	Nol9	Pax8			Fam89b
Ghdc	Zbtb48	Wdsub1			Capn1
Pltp	Tmub1	Pkp4			Arl2
Slc12a7	Fastk	Nup35			Men1
Ctsa	Pgd	Dusp19			Map4k2
Zswim1	Park7	Nckap1			Gpr137
Slc12a4	Abcb1b	Hat1			Bad
Myo1c	Slc25a33	Slc43a3			Dnajc4
Crk	Klhl7	Ube2l6			Rcor2
Cox7c	Nppb	Fastkd1			Mark2
Pitpna	Mfn2	Itgav			Zdhhc6
Mlx	Ssu72	Zc3h15			Tcf7l2
Rab5a	Rer1	Ola1			Cep55
Nkiras2	Pank4	Arl14ep			Hells
Ppp2r5c	Mmp23	Emc4			Tm9sf3
Ift52	Nadk	Katnbl1			Trim8
Mybl2	Mxra8	Lpcat4			Pcgf6
B4galt5	Dvl1	B230118H07Rik			Nr0b1
Ptgis	Prom1	Trim44			Gk
Ddx27	5730480H06Rik	Ext2			Slk
Cyth3	Add1	Cops2			Gsto1
Cyth4	Ppp2r2c	Galk2			Trub1
Rac3	Fosl2	Cd82			Pcyt2
Rrp7a	4930548H24Rik	Chst1			Sirt7
Cyb5r3	Eif2b4	Mapk8ip1			Pycr1
Med13l	Snx17	Sord			Aspscr1
Hist1h2bc	Ociad2	Mdk			Maged1
Mafk	Agbl5	Hypk			Arhgap19
Med1	Slc35f6	Arhgap1			Dus1l
Erbb3	Anapc4	Ubr1			Mms19
Stard3	Rfc1	Jag1			Csnk1d
Vmp1	Tbc1d14	Ehd4			Ubtd1
Uchl5	Rest	Chac1			Hps1
Trove2	Polr2b	Spint1			Got1
Stk4	Cenpc1	Ppp1r14d			Dnmbp
Pmp22	Fam69a	1700037H04Rik			Erlin1
Zcchc10	Tpst2	Knstrn			Cwf19l1
Psmb6	Wsb2	Smox			Scd2
Spag7	Gtf2h3	Slc23a2			Ndufb8
Pfn1	Eif2b1	Fam98b			Mrpl43
Tomm34	G3bp2	Crls1			Twnk
Ywhab	Pitpnm2	Dusp2			Sfxn3
Ksr1	Ppef2	Idh3b			Poll
Gpx3	Slc15a4	Cpxm1			Ldb1
Anxa6	Scarb2	Lpin3			Fbxl15
Zkscan6	Stx2	Rrbp1			Mfsd13a
Kpna2	Arpc3	Dtd1			Actr1a
Smurf2	Atp2a2	Sdcbp2			Sufu
Cep95	P2rx7	Snph			Hexa
Vezf1	Anapc5	Fam110a			Huwe1
Cuedc1	Ncor2	Tbc1d20			Fgd1
Srsf1	Dhx37	Rbck1			Polr3a
Kif3a	Aacs	Pdrg1			Rps24
2021-09-08	Anxa3	Rtfdc1			Banp
Mtmr4	Rab35	Rab22a			Kdm5c
Mrm1	Sirt4	Stx16			Rabgef1
Mapt	Triap1	Gnas			Dnajc14
Kansl1	Gatc	Snx16			Dgka
Gid4	Cabp1	Ptpn1			Pa2g4
Myo1b	Acads	Nfatc2			Esyt1
Dhx40	Sppl3	Sall4			Chmp6
Akap1	Tes	E2f5			Baiap2
Nol11	Lfng	Psma7			Il23a
Derl2	Radil	Mrgbp			Faap100
C1qbp	Ube3b	Arfgap1			Atp5b
Rpain	Wipi2	Raly			Nab2
Chd3	Fscn1	Ahcy			Gli1
Kdm6b	Zfp12	Gss			Dctn2
Appbp2	Ung	Eif6			Hdhd2
Ncor1	Plbd2	Samhd1			Rnf165
Cenpv	Rasal1	Zmat3			Atp5a1
Pcgf2	Erp29	Pik3ca			Clns1a
Cwc25	Arpc1b	Gnb4			Fuom
Pip4k2b	Cdk8	Fxr1			Msx3
Trim37	Polr1d	Anxa5			Urah
Ybx2	Hsph1	Gfm1			Ifitm1
Ctdnep1	Wasl	Nmd3			Ifitm3
Elp5	Ssc4d	Wwtr1			Taldo1
Gabarap	Gcc1	Pfn2			Tmem192
Cldn7	Ephb4	Mme			Chm
2810408A11Rik	Gigyf1	Pdcd10			Gusb
Phf23	Pcolce	Nras			Dock9
Acadvl	Cald1	Sike1			Eif4a3
G3bp1	Fkbp9	Ngf			Rptor
Atox1	Gpnmb	Ptgfrn			Tma16
Sparc	Tra2a	Sec22b			Podxl
Mief2	Zc3hav1	Ampd2			Bach1
Tbx3	Zyx	Slc6a17			Shisa5
Dusp14	Mkrn1	Slc27a3			Wdr73
Tada2a	Slc37a3	Slc50a1			Nmb
Pnpo	Pcyox1	Hadh			Slc28a1
Cog1	Mrpl19	Sfrp2			Mettl26
Cbx1	Isy1	Casp6			Rhot2
Cdk5rap3	Cnbp	Snx7			Jmjd8
Copz2	Uba3	Pdgfc			Prps2
Slc25a39	Tmem43	Scamp3			Tyms
Sp2	Slc6a6	Ash1l			Slc25a10
Aatf	Bhlhe40	2810403A07Rik			Homer2
Dync1h1	Arl8b	Lmna			Dhtkd1
Pex12	Ret	Gpatch4			Pdia4
Ndel1	Gabarapl1	Sh3d19			Prkar1b
Slc25a35	Rad52	Acp6			Pdgfa
Mpdu1	Wnt5b	Rnf115			Dnaaf5
Fxr2	Etv6	Polr3c			Arl10
Atp5g3	Dusp16	Polr3gl			4833439L19Rik
Cd68	Fam234b	Rprd2			Faf2
Acsl1	Atf7ip	Tars2			Tspan17
Smyd4	Arhgdib	Ecm1			Smad7
Zfyve27	Dera	Pip5k1a			Aasdhppt
Avpi1	Plekha5	F3			Lypla1
Rad51d	Aebp2	Ptbp2			Mybl1
Pank3	Rad18	Snx27			Cops5
Rars	Rassf8	Tspan5			Terf1
Wwc1	Lrmp	Eif4e			Paqr8
Mrpl58	Bcat1	Ppp3ca			Eya1
Fdxr	Etnk1	Nfkb1			Gsta3
Sult4a1	Cmas	Cisd2			Tmem70
Mrpl45	Sec13	Bdh2			Adam23
Irf1	Caprin2	Cth			Eef1b2
P4ha2	Necap1	Adgrl2			Ndufs1
Arrb1	Pianp	Ddah1			Maip1
Tm4sf5	Ing4	Cyr61			Mob4
Cxcl16	Tnfrsf1a	Nbn			Hspd1
Pelp1	Rad51ap1	Cpne3			Carf
Med11	D6Wsu163e	Rps20			Wdr12
Natd1	Tspan9	Coq3			Nop58
Map2k3	Qpctl	Sdcbp			Als2
Ywhah	Ttyh1	Gtf2b			Ptp4a1
Sart3	Tmem238	Pdlim5			Sema4c
E2f2	Zfp719	Akirin2			Plekhb2
Nars2	Rhpn2	Smc2			Prim2
Slc35b4	Pcsk6	Xpa			Zfp142
Dalrd3	Mtmr10	Ncbp1			Mff
Fis1	Furin	Nans			Nhej1
Plod1	Iqgap1	Tex10			Rnf25
Rab3d	Rhcg	Tmeff1			Bcs1l
Mfsd3	Mef2a	Fmn2			Cnot9
Slc25a22	2200002D01Rik	Ptbp3			Slc11a1
Atp6ap1	Rasgrp4	Hsdl2			Xrcc5
Scrn1	Psmd8	Snx30			Pecr
BC005537	Nfkbib	Zdhhc21			Atic
Isyna1	Mfge8	Aptx			Fn1
Hars2	Aen	Slc44a1			Obsl1
Tmem160	Anapc15	B4galt1			Stk11ip
Rab5c	1110004F10Rik	Rad23b			Trip12
Mdh2	Calcb	Epb41l4b			Epha4
H13	Pde3b	Aqp3			Ptma
Rnf145	Qprt	Dcaf12			Eif4e2
Scn1b	Pagr1a	Kif24			Efhd1
Atp6v1e1	Mvp	Nudt2			Rnpepl1
Chtf18	Cdipt	Stoml2			Mterf4
Ppp1r12c	Klk10	Unc13b			Stk25
Map1s	Plekhb1	Tpm2			Atg4b
Tmem129	Nupr1	Tln1			Asb1
Nop9	Ppme1	Creb3			Gin1
Atp6v0a1	Cln3	Gne			Pam
Psmc3ip	Nfatc2ip	Sh3gl2			Tfcp2l1
Grb7	Spns1	Plin2			Epb41l5
Zfp687	Lat	Mllt3			Steap3
D8Ertd738e	Dgat2	Dnajc6			Nr5a2
Calm3	Nsmce1	Rnf11			Ddx59
Cops3	Psma1	Osbpl9			Csrp1
Fkbp8	Arhgap17	Tm2d1			Arl8a
Ddx39b	BC017158	Laptm5			Eif2d
Gipc1	Prss8	Pramef12			Elk4
Tlcd1	Fbxl19	Echdc2			Cdk18
Plscr3	Bcl7c	Tnfrsf8			Rbbp5
Arhgef25	Nucb1	Scp2			Chit1
Xab2	Bcat2	Ndc1			Ppfia4
Cdc37	Bag3	Cyb5rl			Lamc2
Trip10	Ubfd1	Mrpl37			Ncf2
Cops6	Ears2	Ctps			Rnf2
Ubb	Gga2	Ccdc30			Coq8a
Ap4m1	Mrpl17	Ybx1			Tfb2m
Gyg	Rrp8	Svbp			Parp1
Slc6a8	Ilk	Slc2a1			Sdccag8
Arid3a	Cckbr	Mycbp			Srp9
Ubxn6	Crym	Macf1			Pycr2
Mydgf	Chst15	Ppie			Vangl2
Cyb561	Fam53b	Trit1			Dusp27
Sema6a	Knop1	Ephb2			Mpzl1
Ccdc12	Dhx32	Pithd1			Ralgps2
Fmc1	Wee1	Lypla2			Abl2
Mrpl24	Tmem9b	Gale			Smyd2
Slc35e1	Eif3f	Kif2c			Kctd3
Tmc4	Cttn	Prdx1			Bpnt1
Syne4	Nadsyn1	Nasp			Iars2
Polr2i	Dock11	Pik3r3			Tatdn3
Krt10	Praf2	Tspan1			Usf1
Rmnd1	Atrx	Mob3c			Dusp12
Fbxo5	Renbp	Atpaf1			Atf6
Mtrf1l	Atp11a	Cda			Prdx6
Hdac2	Agpat5	Hp1bp3			Cenpl
Rwdd1	Adrb3	Hspg2			Dars2
Stxbp5	Eif4ebp1	Ptpn12			Rsu1
Hint3	Ankrd10	Tinagl1			Vim
Katna1	Leprotl1	Azin2			Mllt10
Lrp11	Kat6a	Ak2			Acbd5
1700021F05Rik	Plekha2	Rnf19b			Pdss1
Sec63	Tenm3	Tmem234			Pkn3
Snx3	Dctd	Eif3i			Zbtb43
Aig1	Star	Hdac1			Odf2
Adat2	Ash2l	Nipal3			Slc2a8
Pex3	Gtf2e2	Zfp593			Lrsam1
Fuca2	Rbpms	Trappc3			Fam129b
Cep57l1	Pcm1	Map7d1			Stxbp1
Ltv1	Nek1	Nudc			Coq4
Plagl1	Setd6	Wasf2			Ttf1
Cd164	Lsm6	Rpa2			St6galnac6
Utrn	Tecr	Smpdl3b			Tsc1
Smpd2	Il34	Eya3			Eng
Mical1	Amfr	Mtf1			Gtf3c5
Wasf1	Bbs2	Inpp5b			Ak1
Gtf3c6	Cenpn	Gmeb1			Ptges2
Rev3l	Cdyl2	Plekhm2			Ralgds
Traf3ip2	Mt3	Xrcc2			Gpd2
Fyn	Mt2	Zbtb48			1700007K13Rik
Tube1	Mt1	Abcf2			Acvr1
Prep	Herpud1	Nub1			Abl1
Tnfaip3	Kifc3	Pgd			Fubp3
Perp	Mmp15	Park7			Tor1b
Arfgef3	Usb1	Abcb8			Tor1a
Hebp2	Cfap20	Dffa			Crat
Reps1	Slc27a1	Klhl7			Dolpp1
Fam184a	Mvb12a	Ctnnbip1			Zeb2
Asf1a	Mthfsd	Lzic			Stom
Gopc	Gse1	Nmnat1			Egfl7
Vta1	Zdhhc7	Fam126a			Nacc2
Reep3	Cotl1	Agtrap			Camsap1
Serinc1	Pik3r2	Nppb			Tmem141
Hsf2	Ifi30	Dffb			Mamdc4
Echdc1	Hsbp1	Tprgl			Uap1l1
Ptprk	Mphosph6	Ints11			Dpp7
Dcbld1	Lsm4	Pank4			Psd4
Slc6a15	Rrad	Cptp			Ly75
Ccdc59	Tradd	Cd38			Hat1
Ppp1r12a	Cyb5b	Adgra3			Stk39
P4ha1	Panx1	Afap1			Lrp2
2021-09-10	Vstm5	Rgs12			Slc43a1
Lims1	Adat1	Add1			Med19
Zwint	Gabarapl2	Man2b2			Tfpi
Ube2d1	Tmem231	Ppp2r2c			Itgav
Cdk1	Bcar1	Crmp1			Zc3h15
Atp2b1	Wdr59	Zbtb49			Sp3
Arid5b	Sprtn	4930548H24Rik			Itga6
Actr6	Aplp2	Eif2b4			Traf6
Uhrf1bp1l	Usp2	Snx17			Elp4
Poc1b	Ubash3b	Ociad2			Fbxo3
Dusp6	Clmp	Khk			Trim44
Tmpo	Rexo2	Pgm1			Myef2
Kitl	Ets1	Sepsecs			Dut
Psen1	Tirap	Tbc1d1			Cops2
Sgk1	Srpr	Slc35f6			Galk2
Cep290	Ppp2r1b	Anapc4			Meis2
Ikbip	Cryab	Grpel1			Creb3l1
Hbs1l	2310030G06Rik	Lias			Mdk
Epb41l2	Plet1	Ugdh			Harbi1
Apaf1	Bace1	Chrna9			Atg13
Myb	Arcn1	Guf1			Hypk
Med23	Ddx6	Chic2			Arhgap1
Nedd1	Chek1	Srd5a3			Pdia3
Mtfr2	Hinfp	Ppat			Lrp4
Map7	C2cd2l	Paics			Arfgap2
Ctgf	Ldlr	Rufy3			Pacsin3
Stx7	Polr2m	Hsd17b11			Ubr1
Pex7	Nedd4	Cds1			Jag1
Ifngr1	Fam81a	Tfip11			Haus2
Cdk17	Anxa2	Tesc			Lrrc57
Snrpf	Fem1b	Ccng2			Ehd4
Usp44	Cln6	Tctn2			Itpka
Fgd6	Anp32a	Gtf2h3			Tyro3
Ndufa12	Irak1bp1	Eif2b1			Ptpra
Tmcc3	Glce	G3bp2			Rtf1
Cep83	Phip	Pitpnm2			Ndufaf1
Socs2	Tle3	Ppef2			Spint1
Nudt4	Ireb2	Zcchc8			Ppp1r14d
Nuak1	Pkm	Rhof			Rad51
Tcp11l2	Csk	Mapkapk5			Knl1
Cry1	Clk3	Aldh2			Knstrn
Btbd11	Cyp11a1	Anapc7			Smox
Timp3	Stra6	P2rx7			Slc23a2
Hsp90b1	Mto1	Kdm2b			Spred1
Washc3	Tmed3	Dhx37			Slc27a2
Sirt1	Tpm1	Anxa3			Gabpb1
Herc4	Plod2	Pgam5			Snrpb
Hnrnph3	Ppib	Golga3			Nop56
Rufy2	Parp16	Cit			Idh3b
Ccar1	Dync1li1	Chek2			Vps16
Ddx21	Tgfbr2	Pxn			Snx5
Ddx50	Pik3cb	Acads			Mgme1
Vps26a	Mras	Ints1			Xrn2
Aifm2	Dhx30	Sppl3			Gzf1
H2afy2	Smarcc1	Psmg3			Cst3
Tysnd1	Nradd	Tes			Slc52a3
Sar1a	Tdgf1	2210016L21Rik			Rbck1
Ppa1	Lrrc2	Mmab			Tpx2
Eif4ebp2	Trib1	Radil			Kif3b
Pald1	Pdcd6ip	Wipi2			Snta1
Sgpl1	Csrnp1	Actb			Necab3
Pcbd1	Slc25a38	Fscn1			Stmn2
Unc5b	Trak1	Ung			Tpd52
Slc29a3	Ryk	Usp30			Zdbf2
Lrig3	Slco2a1	Dtx1			Stx16
Anapc16	Rab6b	Rpl6			Gnas
Ddit4	Srprb	Pdap1			Impa1
Dnajb12	Mon1a	Ptcd1			Fabp5
Micu1	Ip6k1	Cpsf4			Chmp4c
Cand1	Nckipsd	Phf14			Atp9a
Tbk1	Prkar2a	Ndufa4			Sall4
Pno1	Usp4	Cdk8			Zfp64
Egfr	Fam189b	Polr1d			Gid8
Usp15	Pon2	Pomp			Nkain4
Vps54	Lmo2	Mtus2			Stmn3
Tbc1d15	Trib3	Limk1			Zgpat
Rab21	Abtb2	Bcl7b			Acss2
2310011J03Rik	Inppl1	Cul1			Nfs1
Peli1	Slc8b1	Lrwd1			Aar2
Thap2	Alas1	Cux1			Tbl1xr1
Slc1a4	Pdxk	Ephb4			Samhd1
Rab1a	Srxn1	Ppp1r35			Rpn2
Actr2	Cdv3	Mepce			Ctnnbl1
Ndufs7	Arap1	Mcm7			Dhx35
Mum1	Ppp1r9a	Pon3			Skil
Uqcr11	Pwp2	Cald1			Zmat3
Cnot2	Pkd1	Calu			Gnb4
Tcf3	Psmf1	Irf5			Actl6a
Frs2	Acsl3	Ahcyl2			Ncoa3
Yeats4	Fbxo21	Tmem209			Nceh1
Cobl	Camkv	Herc3			Ect2
Grb10	Rasgrp2	Tra2a			Lrrc34
Snrpd3	Ap4b1	Npy			Dcun1d1
Mdm2	Pebp1	Mtpn			Spata5
E2f7	Fkbp1a	Zyx			Ufm1
Csrp2	Fam207a	Mkrn1			Wwtr1
Osbpl8	Mycbp2	Slc37a3			Mme
Mknk2	Nfatc1	Gfpt1			Ssr3
Cabin1	Polr2f	Nfu1			Ccnl1
Ap3d1	1700088E04Rik	Dusp11			Ptpn22
Phlda1	C330027C09Rik	Cct7			Dclre1b
Sf3a2	Micall1	Pradc1			Nras
Mdm1	Nol12	Fbxl14			Sike1
Timm13	Cdc14b	Aplf			Ngf
Vps13d	Card10	Isy1			Vangl1
Llph	Tmed7	Cnbp			Clcc1
Tmbim4	Mzt1	Hmces			Dram2
Irak3	Slc35a4	Uba3			S100a11
Helb	Stk36	Rpn1			Npr1
Dip2a	Mif	Wnt7a			Jtb
Hmg20b	Atp6v0b	Tmem43			Tpm3
4930404N11Rik	Trappc8	Slc6a6			Hax1
Fzr1	Spg11	Itpr1			Adar
Ncln	Fan1	Edem1			Pmvk
Hcfc2	BC026585	Arl8b			Larp7
Nfyb	Ttc7b	Gdf3			Trim2
Txnrd1	Znrf1	Mlf2			Casp6
Ppm1m	Apol6	Ptms			Gar1
D10Wsu102e	Myo6	Tuba8			Ints12
Wdr82	Igf2bp2	Gabarapl1			Gstcd
Glyctk	Lgi3	Wnt5b			Pdgfc
Pofut2	Vps8	Erc1			Fubp1
Adarb1	Arhgap39	Magohb			Dnajb4
Appl2	Fuk	Etv6			Efna3
Sumo3	BC034090	Fam234b			Efna4
Hint1	Mnd1	Emp1			Adam15
Lyrm7	Mtss1l	Plbd1			Zbtb7b
Fbxw11	Gm28042	Arhgdib			Ash1l
Stk10	Zfp446	Plekha5			2810403A07Rik
Papolg	Coil	Aebp2			Lmna
Pfkl	Kcnk1	Recql			Pmf1
Pus10	Cct2	Golt1b			Iqgap3
Rhbdf1	Poglut1	Rassf8			Sh3d19
Pex13	Mks1	Lrmp			Acp6
1810043G02Rik	Cipc	Bcat1			Pias3
Mpg	Lrrc58	Cmas			Rprd2
Ahsa2	Zfc3h1	Ergic2			Tars2
Nprl3	Rhbdd3	Slc6a1			Bcar3
Xpo1	Chchd4	Vgll4			Abcd3
Cpeb4	Gpc1	Cand2			Dapp1
Asb3	Usp54	Pianp			Manba
Cdc34	Senp6	Ing4			Bdh2
Tpgs1	Arhgap27	Mrpl51			Cth
Madcam1	Mfsd7c	Ltbr			Adgrl2
Erlec1	Thoc5	Cd9			Trp53inp1
Shc2	Trim59	Rad51ap1			Cpne3
Sptbn1	Slc26a2	D6Wsu163e			Nsmaf
Mdh1	Exosc1	Tspan9			Tstd3
Ccng1	Kctd9	Mark4			Ndufaf4
Nudcd2	Ina	Vasp			Rragd
Hmmr	Cbl	Dmpk			Akirin2
Cyfip2	Ube2f	Dmwd			Smim8
Mgat1	AI661453	Siglecg			Xpa
Ppp2ca	Cmip	Zfp719			Ncbp1
Hnrnpab	Lif	Csrp3			Trmo
Phykpl	Tbc1d10a	Gas2			Anp32b
Hspa4	Pkd1l2	Pcsk6			Erp44
Cnot6	Six4	Mtmr10			Tmeff1
Gfpt2	Pkd2	Furin			Ugcg
Mapk9	Gjc1	Hddc3			Hsdl2
Canx	Daam1	Unc45a			Alad
Rack1	Papd7	Vps33b			Mpdz
Rufy1	Ppp1r18	Iqgap1			Smu1
Rnf130	Mtrr	Sema4b			Dnaja1
Rad50	Xpot	Idh2			Aptx
Mrnip	Tdg	Rhcg			B4galt1
Clk4	Sirt6	Ctsc			Fktn
Sar1b	Mast4	Sipa1l3			Nfx1
Jade2	Dusp5	2200002D01Rik			Rad23b
Cdkl3	BC030867	Nfkbib			Ubap2
Ube2b	Rab24	Pak4			Aqp3
Cdkn2aipnl	Tmem127	Psmc4			Dcaf12
Kremen1	Mfsd12	Prss23os			Tesk1
Nefh	Myl12b	Ndufc2			Ccdc107
Med7	Mrpl34	Tmc5			Snapc3
Tnip1	Rps29	Coq7			Sh3gl2
Vdac1	Rtkn	Arl6ip1			Slc35d1
Upp1	Cog7	Calcb			Dnajc6
Slu7	Vat1	Kif22			Jak1
Ascc2	Map2k2	Stard10			Cachd1
Hus1	Oma1	Aldoa			Atg4c
Pttg1	Ap2b1	Rab6a			Dock7
Hormad2	Tanc1	Mrpl48			Pum1
Tns3	Arl6ip5	Nupr1			Laptm5
Btg2	Lars2	Cln3			Echdc2
Gatsl3	Epn1	Nfatc2ip			Tnfrsf8
Igfbp3	Pdk3	Lipt2			0610037L13Rik
Pes1	Trim13	Eif3c			Magoh
Tcn2	Eogt	Spns1			Tmem59
Osbp2	Zcchc6	Lat			Tceanc2
Arf5	G2e3	Nsmce1			Col9a2
2310033P09Rik	Lzts2	Psma1			Ctps
Guk1	Hacd2	Acer3			Ppcs
Rnf185	Fignl1	Arhgap17			Ccdc30
Limk2	Tnni3	Parva			Ybx1
Patz1	Rcbtb1	Rbbp6			P3h1
Eif4enif1	Plk5	Prss8			Svbp
Trim11	Tgfbi	Hsd17b14			Ndufs5
Ogdh	Reep6	Sergef			Macf1
Drg1	Cox18	Bag3			Trit1
Rtn4	Leng8	Ate1			Mycl
Mtif2	Mpv17l2	Tacc2			Cap1
Rps27a	1600002K03Rik	Gga2			Ppt1
Cfap36	Prpf39	Cdr2			Ephb2
Ppp4r3b	Midn	Polr3e			Eloa
Pnpt1	Sbno2	Cckbr			Lypla2
Pold2	Rnf38	Crym			Gale
Zkscan17	Arhgap45	Tmem159			Hmgcl
Polm	Xylb	Ctbp2			Fuca1
Dbnl	Dync1li2	Rrm1			Pnrc2
Mrps24	Ggta1	Pgap2			Rnf220
Ccdc117	Polr3g	Glrx3			Plk3
Dynll2	Lysmd3	Ano1			Ptch2
Xbp1	Misp	Cttn			Urod
Supt4a	Pawr	Elf4			Ccdc163
2021-09-04	Dennd5a	Gpc4			Mmachc
2810021J22Rik	Cd276	Syp			Akr1a1
Ska2	Aldh5a1	Gripap1			Pik3r3
Prr11	Ibtk	Eras			Mob3c
Rnf187	Rusc2	Hdac6			Aldh4a1
Tubd1	Tmem63b	Was			Mrto4
Mrpl22	Prtg	Pbdc1			Capzb
Cnot8	5031439G07Rik	Phka2			Pink1
Rps6kb1	Fmnl2	Slc7a3			Hspg2
Sap30l	Ptpn23	Il2rg			Alpl
Galnt10	Slain2	Zmym3			Zcchc17
Rnft1	Vezt	Nono			Fabp3
Mfap3	Metap2	Zfp275			Pef1
Fam114a2	Rfxank	Dusp9			Khdrbs1
Ppm1d	Surf6	G6pdx			Rnf19b
Znhit3	Fam69b	Mpp1			Ccdc28b
Myo19	Gxylt1	Nxf7			Tmem234
Prpsap2	Macrod1	Cul4a			Eif3i
Ggnbp2	Naa30	Gas6			Hdac1
Acaca	Noa1	Prosc			Zbtb8a
Llgl1	Srp72	Rab11fip1			Srrm1
Srebf1	Qsox2	Adrb3			Yars
Tom1l1	Thap11	Eif4ebp1			Tmem50a
Cox11	Arhgap26	Dusp4			Tmem57
Stxbp4	Wtip	Adam9			Stmn1
Bzw2	Megf11	Tm2d2			Slc30a2
Elac2	Cdc42ep3	Plekha2			Gpn2
Twistnb	Slc38a7	Fgfr1			Map7d1
Atxn7l1	Sh3tc1	Ash2l			Gpatch3
Sypl	Ndrg4	Gsr			Tmem222
Pdia6	Fgf1	Gtf2e2			Meaf6
Nampt	Arhgap21	Asah1			Wasf2
Tspan13	Chst12	Pcm1			Fam76a
Rock2	Plxnb2	Msmo1			Yrdc
Laptm4a	Etl4	Klhl2			Rcc1
Snx13	Cenpt	Sap30			Taf12
Sdc1	Aaas	Casp3			Utp11
Pum2	Zscan12	Cbr4			Psmc2
Nrcam	Oxsr1	Sh3rf1			Espn
Hs1bp3	Dnajc12	Mfap3l			Pgd
Smc6	Anln	Triml1			Dffa
Amz2	Mbd5	Gins3			Pex14
Gna13	Jmjd4	Got2			Klhl7
Prkar1a	Psenen	Lsm6			Mtor
Rdh14	Lin37	Itfg1			Mad2l2
Map2k6	Proser3	Mmp2			Agtrap
Trappc12	Kdm1a	Il34			Dnajc2
Adi1	Spryd3	Mt3			Pmpcb
Rnaseh1	Cnpy4	Mt2			Pex10
Dcdc2c	Taf6	Polr2c			Pank4
Ubxn2a	Ss18	Katnb1			Mmp23
Fkbp1b	Frem2	Mmp15			Nadk
Itsn2	Zscan21	Usb1			Gnb1
Id2	Socs5	Jak3			Mxra8
Mboat2	Setd7	Slc27a1			Sdf4
Ncoa1	Sik2	Cox4i1			Cd38
Dus4l	Arhgap10	Emc8			5730480H06Rik
Rrm2	Lrrc20	Gse1			Rgs12
Bcap29	Ndufc1	Usp10			Lrpap1
Cenpo	Ppp1r14a	Taf1c			Rnf4
Klf11	Elf2	Pik3r2			Crmp1
Efr3b	Krt80	Necab2			Dnajb6
Cbll1	Grhl3	Ifi30			Slc4a1ap
Dld	Cyb561d2	Mphosph6			Sgcb
Kif3c	Atg101	Rrad			Cgref1
Rab10	Spry1	D230025D16Rik			Agbl5
Pxdn	Lipt1	Slc7a6			Mapre3
Ddx52	Syn1	Panx1			Dhx15
Taf15	Clic4	Vstm5			Pgm1
Rasl10b	Kin	4931406C07Rik			Sepsecs
Cdc27	Ovol2	Taf1d			Tbc1d1
Itgb3	Galnt6	Kars			Slc35f6
Mettl2	Stag1	Gabarapl2			Cenpa
Nle1	Ldlrap1	Tmem170			Klf3
Tlk2	Letmd1	Cfdp1			Pi4k2b
Rffl	Tbc1d2b	Bcar1			Tbc1d14
Lig3	Serpine1	Ccsap			Lias
Map3k3	Endod1	Abcb10			Ugdh
Ddx42	Depdc5	Cog2			Ube2k
Ftsj3	Arid5a	Egln1			Commd8
Rnf135	Klf10	St14			Fip1l1
Psmc5	Acp7	Aplp2			Tmem165
Nf1	Uggt1	Usp2			Dr1
Polg2	Thoc2	Thy1			Rufy3
Ddx5	Asxl2	Nectin1			Spp1
Psmd12	Ubr5	Oaf			Nudt9
Helz	Fam168b	Sc5d			Aff1
Cep112	Fbxo34	Ubash3b			Gpat3
Slc9a3r1	Plekhg2	St3gal4			Coq2
Nt5c	Rps16	Fdx1			Enoph1
Sumo2	BC022687	Ppp2r1b			Hnrnpdl
Nup85	Adgrl3	Cryab			Tpst2
Gga3	Cdkn3	2310030G06Rik			Tesc
Cluh	Prkci	Plet1			Rfc5
Mif4gd	Inf2	Tagln			Wsb2
Slc25a19	Atp8a1	Bace1			Gtf2h3
Pafah1b1	Tmem33	Mpzl2			Eif2b1
Tmem94	Apopt1	Hinfp			Tmed2
Recql5	Ctnna1	C2cd2l			Rilpl1
Sap30bp	Tspan14	Hmbs			Cdk2ap1
Itgb4	Sh2d4b	Pin1			Uso1
Galk1	Nmrk1	Lysmd2			Slc15a4
Unk	Jmjd1c	Carm1			Scarb2
Mrpl38	Wdr19	Tmod2			Stx2
Fbf1	H2afz	Smarca4			Ran
Acox1	Rcor1	Ldlr			Mmp17
Ten1	Bri3bp	Rab27a			Sfswap
Srp68	Scarb1	Myo1e			Psph
Tsen54	Chchd5	Anxa2			Cct6a
Llgl2	Card19	Cgnl1			Rhof
Ncbp3	Ninj1	Rp9			Vps29
Ankfy1	Snn	Calml4			Fam216a
Exoc7	Rmi2	Anp32a			Gpn3
Ube2g1	Rara	Phip			Arpc3
Med31	Igsf9	Lca5			Atp2a2
Ube2o	Fam120a	Sh3bgrl2			Anapc5
Txndc17	Atp6v0a2	Tle3			Ncor2
Rhbdf2	Phf2	1700017B05Rik			Dhx37
4933427D14Rik	Socs1	Ube2q2			Pgam5
1810032O08Rik	Nod1	Csk			Ankle2
Rabep1	Smim3	Rcn2			Gpc2
Mfsd11	Hspb2	Cyp11a1			Ulk1
Kif1c	Phf20	Stra6			Cit
Sec14l1	Fam210a	Cox7a2			Pla2g1b
Mink1	Gstp2	Stoml1			Sirt4
Pld2	Ttc39b	Nptn			Pxn
Slc46a1	Chpf2	Ooep			Srsf9
0610010K14Rik	Btbd10	Gclc			Mrm2
Eral1	Scarf1	Lrrc1			Radil
Dhrs13	Bcl9	Tpm1			Actb
Coro6	Slc22a23	Usp3			Fscn1
Cpd	Kcnh2	Ppib			Rbm19
Timm22	Trpc4ap	Smad3			Ddx54
Nxn	Zfp384	U2surp			Rita1
Ywhae	Tcte2	Nt5e			Aimp2
Prpf8	Arl5c	Mrps22			Erp29
Nme2	Ankrd35	Faim			Arpc1b
Spag9	Fbxo25	Mras			Ptcd1
Luc7l3	Lasp1	Dhx30			Cpsf4
Ankrd40	Gmds	Smarcc1			Wasf3
Xylt2	Rras	Nradd			Pot1a
Lrrc59	Pmepa1	Lrrfip2			Bcl7b
Slc35b1	Scaf1	Trib1			Ezh2
Snx11	Poli	Gorasp1			Ssc4d
Scrn2	Polr2l	Csrnp1			Rbm28
Cacnb1	Otud7b	Amotl2			Cux1
Fbxl20	Slc19a3	Trak1			Gnb2
Dvl2	Tmco3	Ryk			Gigyf1
Nr1d1	Ptov1	Slco2a1			Pcolce
Per1	Dcun1d2	Trf			Gm20605
Vamp2	Grtp1	Acpp			Tsc22d4
Tmem107	Tbkbp1	Traip			Mcm7
Aurkb	Fchsd1	Ip6k1			Akr1b8
Ctc1	Armc10	Nckipsd			Ccdc136
Pfas	Susd4	Prkar2a			Ahcyl2
Myh10	Samd10	Usp4			Igf2bp3
Pik3r5	Mcl1	Atxn2l			Gpnmb
Ntn1	Rnh1	Gpr19			Tra2a
Stx8	Lpar1	Crebl2			Trim24
Adprm	Pak1ip1	Fam189b			Cbx3
Krt19	Gmeb2	Pon2			Stra8
Top2a	Golga4	2810474O19Rik			Mad2l1
Acly	Akap2	Trib3			Agk
Kat2a	Ptpn3	Ccdc88a			Smarcad1
Tmem101	Ost4	Tpcn1			Pcyox1
Lsm12	Gngt2	D430042O09Rik			Dusp11
Ubtf	Ctnnal1	Slc8b1			Cct7
Ccdc43	Birc7	Gtf3c1			Pradc1
Eftud2	Gcnt1	Lama1			Fbxl14
Dcakd	Kif16b	Srxn1			Mogs
Plcd3	Ythdf1	Cdv3			Mrpl53
Map3k14	Garnl3	Arap1			M1ap
Gosr2	Zcchc2	2410131K14Rik			Pole4
Klhl28	Mrps34	Abcc10			Hmces
Fkbp3	Ccdc68	Rnft2			Uba3
Scfd1	Kat7	Fbxw8			Rpn1
Coch	Dido1	Psmf1			Frmd4b
Strn3	Rccd1	Cyb5r4			Foxp1
Ap4s1	Prc1	Cspg4			Abtb1
Dtd2	Rabggtb	Camkv			Plxna1
Ston2	Rps21	Nup93			Klf15
Gtf2a1	Usp6nl	Fkbp1a			Slc6a6
Sel1l	Zzz3	Polr2f			Bhlhe40
Dnaaf2	Rreb1	1700088E04Rik			Gdf3
Pole2	Lsm14b	Lmo7			Tmcc1
Klhdc2	Camk1d	Entpd6			Gabarapl1
Nemf	Ube2h	Triobp			Rad52
Sec23a	Akap7	Gga1			Adipor2
L2hgdh	Polg	Phldb2			Ccdc77
Trappc6b	Nubp2	Card10			Kdm5a
Pnn	Fanci	Mzt1			Ybx3
Galc	Nlrc4	Ttc28			Etv6
Spata7	Rlbp1	Ttf2			Dusp16
Ptpn21	Abhd2	Shf			Fam234b
Zc3h14	Ciz1	Stk36			Atf7ip
Ttc8	Arid4b	Rpgrip1l			Plbd1
Polr2h	Suv39h1	Ptprf			Wbp11
Ppp2r3c	Tbce	Gstt2			Rerg
1110008L16Rik	Isg20	Fem1c			Aebp2
Psma6	Prrc2b	Kdm4a			Lrmp
Nfkbia	Npepl1	Fntb			Thumpd3
Ralgapa1	Fndc3b	Frrs1			Bcat1
Mbip	Ndst2	Clasp2			Cpne9
Gstz1	Rab3gap2	Spg11			Etnk1
Sptlc2	Rnf122	Agl			C2cd5
Ahsa1	Tex19.1	Eri3			Il17rc
Vipas39	Atp6v0e2	Terf2ip			Cmas
Snw1	Wdr45	Specc1l			Med21
Slirp	Dusp10	BC026585			Sec13
Adck1	Mreg	Prss35			Tamm41
Mthfd1	Prss23	Larp4b			Mbd4
Ppp2r5e	Ppl	Cdc14a			Ift122
Sgpp1	Wfs1	Idua			Pianp
Rab15	Prrx2	Arhgef5			Mrpl51
Fut8	Tnrc18	Gtf2a2			Vamp1
Sav1	Tusc3	Myo6			Cd9
Nin	Myo9a	Myo5c			Tspan9
Tmx1	Lonrf1	Lgi3			Tead4
Timm9	Rxrb	Rfwd3			Fkbp4
Rtn1	Mrps6	Pdpr			Rtn2
Dhrs7	Msantd3	Qsox1			Ppm1n
Ppm1a	Usp53	Arhgap39			Vasp
4930447C04Rik	Wdr34	Smyd5			Qpctl
Glrx5	Fnbp1l	Ccar2			Ttyh1
Mnat1	Htatip2	Foxn3			U2af2
Hif1a	Exo1	Sfxn5			Tdrd12
Papola	Zfand1	Fkbpl			Faap24
Mpp5	Ncoa5	Atp7a			Rhpn2
Snapc1	Tbc1d2	Atp6v1h			Gas2
Atp6v1d	Xkr5	Ppp1r16a			Kctd15
Vrk1	Myl6b	Engase			Pcsk6
Eif2s1	Zfp335	Cdk10			Crtc3
Pigh	Nhsl1	Klf9			Furin
Vti1b	Rapgef1	Pxk			Hddc3
Arg2	Pcif1	Gde1			Unc45a
Zfp36l1	Rere	Vhl			Vps33b
Galnt16	9130011E15Rik	Aspm			Cib1
Erh	Spsb1	Tnks1bp1			Sema4b
Susd6	Rhbdd2	Zfp446			Idh2
Srsf5	Pik3cd	Kcnk1			Rab38
Smoc1	Hip1	Zdhhc5			Dpf1
Gm20498	Edrf1	Tpst1			Lrfn1
Pcnx	Bahd1	Srsf2			Zfp626
Pacs2	Slc7a5	Mks1			Mfge8
Mta1	Elavl1	Sik3			Aen
Wdr37	Rbms2	Tmem63c			Det1
Gtpbp4	Bmf	Ccnd3			Eed
Zmynd11	Flywch1	Nsf			Anapc15
Esyt2	Thbs1	Chchd4			Calca
Tdp1	Tax1bp3	Efcab14			Ino80e
Psmc1	Arntl2	Vps18			Klk10
Nrde2	Scamp2	Hdac11			Plekhb1
Ccdc88c	Nemp1	Plekhm1			Dnajb13
9030617O03Rik	Plekha1	Jdp2			Sgf29
Trip11	Bach2	Igsf9b			Nupr1
Atxn3	BC052040	Nek9			Cln3
Lgmn	Suco	Traf3ip1			Nfatc2ip
Golga5	Cchcr1	Iqsec1			Eif3c
Pitrm1	Slc25a24	Trim59			Thap12
Chga	Fam102b	Slc26a2			Slc5a11
Pfkp	Skiv2l	Ube2f			Parva
Ppp4r4	Ppp1ca	Mtmr3			Dkkl1
Net1	Wdr47	Spata6			Pycard
Gdi2	Map3k10	Tbc1d10a			Tead2
Dcaf4	Dtx3	Pkd1l2			Cd37
Numb	Zbtb38	Cops8			Bckdk
Coq6	Sgms1	Cyb561a3			Fbxl19
Entpd5	Usp45	Dhrs11			Rnf40
Aldh6a1	Os9	Eda2r			Prr14
Abcd4	Rabggta	Six4			Hsd17b14
Isca2	Dgkz	Snx2			Bcat2
Npc2	Dxo	Uaca			Dctn5
Ylpm1	Igsf23	Pcnx4			Gga2
Mlh3	Pvr	Ice1			Tpp1
Tmed10	Tsfm	Ccpg1			Cckbr
Gpatch2l	Zfp609	8430429K09Rik			Lhpp
Vash1	Tex2	Myo5a			Fam53b
Angel1	Tlx3	Ppp1r18			Uros
Ccnk	Dnph1	Gpatch8			Bccip
Evl	Efhd2	Zyg11a			Stim1
Yy1	Rad54l2	Bmp2k			Mki67
Wars	Phc1	Pbx2			Cask
Meg3	Mthfd1l	Tdg			Wee1
Hsp90aa1	Hmgn1	Dbn1			Akip1
Fdft1	Dnajc16	Grn			St5
Tecpr2	Limd2	Mast4			Ndufb11
Cinp	Cyp2s1	Map4k5			Rbm10
Traf3	Sh3pxd2b	Glis1			Usp11
Cdc42bpb	Eif4h	Dusp5			Oraov1
Eif5	Ppp1r13l	BC030867			Cttn
Ppp1r13b	Rnf167	Gpsm3			Dock11
Zfyve21	Spen	Mfsd12			Cul4b
Xrcc3	Eml2	Ankrd27			Rbmx2
Klc1	Tex264	Cog3			Mcf2
2010107E04Rik	1700123O20Rik	Pip5k1c			Gripap1
Ggps1	Snrpd2	Sidt2			Wdr13
Gpr137b	Szrd1	Rtkn			Rbm3
Mtr	Psme4	Cog7			Ebp
Amph	Tmem205	Rundc1			Porcn
Gli3	Gfer	Zbtb7a			Fundc2
Trim27	Slc19a2	Baz1a			Atrx
Zkscan3	Tet2	1110059E24Rik			Pdha1
Carmil1	Iffo2	Tubg1			Il2rg
Mrs2	Gm17018	Arl6ip5			Rps4x
Gpld1	Wdr43	Epn1			Abcb7
Exoc2	Wwp1	Lin54			Mtm1
Tfap2a	Pif1	Lzts2			Zfp185
Gcnt2	Elmo1	Nup37			Rbbp7
Tmem14c	Nbl1	Pdzrn3			Zfp275
Hivep1	Zfp598	Parpbp			Ap1s2
Tbc1d7	Zfp236	Rmi1			G6pdx
Cap2	Sntb2	Adat3			Mcf2l
Nup153	Thoc6	Hacd2			Agpat5
Kif13a	Mettl18	Brsk1			Nek3
Dek	BC055324	Kank4			Vps36
Ippk	Dicer1	Haus8			Rab11fip1
Cenpp	Ccnb1	Myo1d			Adrb3
Nol8	Arhgap32	Tgfbi			Dctn6
Spin1	Rpl21	Tstd2			Vegfc
Nxnl2	Zfp281	Cdcp1			Smim19
Wrnip1	Rrp9	Cox18			Ikbkb
Ripk1	Rnf123	Tdrd7			Plekha2
Pxdc1	Hspb8	Eif1			Dctd
Prpf4b	Cdc42ep4	Capn5			Wwc2
Rpp40	5730559C18Rik	Krt17			Ash2l
Fars2	Fam104a	Midn			Tti2
Ssr1	Slc39a11	Cnot3			Mak16
Riok1	Fcho2	Zswim4			Gsr
Snrnp48	Cox6a1	Sbno2			Rbpms
Slc35b3	Ppp2r2d	Melk			Asah1
Sema4d	Enc1	Arhgap45			Pcm1
Gadd45g	Mapk1ip1	Tmem161b			Galnt7
Fbp2	Lad1	Fbxo45			Sap30
Syk	Phlda3	Dym			Casp3
2010111I01Rik	Poldip3	Dync1li2			Slc25a4
Auh	Fam169a	R3hdm4			Triml1
Ror2	Oasl1	Acta2			N4bp1
Ptch1	Pdcd7	Gramd4			Sall1
Sptlc1	Fhdc1	Cd276			Rbl2
Msx2	Shisa4	Bbs9			Eif2ak3
Ercc6l2	Lman1	Cog5			Setd6
Sfxn1	AW549877	Tdp2			Got2
Habp4	Znrf3	Fnip1			Lsm6
Ctsl	Tlk1	Fam214b			Slc10a7
Zfp346	Acacb	Fam122b			Gpt2
Aaed1	Ncapg2	Tmem63b			Rfx1
Cdk20	Mat2b	5031439G07Rik			Zfp330
Lman2	Igsf3	Dnajb5			Gab1
Mxd3	Wdr60	Ptpn23			Crnde
Prelid1	Wdr11	Smug1			St3gal2
Nsd1	Hnrnpf	Vezt			Cog4
Pdlim7	Kank3	Rab3gap1			Cdyl2
Ddx41	Dmgdh	Lmo1			Ciapin1
Fam193b	Ssh1	Rfxank			Coq9
Pcbd2	Lce1f	Surf6			Polr2c
Txndc15	Rassf4	Fam69b			Adgrg1
Ddx46	Dzip1	Gxylt1			Kifc3
Caml	Slc35f2	Rif1			Mmp15
B4galt7	Slc35e2	Igfbp7			Tmem38a
Slc25a48	Bag2	Edc4			Usb1
Zfp729a	Tmc7	Ap5m1			Cfap20
Zfp369	Nxt2	Skp1a			Tpm4
Ptdss1	Pelo	Qsox2			Jak3
Mterf3	Hsd3b7	Tmem258			Mthfsd
Uqcrb	S100a13	Gadd45a			Emc8
Fastkd3	Arl15	Sec24a			Babam1
Cetn3	Gjb3	Siah2			Gins2
Smad5	Rbm45	Exoc1			Cotl1
Hnrnpk	Fam83g	Wtip			Taf1c
Ccnh	Tsen2	Megf11			Mast3
Rasa1	Prdm14	Fam13b			Lsm4
2210016F16Rik	Dhx29	Rnf13			Ntpcr
Gkap1	Zfp532	Phpt1			Atp13a1
Naa35	C1galt1	Greb1			Tradd
Golm1	Dctpp1	Rnf113a1			D230025D16Rik
Agtpbp1	Elmsan1	Ndrg4			Nfatc3
Dapk1	Sun2	Arhgap21			Terf2
Trip13	Gtpbp1	Plxnb2			Cep57
[truncated: 8,829 more rows]
