# Supplementary material for: H3K27ac mediated SS18/BAFs relocation regulates JUN induced pluripotent-somatic transition
Source: Cell Biosci. 2022 Jun 16;12:89. doi: 10.1186/s13578-022-00827-1 (PMC9204951; doi:10.1186/s13578-022-00827-1)
Supplement: Supplementary file 13 — Additional file 13. Antibody used in this study. [file 13578_2022_827_MOESM13_ESM.xlsx]

## Sheet: shRNA target sequences
Supplementary Table S6
Antibody used in this research
Name	Company	Product code
H3K27ac	Active Motif	39133
H3K27me3	CST	9733S
H3K9me3	CST	13969S
H3K9ac	CST	9649S
H3K4me1	CST	5326S
H3K4me3	CST	9751S
H2AK119ub	CST	8240S
SS18	CST	21792S
JUN	abcam	ab31419
BRG1	CST	52251S
